# Supplementary material for: Identification and characterization of functional modules reflecting transcriptome transition during human neuron maturation
Source: BMC Genomics. 2018 Apr 17;19:262. doi: 10.1186/s12864-018-4649-2 (PMC5905132; doi:10.1186/s12864-018-4649-2)
Supplement: Supplementary file 2 — Table S1. Characteristics of the identified functional modules. (XLSX 252 kb) [file 12864_2018_4649_MOESM2_ESM.xlsx]

## Sheet: Modules
module	averageExprAltScore	size	p.value	members (UniprotID)	members (Symbols)	members (ENSEMBL)
M1	-0.488364	37	0.10706	A0AVF1,O14782,O15066,O75386,P63167,Q13099,Q15643,Q7Z4L5,Q8IY31,Q8N6U8,Q8NCM8,Q8NEZ3,Q8TCX1,Q8TDR0,Q8TF09,Q8WVS4,Q8WYA0,Q92845,Q96AJ1,Q96EX3,Q96FJ2,Q96FT9,Q96LB3,Q96RY7,Q9BW83,Q9H7X7,Q9HBG6,Q9NP97,Q9NQC8,Q9NWB7,Q9P2H3,Q9P2L0,Q9UG01,Q9Y366,Q9Y496,Q9Y547,Q8N4P2	TTC26,KIF3C,KIF3B,TULP3,DYNLL1,IFT88,TRIP11,TTC21B,IFT20,TTC30B,GPR161,DYNC2H1,WDR19,DYNC2LI1,TRAF3IP1,DYNLRB2,WDR60,IFT81,KIFAP3,CLUAP1,WDR34,DYNLL2,IFT43,IFT74,IFT140,IFT27,IFT22,IFT122,DYNLRB1,IFT46,IFT57,IFT80,WDR35,IFT172,IFT52,KIF3A,HSPB11	ENSG00000125971,ENSG00000084731,ENSG00000096872,ENSG00000100360,ENSG00000103351,ENSG00000068885,ENSG00000122970,ENSG00000032742,ENSG00000118096,ENSG00000119333,ENSG00000187535,ENSG00000118965,ENSG00000168589,ENSG00000100815,ENSG00000109083,ENSG00000114446,ENSG00000264364,ENSG00000126870,ENSG00000119650,ENSG00000196659,ENSG00000131437,ENSG00000101350,ENSG00000075945,ENSG00000081870,ENSG00000138002…
M2	-0.484355	116	3.12137e-06	A0AVT1,O00141,O14672,O15151,O15169,O43791,O75473,O95271,O96017,P07900,P08138,P08151,P09936,P0CG48,P10070,P10071,P12755,P12757,P15374,P22314,P36897,P45974,P49427,P49757,P50876,P51170,P51172,P54826,P60604,P61086,P62253,P62256,P62937,P68036,P85037,Q01167,Q13049,Q13616,Q13635,Q13882,Q14145,Q15004,Q15040,Q15796,Q16659,Q16666,Q16763,Q2I0M5,Q2MKA7,Q68DV7,Q6UXX9,Q70CQ1,Q70CQ2,Q712K3,Q75N03,Q76L83,Q76N89,…	UBA6,SGK1,ADAM10,MDM4,AXIN1,SPOP,LGR5,KHDRBS3,TNKS,CHEK2,HSP90AA1,NGFR,GLI1,UCHL1,UBC,GLI2,GLI3,SKI,SKIL,UCHL3,UBA1,SFPQ,TGFBR1,USP5,CDC34,NUMB,LOC101928143,RNF144A,SCNN1G,SCNN1D,GAS1,UBE2G2,UBE2K,UBE2G1,UBE2H,PPIA,UBE2L3,FOXK1,FOXK2,KHDRBS1,TRIM32,CUL1,PTCH1,PTK6,KEAP1,KIAA0101,JOSD1,SMAD2,CDC37,MIR1181,MAPK6,IFI16,UBE2S,RSPO4,RSPO1,KHDRBS2,RNF43,SPOPL,ULK3,RSPO2,USP49,USP34,UBE2R2,CBLL1,ASXL2,H…	ENSG00000157514,ENSG00000103266,ENSG00000112029,ENSG00000108106,ENSG00000112232,ENSG00000183579,ENSG00000151692,ENSG00000136603,ENSG00000147655,ENSG00000112851,ENSG00000183735,ENSG00000162572,ENSG00000078967,ENSG00000184584,ENSG00000106799,ENSG00000107854,ENSG00000105879,ENSG00000069956,ENSG00000154124,ENSG00000103126,ENSG00000115464,ENSG00000110042,ENSG00000166192,ENSG00000198742,ENSG00000128602…
M3	-0.264295	84	0.962651	A0JLT2,O15379,O15438,O15540,O43513,O60244,O60907,O75182,O75376,O75448,O75586,O94788,O95402,P05413,P13631,P15090,P19793,P24863,P29373,P35398,P37231,P46721,P47895,P48443,P48552,P49336,P51161,Q01469,Q03181,Q06330,Q07869,Q09472,Q13227,Q13503,Q14814,Q15528,Q15596,Q15788,Q3L8U1,Q5VVJ2,Q6P2C8,Q6STE5,Q71F56,Q71SY5,Q86X55,Q8IZL2,Q8WUI4,Q92585,Q92793,Q92831,Q93074,Q969S8,Q96G25,Q96HR3,Q96JK9,Q96RN5,Q99685,…	MED19,HDAC3,ABCC3,FABP7,MED7,MED14,TBL1X,SIN3B,NCOR1,MED24,MIR6884,MED6,ALDH1A2,MED26,FABP3,RARG,FABP4,RXRA,CCNC,CRABP2,RORA,PPARG,SLCO1A2,ALDH1A3,RXRG,NRIP1,CDK8,FABP6,FABP5,PPARD,RBPJ,PPARA,EP300,MIR1281,GPS2,MED21,MEF2D,MED22,MED22,NCOA2,NCOA1,CHD9,MYSM1,MED27,SMARCD3,MED13L,MED25,MIR6800,CARM1,MAML2,HDAC7,MAML1,CREBBP,KAT2B,MED12,HDAC10,MED8,MED30,MAML3,CITED4,MED15,MGLL,PRMT1,CITED2,MED10,ME…	ENSG00000133398,ENSG00000184384,ENSG00000179862,ENSG00000109819,ENSG00000172819,ENSG00000048052,ENSG00000082014,ENSG00000184254,ENSG00000130589,ENSG00000156603,ENSG00000105085,ENSG00000160563,ENSG00000084453,ENSG00000132522,ENSG00000112033,ENSG00000161920,ENSG00000171720,ENSG00000180182,ENSG00000166164,ENSG00000159479,ENSG00000140396,ENSG00000148297,ENSG00000136146,ENSG00000170231,ENSG00000054118…
M4	0.660795	67	6.11965e-10	A1A4S6,A7KAX9,O14578,O43182,O60237,O60890,P01023,P04839,P08134,P12814,P13498,P14598,P15153,P15882,P17081,P18505,P18507,P19878,P20916,P23515,P28472,P32019,P42331,P47870,P62745,P63000,P98171,Q12979,Q13017,Q14CB8,Q15080,Q17R89,Q2M1Z3,Q52LW3,Q5JSL3,Q68EM7,Q6ZRI8,Q6ZW31,Q7Z5H3,Q7Z6I6,Q86UR1,Q8IWW6,Q8N103,Q8N264,Q8N392,Q8NF50,Q8NFA2,Q8WZ64,Q92502,Q92619,Q96HP0,Q96P48,Q99928,Q9BRR9,Q9BST9,Q9C0H5,Q9H4E5,…	ARHGAP10,ARHGAP32,CIT,MIR1178,ARHGAP6,PRC1,PPP1R12B,OPHN1,A2M,CYBB,RHOC,ACTN1,CYBA,NCF1,RAC2,CHN1,RHOQ,GABRB1,GABRG2,NCF2,MAG,OMG,GABRB3,INPP5B,ARHGAP25,GABRB2,RHOB,RAC1,ARHGAP4,ABR,ABR,ABR,ARHGAP5,ARHGAP19,NCF4,NCF4,ARHGAP44,ARHGAP31,ARHGAP29,DOCK11,ARHGAP17,ARHGAP36,SYDE1,ARHGAP22,ARHGAP30,NOXA1,ARHGAP12,TAGAP,ARHGAP24,ARHGAP18,DOCK8,NOXO1,ARAP2,STARD8,HMHA1,PPP1R14A,DOCK6,ARAP1,GABRG3,ARHGAP9,…	ENSG00000105695,ENSG00000188747,ENSG00000213390,ENSG00000198901,ENSG00000100852,ENSG00000134909,ENSG00000071205,ENSG00000126785,ENSG00000143878,ENSG00000139725,ENSG00000165168,ENSG00000051523,ENSG00000146376,ENSG00000047648,ENSG00000123329,ENSG00000116701,ENSG00000145819,ENSG00000175899,ENSG00000196408,ENSG00000180448,ENSG00000047932,ENSG00000128805,ENSG00000167641,ENSG00000276016,ENSG00000089820…
M5	-0.333571	69	0.465738	A2RRP1,O00399,O00461,O14576,O14579,O14653,O15155,O15260,O15498,O43237,O43731,O75396,O75935,O95239,O95249,P08174,P16157,P18085,P20340,P24390,P33947,P35606,P48444,P48960,P52732,P53618,P53621,P61923,P83436,Q01484,Q07866,Q10472,Q12840,Q12893,Q12955,Q12981,Q14203,Q14746,Q14789,Q14807,Q15363,Q6NUQ1,Q8N6H7,Q8N6T3,Q8WTW3,Q92538,Q96G01,Q96JB2,Q9BTE1,Q9BVK6,Q9H0B6,Q9H0H5,Q9H0U4,Q9HAQ2,Q9NP61,Q9NYM9,Q9P299,…	NBAS,DCTN6,GOLIM4,DYNC1I1,COPE,GOSR2,BET1,SURF4,SURF4,YKT6,DYNC1LI2,KDELR3,SEC22B,DCTN3,KIF4A,GOSR1,RAB36,CD55,ANK1,ARF4,RAB6A,KDELR1,KDELR2,COPB2,ARCN1,ADGRE5,KIF11,COPB1,COPA,COPZ1,COG7,ANK2,KLC1,GALNT1,KIF5A,TMEM115,ANK3,BNIP1,DCTN1,COG2,GOLGB1,KIF22,TMED2,RAB41,RINT1,ARFGAP2,ARFGAP1,COG1,GBF1,BICD1,COG3,DCTN5,TMED9,KLC2,RACGAP1,RAB1B,ACBD3,KIF9,ARFGAP3,BET1L,USE1,COPZ2,STX18,COPG2,DCTN4,KIF26…	ENSG00000151779,ENSG00000136152,ENSG00000174903,ENSG00000175582,ENSG00000136240,ENSG00000177951,ENSG00000135249,ENSG00000166557,ENSG00000095139,ENSG00000113734,ENSG00000138160,ENSG00000168374,ENSG00000108433,ENSG00000126062,ENSG00000066735,ENSG00000123146,ENSG00000079616,ENSG00000106636,ENSG00000166847,ENSG00000101199,ENSG00000174996,ENSG00000173905,ENSG00000108587,ENSG00000148248,ENSG00000105669…
M6	-0.327717	59	0.448109	A2RUS2,O95248,P24386,P26374,P31150,P50395,P51148,P51149,P51153,P51159,P53611,P56817,P61019,P61020,P61026,P61106,Q13636,Q13637,Q13671,Q14964,Q15042,Q15286,Q6IQ26,Q86VX9,Q8NFW9,Q8TB24,Q8TEH3,Q8WXG6,Q8WYP3,Q92696,Q92902,Q96Q42,Q9BXW6,Q9H2G9,Q9NP72,Q9NQG7,Q9UJ41,Q9UJY4,Q9UJY5,Q9UL25,Q6IQ22,Q9Y4I1,Q8TBN0,Q15276,Q60I27,O75064,P86791,Q6P3S1,Q6ZUT9,Q7Z401,Q86WG5,Q8IV53,Q8IWF6,Q8NEG7,Q96NW4,Q9H2M9,Q96AH8,…	DENND3,DENND4B,SBF1,CHM,CHML,GDI1,GDI2,RAB5C,RAB7A,RAB13,RAB27A,RABGGTB,BACE1,RAB2A,RAB5B,RAB10,RAB14,CCZ1,PTP4A2,RAB31,RAB32,RIN1,RAB39A,RAB3GAP1,RABEP1,RAB35,ALS2CL,RAB12,DENND5A,DENND1B,DENND5B,DENND4A,MON1A,SBF2,DENND1C,DENND6A,DENND6B,MYRIP,RIN3,RAB3IL1,DENND1A,MADD,RIN2,RABGGTA,HPS1,RAB7B,ANKRD27,ALS2,OSBPL1A,BLZF1,RAB3GAP2,GORASP2,RAB18,HPS4,RABGEF1,GGA2,GGA1,RAB21,MYO5A	ENSG00000188419,ENSG00000057608,ENSG00000198837,ENSG00000132669,ENSG00000186318,ENSG00000100599,ENSG00000178038,ENSG00000197535,ENSG00000154710,ENSG00000108774,ENSG00000168461,ENSG00000118873,ENSG00000174791,ENSG00000141447,ENSG00000029725,ENSG00000100099,ENSG00000080371,ENSG00000103365,ENSG00000119522,ENSG00000105339,ENSG00000174485,ENSG00000100083,ENSG00000115839,ENSG00000184014,ENSG00000100949…
M7	-0.0754396	21	0.516761	A5D8V6,O43633,O75351,Q86VN1,Q86XT2,Q8NEZ2,Q8WUM4,Q8WUX9,Q96FZ7,Q96H20,Q99816,Q9BRG1,Q9BY43,Q9H444,Q9H9H4,Q9NP79,Q9NZZ3,Q9UK41,Q9UN37,Q9UQN3,Q9Y3E7	VPS37C,CHMP2A,VPS4B,VPS36,VPS37D,VPS37A,PDCD6IP,CHMP7,CHMP6,SNF8,TSG101,VPS25,CHMP4A,CHMP4B,VPS37B,VTA1,CHMP5,VPS28,VPS4A,CHMP2B,CHMP3	ENSG00000101421,ENSG00000083937,ENSG00000115561,ENSG00000136100,ENSG00000119541,ENSG00000170248,ENSG00000159210,ENSG00000147457,ENSG00000139722,ENSG00000132612,ENSG00000176428,ENSG00000009844,ENSG00000167987,ENSG00000074319,ENSG00000130724,ENSG00000160948,ENSG00000176108,ENSG00000086065,ENSG00000155975,ENSG00000254505,ENSG00000131475
M8	-0.459641	25	5.96046e-08	A5PLN9,O00743,O15027,O75865,O94855,O94979,O95406,P48553,P49257,P53992,P62820,Q5H9R7,Q7Z392,Q8IUR0,Q8WVT3,Q9BV94,Q9UKM7,Q9Y296,Q9Y2L5,Q9Y5R8,Q9Y6Y8,P0DI81,Q96BZ9,Q9NYU1,Q9NYU2	TRAPPC13,PPP6C,SEC16A,TRAPPC6A,SEC24D,SEC31A,CNIH1,TRAPPC2,TRAPPC10,LMAN1,SEC24C,RAB1A,PPP6R3,TRAPPC11,TRAPPC5,TRAPPC12,TBC1D20,EDEM2,UGGT2,UGGT1,MAN1B1,TRAPPC4,MIR3656,TRAPPC4,MIR3656,TRAPPC8,TRAPPC1,SEC23IP	ENSG00000171853,ENSG00000007255,ENSG00000138069,ENSG00000196655,ENSG00000100528,ENSG00000102595,ENSG00000074695,ENSG00000160218,ENSG00000181029,ENSG00000170043,ENSG00000153339,ENSG00000196459,ENSG00000119414,ENSG00000113597,ENSG00000138674,ENSG00000150961,ENSG00000107651,ENSG00000088298,ENSG00000168538,ENSG00000176986,ENSG00000177239,ENSG00000110075,ENSG00000136731,ENSG00000148396,ENSG00000125875…
M9	-0.694359	41	0.000873933	A5YKK6,O15116,O95628,P26196,P78543,Q01780,Q06265,Q13868,Q13901,Q15024,Q5RKV6,Q6P2E9,Q6PGP7,Q86TB9,Q8IU60,Q8IZD4,Q96B26,Q96C86,Q96F86,Q96LI5,Q99547,Q9C0C2,Q9H4Z2,Q9H9A5,Q9NPD3,Q9NPI6,Q9NQT4,Q9NQT5,Q9NZN8,Q9UFF9,Q9UIV1,Q9UKZ1,Q9ULM6,Q9Y2L1,Q9Y3B2,Q9Y450,Q9Y4Y9,Q9Y4Z0,Q92600,Q8IZH2,Q969T7	CNOT1,LSM1,CNOT4,DDX6,BTG2,EXOSC10,EXOSC9,EXOSC2,C1D,EXOSC7,EXOSC6,EDC4,TTC37,PATL1,DCP2,DCP1B,XRN1,CNOT9,NT5C3B,EXOSC8,DCPS,EDC3,CNOT6L,MPHOSPH6,TNKS1BP1,ZNF335,CNOT10,EXOSC4,MIR6847,DCP1A,EXOSC5,EXOSC3,CNOT2,CNOT8,CNOT7,CNOT11,CNOT6,DIS3,EXOSC1,HBS1L,LSM5,LSM4	ENSG00000110367,ENSG00000123737,ENSG00000151065,ENSG00000223496,ENSG00000107371,ENSG00000172795,ENSG00000149115,ENSG00000130713,ENSG00000144580,ENSG00000083520,ENSG00000171311,ENSG00000179151,ENSG00000120699,ENSG00000130520,ENSG00000197223,ENSG00000080802,ENSG00000135698,ENSG00000182973,ENSG00000171824,ENSG00000125107,ENSG00000112339,ENSG00000158435,ENSG00000159388,ENSG00000175324,ENSG00000198677…
M10	0.175271	50	0.32957	A6NGB9,O14639,O15143,O15144,O15145,O15511,O43516,O60469,O94929,O95185,O95631,P08637,P12314,P12318,P15692,P16333,P17948,P31152,P35968,P42768,P55160,P59998,P60953,P61158,P63261,Q05397,Q13153,Q14185,Q14289,Q15464,Q6H8Q1,Q7L576,Q8IZJ1,Q8IZP0,Q8TF74,Q8WUW1,Q969V6,Q96F07,Q96PY5,Q99490,Q9BZ29,Q9HD67,Q9NZQ3,Q9Y2A7,Q9Y6W5,Q9UQB8,Q00169,Q8IVF7,Q68D85,Q92637	WIPF3,ABLIM1,ARPC1B,ARPC2,ARPC3,ARPC5,WIPF1,DSCAM,ABLIM3,UNC5C,NTN1,FCGR3A,FCGR1A,FCGR2A,FCGR2C,VEGFA,NCK1,FLT1,MAPK4,KDR,WAS,NCKAP1L,ARPC4,CDC42,ACTR3,ACTG1,PITPNA,PTK2,PAK1,DOCK1,PTK2B,SHB,NCR3LG1,ABLIM2,CYFIP1,FMNL3,UNC5B,ABI1,WIPF2,BRK1,FCGR1B,MKL1,CYFIP2,FMNL2,AGAP2,DOCK9,MYO10,NCKIPSD,BAIAP2,NCKAP1,WASF2	ENSG00000254999,ENSG00000143226,ENSG00000107731,ENSG00000182168,ENSG00000203747,ENSG00000145555,ENSG00000158092,ENSG00000065320,ENSG00000088387,ENSG00000213672,ENSG00000130429,ENSG00000015285,ENSG00000112715,ENSG00000120899,ENSG00000055163,ENSG00000070831,ENSG00000115091,ENSG00000163466,ENSG00000163995,ENSG00000136754,ENSG00000169398,ENSG00000162704,ENSG00000158195,ENSG00000099204,ENSG00000107338…
M11	-0.255541	28	0.678179	A7MBM2,O00237,O60337,O60858,O75477,O94905,P54252,P54727,P55072,Q04323,Q13438,Q15465,Q86TM6,Q8NFI3,Q8WU17,Q96DZ1,Q96GF1,Q96IV0,Q9BUN8,Q9GZP9,Q9UBN7,Q9UBV2,Q9UKV5,Q9NQ36,P54725,Q5VVQ6,Q9H867,Q96QV1	DISP2,RNF103,MARCH6,TRIM13,ERLIN1,ERLIN2,ATXN3,RAD23A,RAD23B,VCP,UBXN1,OS9,SHH,YOD1,SYVN1,MIR6751,ENGASE,RNF139,ERLEC1,RNF185,NGLY1,HHIP,DERL1,DERL2,VCPKMT,SCUBE2,HDAC6,SEL1L,AMFR	ENSG00000068912,ENSG00000138942,ENSG00000164690,ENSG00000162298,ENSG00000239305,ENSG00000170881,ENSG00000072849,ENSG00000140323,ENSG00000151092,ENSG00000147475,ENSG00000094631,ENSG00000136986,ENSG00000167280,ENSG00000180667,ENSG00000162191,ENSG00000100483,ENSG00000071537,ENSG00000135506,ENSG00000179262,ENSG00000204977,ENSG00000175356,ENSG00000145495,ENSG00000066427,ENSG00000164161,ENSG00000165280…
M12	-0.0929386	59	0.18032	A8K855,O00744,O00755,O14640,O14641,O14904,O60353,O60493,O75084,O75197,O75436,O75474,O75581,O94806,O94907,O96014,P04628,P07737,P09544,P25054,P35913,P41221,P48729,P49841,P56705,P56706,P57679,P78368,Q01974,Q13467,Q14332,Q5JTC6,Q5T9L3,Q86UK5,Q8NCW0,Q92837,Q92997,Q93097,Q96QK1,Q9BQB4,Q9GZT5,Q9H1J5,Q9H1J7,Q9H461,Q9NPG1,Q9UBQ0,Q9UBV4,Q9ULK5,Q9UP38,Q9Y5P4,Q9Y5W5,Q9Y6F9,Q6IPM2,Q8N474,Q96HF1,Q9H237,Q9NYF0,…	EFCAB7,WNT10B,WNT7A,DVL1,MIR6808,DVL2,WNT9A,FZD6,SNX3,FZD7,LRP5,VPS26A,FRAT2,LRP6,LRP6,PRKD3,DKK1,WNT11,WNT1,PFN1,WNT2,APC,PDE6B,WNT5A,CSNK1A1,GSK3B,WNT4,WNT7B,EVC,CSNK1G2,ROR2,FZD5,FZD2,AMER1,WLS,IQCE,EVC2,SFRP1,KREMEN2,FRAT1,DVL3,WNT2B,SFRP2,VPS35,SOST,WNT10A,WNT8A,WNT5B,PORCN,FZD8,MIR4683,FZD3,DACT1,CCDC88C,VPS29,WNT16,VANGL2,FZD1,DAAM1,COL4A3BP,WIF1,WNT6	ENSG00000112335,ENSG00000133256,ENSG00000107984,ENSG00000082701,ENSG00000072840,ENSG00000004975,ENSG00000157240,ENSG00000184675,ENSG00000162337,ENSG00000113712,ENSG00000164930,ENSG00000133275,ENSG00000163251,ENSG00000155760,ENSG00000167941,ENSG00000131650,ENSG00000102312,ENSG00000156076,ENSG00000115596,ENSG00000085741,ENSG00000104332,ENSG00000108518,ENSG00000162552,ENSG00000100592,ENSG00000169071…
M13	-0.378754	72	0.00212343	A8MT69,O00139,O14980,O15392,O43264,O43482,O43683,O43684,O60216,O60264,O60566,O60879,O75122,O95067,O95229,P30622,P36873,P46060,P49450,P49454,P55735,Q03188,Q13257,Q13352,Q14008,Q14674,Q15691,Q29RF7,Q53HL2,Q5EE01,Q5FWF5,Q6IPU0,Q6KC79,Q6P0N0,Q6P1K2,Q71F23,Q7L2Z9,Q7L7X3,Q7Z460,Q7Z5K2,Q8N0S6,Q8N2Z9,Q8N3U4,Q8NBT2,Q8NCD3,Q8WVK7,Q8WYP5,Q96BT3,Q96EA4,Q96FF9,Q96GD4,Q96H22,Q96IY1,Q96T23,Q99661,Q9BPU9,Q9BU64,…	STRA13,KIF2A,XPO1,BIRC5,ZW10,OIP5,BUB1,BUB3,RAD21,MIR3610,SMARCA5,BUB1B,DIAPH2,CLASP2,CCNB2,ZWINT,CLIP1,PPP1CC,RANGAP1,CENPA,CENPF,SEC13,CENPC,MAD2L1,ITGB3BP,CKAP5,ESPL1,MAPRE1,PDS5A,CDCA8,CENPW,ESCO1,CENPP,NIPBL,MIS18BP1,PMF1,CENPU,CENPQ,TAOK1,MIR4523,CLASP1,WAPL,CENPL,APITD1,STAG2,SPC24,HJURP,SKA2,AHCTF1,CENPT,SPDL1,CDCA5,AURKB,CENPN,NSL1,RSF1,KIF2C,B9D2,CENPO,HDAC8,NDEL1,MIS12,CENPH,DSN1,ZWILC…	ENSG00000145241,ENSG00000147202,ENSG00000117724,ENSG00000153044,ENSG00000123485,ENSG00000115163,ENSG00000086827,ENSG00000117697,ENSG00000129933,ENSG00000154473,ENSG00000182628,ENSG00000089685,ENSG00000156970,ENSG00000167842,ENSG00000130779,ENSG00000166579,ENSG00000164190,ENSG00000157020,ENSG00000104147,ENSG00000068796,ENSG00000159055,ENSG00000101972,ENSG00000040275,ENSG00000062650,ENSG00000123810…
M14	-0.5873	29	3.72529e-09	B2RTY4,O14559,O43295,O60229,O94844,O94988,P52757,P61586,Q07960,Q13459,Q15311,Q53QZ3,Q5T5U3,Q70CQ3,Q7L0Q8,Q7Z6B7,Q8IXI2,Q8TCX5,Q8WWN8,Q96L33,Q96QB1,Q96QD5,Q9BYZ6,Q9NRY4,Q9NYF5,Q9P107,Q9P2F6,O14907,Q8IUC4	MYO9A,ARHGAP33,TAX1BP3,SRGAP3,KALRN,RHOBTB1,FAM13A,CHN2,LOC101928168,RHOA,ARHGAP1,MYO9B,RALBP1,ARHGAP15,ARHGAP21,USP30,RHOU,SRGAP1,RHPN2,RHOT1,RHPN1,ARAP3,RHOV,DLC1,DEPDC7,RHOBTB2,ARHGAP35,FAM13B,GMIP,ARHGAP20	ENSG00000158106,ENSG00000121690,ENSG00000099331,ENSG00000106069,ENSG00000008853,ENSG00000196935,ENSG00000104140,ENSG00000072422,ENSG00000004777,ENSG00000213977,ENSG00000066933,ENSG00000137727,ENSG00000107863,ENSG00000031003,ENSG00000075884,ENSG00000116574,ENSG00000017797,ENSG00000138640,ENSG00000164741,ENSG00000160007,ENSG00000196220,ENSG00000175220,ENSG00000131941,ENSG00000135093,ENSG00000089639…
M15	-0.469729	36	0.000185721	O00148,O15234,O60508,O75152,O95391,P26368,P61326,P84103,Q01130,Q05519,Q07352,Q07955,Q08170,Q13242,Q13247,Q13769,Q16629,Q6I9Y2,Q86W42,Q8IWT0,Q8IYB3,Q8NCE0,Q8NI27,Q8WW01,Q92499,Q92620,Q96FV9,Q96J01,Q9BVC5,Q9BY77,Q9BZI7,Q9UBU9,Q9UKK6,Q9Y224,Q9Y3Y2,Q52LJ0	DDX39A,CASC3,MIR6866,CDC40,ZC3H11A,SLU7,U2AF2,MAGOH,SRSF3,SRSF2,MIR636,SRSF11,ZFP36L1,SRSF1,SRSF4,SRSF9,SRSF6,THOC5,SRSF7,FAM98B,THOC7,THOC6,ZBTB8OS,SRRM1,TSEN2,THOC2,TSEN15,DDX1,DHX38,THOC1,THOC3,C2orf49,POLDIP3,UPF3B,NXF1,NXT1,C14orf166,CHTOP	ENSG00000162385,ENSG00000115875,ENSG00000154743,ENSG00000160679,ENSG00000079134,ENSG00000135974,ENSG00000168438,ENSG00000125351,ENSG00000133226,ENSG00000140829,ENSG00000123136,ENSG00000162231,ENSG00000171262,ENSG00000111786,ENSG00000132661,ENSG00000079785,ENSG00000116350,ENSG00000124193,ENSG00000051596,ENSG00000163634,ENSG00000136450,ENSG00000176261,ENSG00000161547,ENSG00000131652,ENSG00000116754…
M16	-0.533206	23	0.0383801	O00159,O00541,O15446,O43159,O43463,O95602,P17480,P35659,Q15572,Q15573,Q3B726,Q53T94,Q96EB6,Q99848,Q9BQG0,Q9GZS1,Q9H5J8,Q9H9Y6,Q9NR30,Q9NSI6,Q9UIG0,Q9Y2S0,Q9BVP2	MYO1C,PES1,CD3EAP,RRP8,SUV39H1,POLR1A,UBTF,DEK,TAF1C,TAF1A,TWISTNB,TAF1B,SIRT1,EBNA1BP2,MIR6733,MYBBP1A,GNL3,POLR1E,TAF1D,MIR1304,POLR1B,DDX21,BRWD1,BAZ1B,POLR1D	ENSG00000132275,ENSG00000185658,ENSG00000197879,ENSG00000166012,ENSG00000108312,ENSG00000096717,ENSG00000100029,ENSG00000124795,ENSG00000105849,ENSG00000137054,ENSG00000117395,ENSG00000125630,ENSG00000117877,ENSG00000009954,ENSG00000165732,ENSG00000115750,ENSG00000103168,ENSG00000068654,ENSG00000186184,ENSG00000143498,ENSG00000132382,ENSG00000163938,ENSG00000101945
M17	-0.397516	29	0.162163	O00161,O00186,O43747,O75061,P02792,P02794,P09496,P11142,P49407,P54920,P56377,P61966,P78537,Q10567,Q12846,Q14671,Q14677,Q5HYK7,Q5SYC1,Q6QNY0,Q8IUQ0,Q8NBS9,Q96EV8,Q96PC3,Q9BXS5,Q9NUP1,Q9UL45,Q6VY07,Q6ZMJ2	SNAP23,STXBP3,AP1G1,DNAJC6,FTL,FTH1,CLTA,HSPA8,ARRB1,NAPA,AP1S2,AP1S1,BLOC1S1,AP1B1,STX4,PUM1,CLINT1,SH3D19,CLVS2,BLOC1S3,PACS1,SCARA5,CLVS1,TXNDC5,DTNBP1,AP1S3,AP1M1,BLOC1S4,BLOC1S6	ENSG00000134644,ENSG00000105402,ENSG00000100280,ENSG00000106367,ENSG00000116266,ENSG00000146352,ENSG00000109686,ENSG00000239264,ENSG00000103496,ENSG00000166747,ENSG00000167996,ENSG00000177182,ENSG00000113282,ENSG00000109971,ENSG00000175115,ENSG00000152056,ENSG00000137486,ENSG00000186222,ENSG00000104164,ENSG00000135441,ENSG00000168079,ENSG00000182287,ENSG00000116675,ENSG00000122705,ENSG00000087086…
M18	-0.591639	42	0.0266935	O00167,O00213,O60934,O75164,O76064,O94953,O95714,O96028,P12956,P13010,P16104,P24941,P46736,P49917,P49959,P52292,P53041,P61088,P78317,P78527,Q12888,Q13315,Q15819,Q5UIP0,Q8IYW5,Q8N2W9,Q8NHY2,Q92630,Q92878,Q92993,Q96RL1,Q96SD1,Q99502,Q99504,Q9NP87,Q9NWV8,Q9NXR7,Q9UGP5,Q9UHC1,Q8N6T7,Q8TAQ5,Q15018	EYA2,APBB1,NBN,KDM4A,RNF8,KDM4B,HERC2,WHSC1,XRCC6,XRCC5,H2AFX,CDK2,BRCC3,LIG4,MRE11A,KPNA2,PPP5C,UBE2N,RNF4,PRKDC,TP53BP1,ATM,FAM175B,UBE2V2,RIF1,RNF168,PIAS4,SIRT6,RFWD2,ZNF420,DYRK2,RAD50,KAT5,UIMC1,DCLRE1C,EYA1,EYA3,POLM,MIR6838,BABAM1,BRE,POLL,MLH3	ENSG00000064655,ENSG00000079246,ENSG00000128731,ENSG00000182481,ENSG00000143207,ENSG00000113522,ENSG00000104313,ENSG00000197050,ENSG00000087206,ENSG00000196419,ENSG00000163961,ENSG00000067369,ENSG00000112130,ENSG00000109685,ENSG00000152457,ENSG00000066135,ENSG00000165660,ENSG00000127663,ENSG00000253729,ENSG00000172977,ENSG00000158161,ENSG00000185515,ENSG00000188486,ENSG00000123374,ENSG00000166313…
M19	-0.272622	33	0.901796	O00170,P27540,P35869,P40337,P61077,P62837,Q13617,Q15369,Q15370,Q16665,Q8IZL8,Q8WXK3,Q8WXK4,Q93034,Q96KS0,Q96NS5,Q99814,Q9GZT9,Q9H672,Q9H6Z9,Q9H765,Q9HBZ2,Q9NWX5,Q9UGP4,Q9Y2N7,Q9Y574,Q9Y575,Q9Y576,A9YTQ3,Q96EQ8,Q15345,Q9UBF6,Q9NWT6	AHRR,AIP,ARNT,AHR,VHL,UBE2D3,UBE2D2,CUL2,LRRC41,TCEB1,TCEB2,HIF1A,PELP1,ASB13,ASB12,CUL5,RNF125,EGLN2,ASB16,EPAS1,EGLN1,ASB7,EGLN3,ASB8,ARNT2,MIR5572,HIF1AN,ASB6,RNF7,LIMD1,HIF3A,ASB4,ASB3,ASB1	ENSG00000132128,ENSG00000134086,ENSG00000196372,ENSG00000129521,ENSG00000172379,ENSG00000135766,ENSG00000005981,ENSG00000109332,ENSG00000198881,ENSG00000141456,ENSG00000124440,ENSG00000063438,ENSG00000131508,ENSG00000166135,ENSG00000269858,ENSG00000143437,ENSG00000177981,ENSG00000144791,ENSG00000106546,ENSG00000115239,ENSG00000101695,ENSG00000110711,ENSG00000100644,ENSG00000065802,ENSG00000103363…
M20	0.244929	132	6.87958e-05	O00189,O00222,O00230,O00585,O14610,O14625,O15444,O75899,O95136,O95977,P01019,P01024,P01031,P01210,P01213,P01303,P02776,P02778,P04899,P05156,P07360,P08172,P08173,P08603,P08754,P08908,P08913,P09341,P09471,P10082,P10145,P10643,P10909,P12821,P13164,P14416,P15144,P16520,P18825,P19086,P19875,P19876,P21453,P21462,P21554,P21730,P22466,P25106,P25929,P28221,P28222,P28566,P30542,P30872,P30874,P31391,P32246,…	AP4M1,GRM8,CORT,CCL21,GNGT2,CXCL11,CCL25,ATP6AP2,GABBR2,S1PR2,S1PR4,AGT,C3,C5,PENK,PDYN,NPY,PF4,CXCL10,LTF,GNAI2,CFI,C8G,CHRM2,CHRM4,CFH,GNAI3,MIR197,HTR1A,ADRA2A,CXCL1,GNAO1,PYY,CXCL8,C7,CLU,MIR6843,ACE,IFITM1,DRD2,ANPEP,CD46,GNB3,ADRA2C,GNAZ,CXCL2,CXCL3,S1PR1,FPR1,CNR1,C5AR1,GAL,ACKR3,NPY1R,HTR1D,HTR1B,HTR1E,ADORA1,SSTR1,SSTR2,SSTR4,CCR1,SSTR3,APLNR,OPRD1,OPRK1,OPRL1,CXCL5,PTGER3,CCR10,HTR5A,KC…	ENSG00000127955,ENSG00000127364,ENSG00000196277,ENSG00000124493,ENSG00000107562,ENSG00000183134,ENSG00000118432,ENSG00000221838,ENSG00000181195,ENSG00000168081,ENSG00000101180,ENSG00000267534,ENSG00000134262,ENSG00000146535,ENSG00000172354,ENSG00000114353,ENSG00000137642,ENSG00000112936,ENSG00000169245,ENSG00000169429,ENSG00000138755,ENSG00000178394,ENSG00000166825,ENSG00000169248,ENSG00000120457…
M21	0.613324	36	0.000159449	O00204,O75173,O75897,O95196,O95861,P07585,P08253,P21810,P24593,P35858,P50225,P50226,P50443,Q6UVK1,Q70JA7,Q7LGC8,Q86X52,Q8IZ52,Q8NCH0,Q8NET6,Q8TB61,Q8TDX6,Q96GW7,Q9BR01,Q9H1N7,Q9H2B4,Q9NPF2,Q9NRB3,Q9NS84,Q9P2E5,Q9UL01,O95340,Q7LFX5,Q92752,Q9Y2C2,Q96IU4	SULT2B1,ADAMTS4,SULT1C4,CSPG5,PAPSS2,BPNT1,DCN,MMP2,BGN,IGFBP5,IGFALS,SULT1A1,SULT1A2,SLC26A2,CSPG4,CHSY3,CHST15,CHST3,CHSY1,CHPF,CHST14,CHST13,SLC35B2,MIR4647,CSGALNACT1,TNR,BCAN,ABHD14B,SULT4A1,SLC35B3,SLC26A1,CHST11,CHST12,LOC101927181,CHST7,CHPF2,MIR671,DSE,UST	ENSG00000131873,ENSG00000180767,ENSG00000087245,ENSG00000088002,ENSG00000147408,ENSG00000111817,ENSG00000099769,ENSG00000123989,ENSG00000132692,ENSG00000145217,ENSG00000182492,ENSG00000124786,ENSG00000114779,ENSG00000033100,ENSG00000157593,ENSG00000182022,ENSG00000111962,ENSG00000011465,ENSG00000169105,ENSG00000155850,ENSG00000162813,ENSG00000171310,ENSG00000122863,ENSG00000198682,ENSG00000130540…
M22	0.141425	49	0.291691	O00206,O00221,O14733,O14920,O15111,O43187,O43318,O43353,O60603,O95999,P05107,P05109,P06702,P08571,P11215,P19838,P23297,P25963,P41279,P45983,P45984,P45985,P46734,P52564,P53779,Q00653,Q01201,Q04206,Q13404,Q15653,Q15750,Q8IUC6,Q8N5C8,Q8NFZ5,Q99683,Q9BXL7,Q9H257,Q9HC29,Q9NYJ8,Q9P0P0,Q9UDY8,Q9UMF0,Q9UMW8,Q9Y239,Q9Y6K9,Q9Y6Y9,Q6SZW1,Q8TBK2,P51784	TLR4,NFKBIE,MAP2K7,IKBKB,CHUK,IRAK2,MAP3K7,RIPK2,TLR2,BCL10,ITGB2,S100A8,S100A9,CD14,ITGAM,NFKB1,S100A1,NFKBIA,MAP3K8,MAPK8,MAPK9,MAP2K4,MAP2K3,USP11,MAP2K6,MAPK10,NFKB2,RELB,RELA,UBE2V1,NFKBIB,NFKBIB,TAB1,SARM1,TICAM1,TAB3,TNIP2,SETD6,MAP3K5,CARD11,CARD9,NOD2,TAB2,RNF181,MALT1,ICAM5,USP18,NOD1,IKBKG,LY96	ENSG00000198286,ENSG00000109339,ENSG00000154589,ENSG00000213341,ENSG00000173039,ENSG00000055208,ENSG00000106100,ENSG00000244687,ENSG00000167207,ENSG00000102226,ENSG00000105376,ENSG00000169896,ENSG00000163220,ENSG00000107643,ENSG00000160678,ENSG00000103037,ENSG00000076984,ENSG00000065559,ENSG00000184979,ENSG00000109320,ENSG00000108984,ENSG00000134070,ENSG00000136869,ENSG00000127666,ENSG00000187796…
M23	0.179728	43	0.322583	O00212,O15068,O15085,O43307,O75962,O94813,O94827,P03952,P10911,P40123,P47869,P52565,P52566,P60763,P98174,Q07889,Q07890,Q12802,Q13009,Q14344,Q15052,Q5JSP0,Q5VST9,Q5VV41,Q6ZSZ5,Q7Z628,Q7Z6J4,Q8IVF5,Q8IW93,Q8IXI1,Q8N5V2,Q8TCU6,Q92888,Q92974,Q96M96,Q96PE2,Q99819,Q9H7P9,Q9H8V3,Q9NR80,Q9NR81,Q9NZN5,Q07021	RHOD,MCF2L,ARHGEF11,ARHGEF9,TRIO,SLIT2,PLEKHG5,KLKB1,MCF2,CAP2,GABRA2,ARHGDIA,ARHGDIB,RAC3,FGD1,C1QBP,SOS1,SOS2,AKAP13,MIR7706,TIAM1,GNA13,ARHGEF6,FGD3,OBSCN,ARHGEF16,ARHGEF18,NET1,FGD2,TIAM2,ARHGEF19,RHOT2,NGEF,PREX1,ARHGEF1,LOC100505585,ARHGEF2,FGD4,ARHGEF17,ARHGDIG,PLEKHG2,ECT2,ARHGEF4,ARHGEF3,ARHGEF12	ENSG00000173156,ENSG00000141522,ENSG00000120063,ENSG00000164344,ENSG00000111348,ENSG00000116584,ENSG00000101977,ENSG00000108561,ENSG00000090924,ENSG00000038382,ENSG00000170776,ENSG00000146426,ENSG00000132694,ENSG00000163947,ENSG00000114346,ENSG00000112186,ENSG00000129675,ENSG00000130762,ENSG00000110237,ENSG00000104880,ENSG00000126217,ENSG00000102302,ENSG00000136002,ENSG00000196914,ENSG00000171680…
M24	1.04439	51	3.86006e-07	O00217,O15239,O43674,O43676,O43677,O43678,O43837,O43920,O75380,O75438,O75489,O95139,O95169,O95178,O95182,O95298,O96000,P03886,P03891,P03897,P03905,P03915,P03923,P22033,P40926,P40939,P50213,P51553,P51687,P51970,P53597,Q02218,Q02978,Q16836,Q86Y39,Q8IVH4,Q96I99,Q99798,Q9BQ95,Q9BQT8,Q9H845,Q9NPL8,Q9P0J0,Q9P2R7,Q9UBX3,Q9UI09,Q9Y375,Q9Y6M9,Q8IUX1,Q96EY8,P40925	NDUFS8,MIR4691,MIR7113,NDUFA1,NDUFB5,NDUFB3,NDUFC1,NDUFA2,IDH3B,NDUFS5,NDUFS6,NDUFB1,NDUFS3,NDUFB6,NDUFB8,NDUFB2,NDUFA7,NDUFC2,NDUFB10,ND1,ND2,ND3,ND4,ND5,ND6,MUT,MDH1,MDH2,HADHA,IDH3A,IDH3G,SUOX,NDUFA8,SUCLG1,OGDH,SLC25A11,HADH,NDUFA11,TMEM126B,MMAA,MMAB,SUCLG2,ACO2,ECSIT,SLC25A21,ACAD9,TIMMDC1,NDUFA13,SUCLA2,SLC25A10,NDUFA12,NDUFAF1,NDUFB9	ENSG00000198888,ENSG00000198763,ENSG00000198840,ENSG00000198886,ENSG00000198786,ENSG00000198695,ENSG00000177646,ENSG00000174886,ENSG00000172340,ENSG00000131495,ENSG00000136143,ENSG00000151611,ENSG00000183048,ENSG00000113845,ENSG00000108528,ENSG00000166136,ENSG00000014641,ENSG00000168653,ENSG00000140990,ENSG00000101365,ENSG00000146701,ENSG00000110717,ENSG00000166411,ENSG00000165264,ENSG00000267855…
M25	0.394526	31	0.00708717	O00220,O14763,O95786,P25445,P50591,P51572,Q13158,Q13546,Q14164,Q14258,Q14653,Q14790,Q15628,Q3LXA3,Q7Z434,Q86WI3,Q8IUD6,Q92844,Q92851,Q96G74,Q9BYX4,Q9UHP3,Q9ULZ3,Q9Y256,O15519,Q9UBN6,Q9BRV8,O00429,Q8NB16,Q86UT6,O43586	TNFRSF10A,DNM1L,TNFRSF10B,CFLAR,PSTPIP1,DDX58,FAS,TNFSF10,BCAP31,FADD,RIPK1,IKBKE,TRIM25,MIR3614,IRF3,CASP8,TRADD,TKFC,MAVS,NLRX1,NLRC5,RNF135,MLKL,TANK,CASP10,OTUD5,SIKE1,IFIH1,TNFRSF10D,USP25,PYCARD,RCE1	ENSG00000121858,ENSG00000103490,ENSG00000168040,ENSG00000120889,ENSG00000181481,ENSG00000263528,ENSG00000168404,ENSG00000173653,ENSG00000107201,ENSG00000087470,ENSG00000003400,ENSG00000173530,ENSG00000149476,ENSG00000104689,ENSG00000088888,ENSG00000064012,ENSG00000121060,ENSG00000140853,ENSG00000137275,ENSG00000068308,ENSG00000003402,ENSG00000026103,ENSG00000140368,ENSG00000185825,ENSG00000052723…
M26	-0.400608	46	0.0157216	O00231,O00232,O00233,O00487,O14818,O43242,O75832,P17980,P20248,P20618,P25786,P25787,P25788,P25789,P28066,P28070,P28072,P28074,P35998,P40306,P43686,P48556,P49721,P51665,P54578,P55036,P60896,P60900,P61289,P62191,P62195,P62333,P78396,Q06323,Q13200,Q15008,Q16186,Q16401,Q92530,Q99436,Q99460,Q9UL46,Q9UNM6,Q9Y5K5,Q14997,Q86T82	PSMD11,PSMD12,PSMD9,PSMD14,PSMA7,PSMD3,PSMD10,PSMC3,CCNA2,PSMB1,PSMA1,PSMA2,PSMA3,PSMA4,PSMA5,PSMB4,PSMB6,PSMB5,PSMC2,PSMB10,PSMC4,PSMC4,PSMD8,PSMB2,PSMD7,USP14,PSMD4,SHFM1,C7orf76,LOC100506136,PSMA6,PSME3,PSMC1,PSMC5,PSMC6,CCNA1,PSME1,PSMD2,PSME4,PSMD6,ADRM1,PSMD5,USP37,PSMF1,PSMB7,PSMD1,PSME2,MIR7703,PSMD13,UCHL5	ENSG00000131467,ENSG00000100519,ENSG00000159377,ENSG00000101182,ENSG00000068878,ENSG00000197170,ENSG00000161057,ENSG00000173692,ENSG00000087191,ENSG00000101843,ENSG00000101557,ENSG00000008018,ENSG00000095261,ENSG00000145386,ENSG00000013275,ENSG00000143106,ENSG00000135913,ENSG00000185627,ENSG00000110801,ENSG00000133101,ENSG00000103035,ENSG00000165916,ENSG00000108344,ENSG00000142507,ENSG00000205220…
M27	-0.361037	34	0.397419	O00238,O15198,O43474,O43524,O43541,O75610,O95633,P05111,P08476,P09529,P12643,P19883,P27037,P29122,P36894,P36896,P48431,P84022,Q13485,Q13705,Q13873,Q15583,Q15797,Q7Z3T8,Q8NER5,Q96S42,Q99717,Q9GZN2,Q9H334,P0CG37,Q12841,Q13253,Q9BU40,Q9H772	BMPR1B,SMAD9,KLF4,FOXO3,SMAD6,LEFTY1,FSTL3,INHA,INHBA,INHBB,CFC1,BMP2,FST,ACVR2A,PCSK6,BMPR1A,ACVR1B,SOX2,SMAD3,FSTL1,MIR198,NOG,SMAD4,ACVR2B,BMPR2,TGIF1,SMAD1,ZFYVE16,ACVR1C,NODAL,SMAD5,CHRDL1,TGIF2,FOXP1,GREM2	ENSG00000101938,ENSG00000156574,ENSG00000204217,ENSG00000137834,ENSG00000114861,ENSG00000138696,ENSG00000121989,ENSG00000125845,ENSG00000141646,ENSG00000122641,ENSG00000135503,ENSG00000140479,ENSG00000123999,ENSG00000183691,ENSG00000243709,ENSG00000118707,ENSG00000180875,ENSG00000136826,ENSG00000177426,ENSG00000113658,ENSG00000039319,ENSG00000134363,ENSG00000163430,ENSG00000170365,ENSG00000114739…
M28	0.32148	63	0.00140458	O00241,O00329,O00459,O14986,O43707,O43914,O43915,O60331,O75563,P01344,P02751,P04275,P05019,P05106,P07948,P08069,P08833,P12319,P12931,P14770,P15498,P17302,P17936,P18065,P20273,P22692,P24592,P26717,P27986,P29350,P30273,P30530,P31751,P42081,P42336,P42338,P49767,P56945,P62993,Q08722,Q12923,Q5T1C6,Q7Z5R6,Q86UL8,Q86X10,Q86XT9,Q92569,Q96J84,Q9BT40,Q9GZY6,Q9HB21,Q9NZC2,Q9UQC2,Q9Y5K6,O15357,Q92835,P78324,…	SIRPB1,PIK3CD,PIK3R2,PIP5K1B,INPPL1,ACTN4,ACTN4,TYROBP,FIGF,PIP5K1C,SKAP2,IGF2,FN1,VWF,IGF1,ITGB3,LYN,IGF1R,IGFBP1,FCER1A,SRC,GP9,VAV1,GJA1,IGFBP3,IGFBP2,CD22,MIR5196,IBSP,IGFBP4,IGFBP6,KLRC2,PIK3R1,PTPN6,FCER1G,AXL,AKT2,CD86,PIK3CA,PIK3CB,VEGFC,BCAR1,GRB2,SIRPA,CD47,SIGLEC14,PTPN13,RALGAPA2,THEM4,APBB1IP,MAGI2,RALGAPB,TMEM219,C2CD5,PIK3R3,INPP5D,INPP5D,KIRREL,INPP5K,PAPPA2,LAT2,PLEKHA1,TREM2,CLE…	ENSG00000086730,ENSG00000111731,ENSG00000170471,ENSG00000259207,ENSG00000177885,ENSG00000110799,ENSG00000111679,ENSG00000146678,ENSG00000146674,ENSG00000197122,ENSG00000117461,ENSG00000254087,ENSG00000029559,ENSG00000033327,ENSG00000116183,ENSG00000167601,ENSG00000077420,ENSG00000141968,ENSG00000188559,ENSG00000254415,ENSG00000149932,ENSG00000012124,ENSG00000171608,ENSG00000196776,ENSG00000130402…
M29	-0.413257	44	0.0228878	O00255,O00512,O60271,P00519,P15173,P15923,P19022,P23409,P26232,P35222,P35712,P41225,P48436,Q02078,Q04724,Q04725,Q04726,Q04727,Q06413,Q06945,Q08117,Q12982,Q14469,Q32MZ4,Q4KMG0,Q86UU0,Q92859,Q9BRQ0,Q9BT81,Q9BWV1,Q9H6I2,Q9HCK8,Q9HCS4,Q9NQB0,Q9NSA3,Q9UBE8,Q9UJU2,Q9UN79,Q9Y3M2,Q9Y3Y4,Q16539,O00634,Q6NW40,Q96B86	MEN1,BCL9,NTN3,SPAG9,ABL1,MYOG,TCF3,CDH2,MYF6,CTNNA2,CTNNB1,SOX6,MIR6073,SOX3,SOX9,MEF2A,TLE1,TLE2,TLE3,TLE4,MEF2C,SOX4,AES,BNIP2,HES1,MAPK14,LRRFIP1,CDON,RGMB,BCL9L,NEO1,RGMA,PYGO2,SOX7,BOC,SOX17,CHD8,TCF7L1,TCF7L2,CTNNBIP1,NLK,LEF1,SOX13,CBY1,PYGO1	ENSG00000143842,ENSG00000112062,ENSG00000144857,ENSG00000124766,ENSG00000133895,ENSG00000114315,ENSG00000100888,ENSG00000111046,ENSG00000065717,ENSG00000100211,ENSG00000067141,ENSG00000162068,ENSG00000124831,ENSG00000148737,ENSG00000164736,ENSG00000134595,ENSG00000097007,ENSG00000171016,ENSG00000106829,ENSG00000186174,ENSG00000122180,ENSG00000170558,ENSG00000068305,ENSG00000171056,ENSG00000138795…
M30	-0.403781	72	0.00611943	O00257,O00422,O14929,O15054,O60341,O75446,O75530,O94776,O95163,O95251,O95503,O95983,P26358,P29374,P35226,P45973,P49137,P62805,P68431,P78364,P84243,Q03468,Q09028,Q0PNE2,Q12873,Q13127,Q13185,Q13330,Q13547,Q14781,Q14839,Q15022,Q15361,Q15652,Q15759,Q15910,Q16512,Q16576,Q16644,Q4LE39,Q5T6S3,Q6IA86,Q6IE81,Q6ZN18,Q8IXK0,Q8NDX5,Q8TE02,Q92769,Q92833,Q96BD5,Q96EB1,Q96GD3,Q96LA8,Q96ST3,Q96T88,Q99496,Q9BTC8,…	CBX4,SAP18,HAT1,KDM6B,KDM1A,SAP30,EED,MIR6755,MTA2,IKBKAP,KAT7,CBX6,MBD3,DNMT1,ARID4A,BMI1,CBX5,MIR3198-2,MAPKAPK2,HIST1H4C,HIST1H4L,HIST1H4K,HIST1H4J,HIST4H4,HIST1H4E,HIST1H4H,HIST2H4A,HIST1H4F,HIST1H4A,HIST1H4D,HIST1H4B,HIST2H4B,HIST1H4I,HIST1H3J,HIST1H3I,HIST1H3C,HIST1H3F,HIST1H3G,HIST1H3E,HIST1H3B,HIST1H3D,HIST1H3A,HIST1H3H,PHC1,H3F3B,MIR4738,H3F3A,ERCC6,RBBP4,ELP6,CHD3,REST,CBX3,MTA1,HDAC1,C…	ENSG00000183741,ENSG00000057935,ENSG00000111642,ENSG00000136504,ENSG00000178691,ENSG00000054267,ENSG00000111752,ENSG00000107077,ENSG00000074266,ENSG00000162521,ENSG00000134014,ENSG00000119772,ENSG00000197409,ENSG00000277157,ENSG00000150459,ENSG00000141570,ENSG00000149480,ENSG00000032219,ENSG00000174744,ENSG00000158406,ENSG00000276180,ENSG00000134686,ENSG00000171988,ENSG00000084093,ENSG00000008083…
M31	-0.340558	50	0.0162316	O00273,O14727,O43903,O95835,P06396,P10144,P28347,P35611,P35612,P42574,P43146,P46937,P49354,P51813,P52294,P53355,P55210,P55211,P55957,P98170,P99999,Q07812,Q13043,Q13950,Q15561,Q15562,Q16611,Q6ZN44,Q7L9L4,Q8IY63,Q99594,Q9GZV5,Q9H4B6,Q9H8S9,Q9NR28,Q9NRM7,Q9UDY2,Q9UEY8,Q9UKV3,Q9Y2J4,Q6UXZ4,Q8IX03,Q14005,P30419,Q08495,Q9UKG1,O75093,O75094,Q4VCS5,P49356	DFFA,APAF1,GAS2,SLIT1,SLIT3,LATS1,GSN,GSN,GZMB,TEAD1,NMT1,ADD1,ADD2,CASP3,DCC,YAP1,FNTA,FNTB,BMX,KPNA1,DAPK1,CASP7,CASP9,BID,XIAP,CYCS,BAX,DMTN,STK4,RUNX2,IL16,TEAD4,TEAD2,BAK1,AMOT,MIR4329,UNC5D,UNC5A,MOB1B,WWC1,AMOTL1,TEAD3,WWTR1,SAV1,MOB1A,DIABLO,LATS2,TJP2,TJP2,ADD3,APPL1,ACIN1,AMOTL2	ENSG00000168522,ENSG00000160049,ENSG00000158856,ENSG00000157500,ENSG00000100453,ENSG00000151748,ENSG00000187079,ENSG00000113645,ENSG00000184347,ENSG00000187122,ENSG00000101109,ENSG00000148700,ENSG00000075340,ENSG00000113763,ENSG00000257365,ENSG00000131023,ENSG00000187323,ENSG00000148180,ENSG00000074219,ENSG00000173542,ENSG00000148935,ENSG00000172115,ENSG00000018408,ENSG00000102010,ENSG00000164305…
M32	-0.754044	35	8.7145e-06	O00291,O43597,O75146,O75886,P01130,P20645,P22681,P26045,P32121,P40818,P43250,P52594,P61160,P62714,Q0JRZ9,Q13492,Q14108,Q15811,Q2M2I8,Q5T0N5,Q5VV43,Q8NC96,Q8WXE9,Q92747,Q92783,Q96FW1,Q96JA1,Q96RU3,Q9NY64,Q9UBC2,Q9ULV1,Q9Y6I3,Q8TEY7,Q8TEB7,O95630	HIP1,SPRY2,HIP1R,STAM2,STAMBP,LDLR,MIR6886,M6PR,CBL,PTPN3,ARRB2,USP8,GRK6,AGFG1,ACTR2,PPP2CB,FCHO2,PICALM,SCARB2,ITSN1,AAK1,FNBP1L,KIAA0319,NECAP1,RNF128,USP33,STON2,ARPC1A,STAM,OTUB1,LRIG1,FNBP1,SLC2A8,EPS15L1,FZD4,EPN1	ENSG00000173744,ENSG00000241685,ENSG00000070159,ENSG00000167770,ENSG00000124356,ENSG00000144749,ENSG00000141480,ENSG00000136158,ENSG00000174804,ENSG00000198055,ENSG00000110395,ENSG00000003056,ENSG00000130164,ENSG00000127946,ENSG00000205726,ENSG00000157107,ENSG00000115145,ENSG00000136738,ENSG00000138760,ENSG00000115977,ENSG00000104695,ENSG00000137942,ENSG00000138071,ENSG00000136856,ENSG00000073921…
M33	-0.995959	203	5.26739e-21	O00303,O14933,O15371,O15372,O43432,O43681,O60573,O60678,O60841,O75369,O75688,O75818,O75821,O75822,O76094,O95059,P04843,P04844,P05161,P05198,P05386,P05387,P05388,P06730,P08240,P08865,P09132,P09914,P11940,P13639,P13798,P15170,P15880,P18077,P18124,P18621,P20042,P22090,P23396,P23588,P24534,P25398,P26373,P27635,P30050,P32969,P35268,P36578,P37108,P38919,P39019,P39023,P39656,P40429,P41091,P42677,P42766,…	EIF3F,UBE2L6,EIF3D,EIF3H,EIF4G3,ASNA1,EIF4E2,PRMT3,EIF5B,FLNB,PPM1B,RPP40,EIF3G,EIF3J,SRP72,RPP14,RPN1,RPN2,ISG15,EIF2S1,RPLP1,RPLP2,RPLP0,EIF4E,SRPRA,RPSA,SRP19,IFIT1,PABPC1,MIR7705,EEF2,APEH,GSPT1,RPS2,RPL35A,RPL7,RPL17,EIF2S2,RPS4Y1,RPS3,EIF4B,EEF1B2,RPS12,RPL13,RPL10,RPL12,RPL9,RPL22,RPL4,SRP14,EIF4A3,RPS19,RPL3,DDOST,RPL13A,EIF2S3,RPS27,RPL35,SSR1,SSR2,RPL27A,RPL5,RPL21,RPL28,MIR6805,RPS5,RP…	ENSG00000115946,ENSG00000174748,ENSG00000108107,ENSG00000178982,ENSG00000177954,ENSG00000187608,ENSG00000063177,ENSG00000144713,ENSG00000079277,ENSG00000163412,ENSG00000130741,ENSG00000109475,ENSG00000174780,ENSG00000107581,ENSG00000244038,ENSG00000143742,ENSG00000142534,ENSG00000198242,ENSG00000187742,ENSG00000145191,ENSG00000125691,ENSG00000167658,ENSG00000174444,ENSG00000167447,ENSG00000189369…
M34	0.622341	25	0.00672555	O00305,O60359,O60840,O75078,O95970,P54284,P54289,P62955,Q01668,Q02641,Q06432,Q08289,Q12959,Q13698,Q13936,Q8IZS8,Q8N0V4,Q8N135,Q8WXS5,Q9BXT2,Q9NY47,Q9P0K1,Q9UF02,O75077,Q9UM54	CACNB4,CACNG3,CACNA1F,ADAM23,ADAM11,LGI1,CACNB3,CACNA2D1,CACNG7,CACNA1D,CACNB1,CACNG1,CACNB2,DLG1,CACNA1S,CACNA1C,CACNA2D3,LGI2,LGI4,CACNG8,MIR935,CACNG6,CACNA2D2,ADAM22,CACNG5,MYO6	ENSG00000165995,ENSG00000153956,ENSG00000105605,ENSG00000196586,ENSG00000102001,ENSG00000008277,ENSG00000153902,ENSG00000142408,ENSG00000182389,ENSG00000006116,ENSG00000081248,ENSG00000130433,ENSG00000157445,ENSG00000157388,ENSG00000075711,ENSG00000007402,ENSG00000067191,ENSG00000114948,ENSG00000108231,ENSG00000167535,ENSG00000073670,ENSG00000075429,ENSG00000108878,ENSG00000153012,ENSG00000151067
M35	-0.359311	29	0.0963318	O00311,O43913,O43929,O75419,O75496,P09884,P25205,P33991,P33992,P33993,P35244,P49642,P49736,Q07864,Q13415,Q13416,Q14181,Q14566,Q14691,Q99741,Q9BRT9,Q9H211,Q9NR33,Q9NRF9,Q9UBD5,Q9UBU7,Q9Y248,Q9Y5N6,Q9BRX5	CDC7,ORC5,ORC4,CDC45,GMNN,POLA1,MCM3,MCM4,MCM5,MCM7,RPA3,PRIM1,MCM2,POLE,ORC1,ORC2,POLA2,MCM6,GINS1,CDC6,GINS4,GINS3,CDT1,POLE4,POLE3,ORC3,DBF4,GINS2,ORC6	ENSG00000101003,ENSG00000014138,ENSG00000181938,ENSG00000115942,ENSG00000104738,ENSG00000167513,ENSG00000094804,ENSG00000147536,ENSG00000101868,ENSG00000164815,ENSG00000198056,ENSG00000073111,ENSG00000097046,ENSG00000166508,ENSG00000106399,ENSG00000076003,ENSG00000091651,ENSG00000177084,ENSG00000115350,ENSG00000112312,ENSG00000148229,ENSG00000100297,ENSG00000131153,ENSG00000085840,ENSG00000093009…
M36	-0.562391	51	9.39811e-09	O00327,O15055,O15516,O43255,O94952,P01236,P37840,P49459,P57775,P63208,Q13363,Q14669,Q16526,Q17RB8,Q5U5R9,Q5XUX1,Q63HN8,Q6P050,Q6PCT2,Q6ZMZ0,Q7Z6E9,Q7Z6Z7,Q8IUQ4,Q8N1E6,Q8ND25,Q8NEZ5,Q8NHG8,Q8TB52,Q8TDB6,Q8WWI1,Q93008,Q969H0,Q96IG2,Q96ME1,Q96PU5,Q9H9P5,Q9NQ86,Q9NRD1,Q9NV58,Q9NVW2,Q9UK96,Q9UKA1,Q9UKA2,Q9UKB1,Q9UKT5,Q9UKT8,Q9Y297,Q9Y3I1,Q9Y508,Q9Y6H5,Q9Y6I7	ARNTL,PER2,CLOCK,SIAH2,FBXO21,PRL,SNCA,UBE2A,FBXW4,SKP1,CTBP1,TRIP12,CRY1,LONRF1,HECTD2,FBXW9,RNF213,FBXL22,FBXL19,RNF19B,RBBP6,HUWE1,SIAH1,FBXL14,ZNRF1,FBXO22,ZNRF2,FBXO30,DTX3L,LMO7,USP9X,FBXW7,FBXL20,FBXL18,NEDD4L,UNKL,TRIM36,FBXO6,RNF19A,RLIM,FBXO10,FBXL5,FBXL4,FBXW11,FBXO4,FBXW2,BTRC,FBXO7,RNF114,SNCAIP,WSB1	ENSG00000196470,ENSG00000173821,ENSG00000165338,ENSG00000072803,ENSG00000171823,ENSG00000112234,ENSG00000155034,ENSG00000133794,ENSG00000059145,ENSG00000172179,ENSG00000049759,ENSG00000108306,ENSG00000124486,ENSG00000077721,ENSG00000131263,ENSG00000064692,ENSG00000132004,ENSG00000197361,ENSG00000008405,ENSG00000152503,ENSG00000145335,ENSG00000116663,ENSG00000147912,ENSG00000113558,ENSG00000118564…
M37	0.755324	64	9.53385e-05	O00330,O14561,O14791,O14874,O15382,O43570,O43766,O75390,O95563,P00338,P00505,P00739,P00918,P07195,P07451,P08559,P09622,P10515,P11177,P11182,P11498,P12694,P21953,P22748,P23378,P23434,P24298,P26440,P29972,P36957,P43166,P45954,P48735,P50747,P69905,Q15118,Q15119,Q15120,Q16654,Q16790,Q16822,Q5EBL8,Q86VB7,Q92947,Q96RQ3,Q9HCC0,Q9P0J1,Q9P2J9,Q9UKU7,Q9ULX7,Q9Y234,Q9Y289,Q9Y2D0,Q9Y5U8,Q8N1Q1,Q8NCN5,A6NK58,…	LIPT2,PDHX,NDUFAB1,APOL1,BCKDK,BCAT2,CA12,LIAS,CS,GCAT,SLC25A12,MPC2,LDHA,GOT2,HPR,CA2,LDHB,CA3,PDHA1,DLD,DLAT,PDHB,DBT,PC,BCKDHA,PKM,BCKDHB,CA4,GLDC,GCSH,GPT,IVD,AQP1,DLST,CA7,ACADSB,AMT,IDH2,HLCS,HBB,HBA1,HBA2,PDK1,PDK2,PDK3,PDK4,CA9,PCK2,PDZD11,CD163,CA13,PPM1K,PDPR,GCDH,DHTKD1,MCCC1,MCCC2,PDP1,PDP2,ACAD8,CA14,LIPT1,SLC5A6,CA5B,MPC1	ENSG00000145020,ENSG00000060762,ENSG00000134333,ENSG00000164879,ENSG00000104267,ENSG00000067992,ENSG00000119689,ENSG00000138074,ENSG00000172840,ENSG00000121897,ENSG00000100116,ENSG00000248098,ENSG00000168748,ENSG00000004799,ENSG00000168291,ENSG00000105607,ENSG00000150768,ENSG00000100342,ENSG00000090857,ENSG00000140905,ENSG00000159267,ENSG00000083123,ENSG00000100889,ENSG00000167434,ENSG00000110435…
M38	1.62802	45	9.12687e-06	O00341,O00445,O00555,O14795,O14810,O15244,O75145,O75334,O75335,O94925,O95153,P08183,P20336,P21397,P21579,P21964,P40222,P43003,P43004,P43005,P48664,P54687,P60880,P61266,P61764,P63027,Q00975,Q05329,Q13136,Q15878,Q16572,Q86UR5,Q8N145,Q99259,Q9H3Z4,Q9H598,Q9P2U7,Q9UBN1,Q9UI32,Q9UNQ0,Q9Y698,Q16623,Q9H2H9,O75751,Q13277	SLC1A7,SYT5,CACNA1A,UNC13B,CPLX1,SLC22A2,PPFIA3,PPFIA2,PPFIA4,SLC22A3,GLS,TSPOAP1,ABCB1,RAB3A,MAOA,SYT1,COMT,MIR4761,TXLNA,SLC1A3,SLC1A2,SLC1A1,SLC1A6,BCAT1,SNAP25,STX1B,STXBP1,VAMP2,CACNA1B,GAD2,PPFIA1,STX3,CACNA1E,SLC18A3,STX1A,RIMS1,LGI3,GAD1,SLC38A1,DNAJC5,SLC32A1,SLC17A7,CACNG4,GLS2,ABCG2,CACNG2	ENSG00000146477,ENSG00000105649,ENSG00000168993,ENSG00000128683,ENSG00000101438,ENSG00000060982,ENSG00000198216,ENSG00000166900,ENSG00000115419,ENSG00000136750,ENSG00000166862,ENSG00000148408,ENSG00000143847,ENSG00000136854,ENSG00000220205,ENSG00000132639,ENSG00000079841,ENSG00000112499,ENSG00000118777,ENSG00000129990,ENSG00000106688,ENSG00000198722,ENSG00000162383,ENSG00000105143,ENSG00000093010…
M39	0.707469	57	0.000360543	O00401,O00499,O14526,O14964,O14976,O15056,O43493,O43609,O75379,O75553,O75676,O75843,O94973,O95208,O95782,P09497,P11717,P15311,P20338,P20339,P35030,P42566,P49418,P50570,P53675,P53680,P63010,P78509,P98082,P98155,P98164,Q05193,Q14247,Q14C86,Q15642,Q15836,Q5SW96,Q86SS6,Q8N9I0,Q8NBP7,Q8NFH8,Q96B97,Q96CW1,Q96D71,Q99962,Q9BQI5,Q9BV40,Q9NZN3,Q9NZN4,Q9UNF0,Q9Y3R0,Q9Y5X1,Q9UHD9,P59666,Q8WXB1,Q96T51,Q9H1K0	WASL,BIN1,FCHO1,HGS,GAK,SYNJ2,TGOLN2,SPRY1,VAMP4,DAB1,RPS6KA4,AP1G2,AP2A2,EPN2,AP2A1,CLTB,IGF2R,EZR,RAB4A,RAB5A,PRSS3,EPS15,AMPH,DNM2,CLTCL1,AP2S1,DEFA3,AP2B1,RELN,DAB2,VLDLR,LRP2,DNM1,CTTN,GAPVD1,TRIP10,VAMP3,LDLRAP1,SYT9,SYT2,PCSK9,REPS2,METTL21A,SH3KBP1,AP2M1,REPS1,RUFY1,SH3GL2,SGIP1,VAMP8,RBSN,EHD3,EHD2,UBQLN2,PACSIN2,GRIP1,SNX9	ENSG00000024422,ENSG00000106976,ENSG00000144566,ENSG00000085733,ENSG00000135597,ENSG00000117533,ENSG00000147852,ENSG00000118640,ENSG00000157978,ENSG00000165219,ENSG00000197081,ENSG00000183020,ENSG00000162302,ENSG00000042753,ENSG00000213983,ENSG00000118473,ENSG00000178950,ENSG00000153071,ENSG00000170743,ENSG00000085832,ENSG00000130340,ENSG00000152291,ENSG00000081479,ENSG00000079805,ENSG00000078053…
M40	0.400289	107	8.74775e-06	O00408,O43306,O60262,O60266,O60503,O60658,O60894,O60895,O60896,O76074,O76083,O95263,O95398,O95622,O95838,P01189,P01258,P01282,P06850,P06881,P07550,P08588,P12272,P18509,P21728,P21918,P24387,P25021,P27815,P29274,P29275,P32241,P32245,P33032,P33402,P34969,P35318,P35408,P35626,P38405,P40145,P41586,P41587,P43119,P43220,P48546,P49190,P50150,P50151,P50406,P51460,P51828,P54750,P55089,P62873,P63092,P63215,…	OR14I1,OR2T8,PDE2A,ADCY6,OR1F1,GNG7,ADCY3,ADCY9,PDE8A,RAMP1,RAMP2,RAMP3,PDE5A,PDE9A,PDE8B,RAPGEF3,ADCY5,GLP2R,POMC,CALCA,VIP,CRH,CALCA,ADRB2,ADRB1,PTHLH,ADCYAP1,DRD1,DRD5,CRHBP,HRH2,PDE4A,PCSK1,ADORA2A,ADORA2B,VIPR1,MC4R,MC5R,GUCY1A2,HTR7,NOS2,ADM,PTGER4,GRK3,GNAL,ADCY8,ADCYAP1R1,VIPR2,PTGIR,GLP1R,GIPR,PTH2R,GNG4,GNG10,HTR6,INSL3,ADCY7,PDE1A,UCN,GNG11,GNB1,GNAS,GNG3,GNG5,PDE1B,MC1R,GUCY1A3,GUCY1B…	ENSG00000169252,ENSG00000127588,ENSG00000115252,ENSG00000170837,ENSG00000135973,ENSG00000121281,ENSG00000146469,ENSG00000141433,ENSG00000123360,ENSG00000113448,ENSG00000112164,ENSG00000148926,ENSG00000160013,ENSG00000144407,ENSG00000171408,ENSG00000181074,ENSG00000176533,ENSG00000171509,ENSG00000238243,ENSG00000168243,ENSG00000073417,ENSG00000122679,ENSG00000113749,ENSG00000136878,ENSG00000177462…
M41	-0.530536	58	0.00427765	O00418,O43504,O43741,O75143,O75385,P23443,P27348,P31946,P31947,P35813,P42345,P49815,P53778,P54619,P54646,P63104,Q04917,Q06546,Q06547,Q0VGL1,Q13131,Q13541,Q14457,Q15382,Q15831,Q15907,Q16656,Q5VV67,Q5VZM2,Q6IAA8,Q6ZNE5,Q7L523,Q8NEB9,Q8TDY2,Q92574,Q96B36,Q9BSB4,Q9C0C7,Q9C0K7,Q9H9S4,Q9HB90,Q9NQL2,Q9P0N9,Q9UGJ0,Q9UHA4,Q9Y2Q5,Q9Y376,Q9Y478,Q8N122,P58004,Q7RTN6,Q86TI0,Q9Y6P5,Q9P2M4,O60343,P48454,Q9NX09,…	EEF2K,LOC101930123,LAMTOR5,PRKAB2,TBC1D4,ATG13,ULK1,RPS6KB1,YWHAQ,YWHAB,SFN,PPM1A,MTOR,PPP3CC,TSC2,MAPK12,PRKAG1,PRKAA2,SESN2,YWHAZ,YWHAH,GABPA,GABPB1,FLJ10038,LAMTOR4,PRKAA1,EIF4EBP1,BECN1,RHEB,STK11,RAB11B,NRF1,PPRC1,RRAGB,LAMTOR1,ATG14,RRAGA,STRADA,TBC1D1,PPARGC1B,RPTOR,PIK3C3,RB1CC1,TSC1,AKT1S1,ATG101,AMBRA1,STRADB,CAB39L,RRAGC,RRAGD,DDIT4,TBC1D7,TBC1D7-LOC100130357,TBC1D14,PRKAG2,LAMTOR3,LAM…	ENSG00000135932,ENSG00000080546,ENSG00000134248,ENSG00000116586,ENSG00000116954,ENSG00000198793,ENSG00000188186,ENSG00000181929,ENSG00000204673,ENSG00000136111,ENSG00000141564,ENSG00000130766,ENSG00000118046,ENSG00000104064,ENSG00000109270,ENSG00000128245,ENSG00000132405,ENSG00000111725,ENSG00000106615,ENSG00000175224,ENSG00000175793,ENSG00000123395,ENSG00000134308,ENSG00000165699,ENSG00000025039…
M42	-0.475771	127	1.98257e-07	O00425,O15397,O15504,O43151,O43324,O43592,O75030,O75190,O75475,O75531,O75694,O75925,O76075,O95816,O95817,P01106,P05549,P06748,P07305,P07814,P11387,P11388,P12270,P14868,P18754,P23497,P25685,P29590,P35658,P37198,P41252,P43487,P47897,P49790,P49792,P52948,P54136,P54198,P55854,P56192,P57740,P60842,P61956,P62826,P63165,P63279,P78406,Q02447,Q02880,Q04637,Q12769,Q12904,Q13155,Q13426,Q13569,Q14240,Q14397,…	IGF2BP3,IPO8,NUPL2,TET3,EEF1E1,XPOT,MITF,DNAJB6,PSIP1,BANF1,NUP155,PIAS1,PIAS2,DFFB,BAG2,BAG3,MYC,TFAP2A,NPM1,H1F0,EPRS,TOP1,TOP2A,TPR,DARS,HMGA1,RCC1,SP100,DNAJB1,PML,GCK,NUP214,NUP62,IARS,RANBP1,QARS,MIR6890,NUP153,RANBP2,NUP98,RARS,HIRA,SUMO3,MARS,MIR6758,NUP107,EIF4A1,MAX,SUMO2,RAN,SUMO1,UBE2I,RAE1,SP3,TOP2B,MIR4442,EIF4G1,NUP160,AIMP1,AIMP2,XRCC4,TDG,EIF4A2,MIR1248,GCKR,KPNB1,KARS,CTU2,PAN2,…	ENSG00000136997,ENSG00000153201,ENSG00000132002,ENSG00000124789,ENSG00000196313,ENSG00000181163,ENSG00000142230,ENSG00000132182,ENSG00000213024,ENSG00000196305,ENSG00000118900,ENSG00000058804,ENSG00000136628,ENSG00000161960,ENSG00000108559,ENSG00000117245,ENSG00000137760,ENSG00000137203,ENSG00000187605,ENSG00000149196,ENSG00000085415,ENSG00000079387,ENSG00000110713,ENSG00000184900,ENSG00000100395…
M43	-0.195618	38	0.518291	O00443,O14735,O43739,O43924,P22059,P42356,P48739,P49585,P61204,P84077,Q13614,Q15438,Q92562,Q96N66,Q96SU4,Q99418,Q99570,Q9BXB5,Q9BZF1,Q9BZF2,Q9BZF3,Q9H0X9,Q9H1P3,Q9H4L5,Q9NRR6,Q9NTJ5,Q9NYA4,Q9P2Y5,Q9UBF8,Q9Y216,Q9Y2I7,Q08AM6,Q6XPS3,Q9UIA0,Q3SXY8,Q8WUD6,Q96JA3,Q9HB20	PIK3C2A,CDIPT,CYTH3,PDE6D,OSBP,PI4KA,PITPNB,PCYT1A,ARF3,ARF1,MIR3620,VAC14,MTMR2,CYTH1,ARL13B,TPTE2,CHPT1,FIG4,PLEKHA8,MBOAT7,MBOAT7,MBOAT7,MBOAT7,MBOAT7,MBOAT7,MBOAT7,MBOAT7,MBOAT7,MBOAT7,OSBPL9,CYTH2,PIK3R4,OSBPL10,OSBPL8,OSBPL7,OSBPL6,OSBPL5,OSBPL2,OSBPL3,PLEKHA3,INPP5E,SACM1L,MTMR4,UVRAG,PI4KB,CYTH4,MTMR7,PIKFYVE	ENSG00000277733,ENSG00000277025,ENSG00000278322,ENSG00000274194,ENSG00000277923,ENSG00000278519,ENSG00000143393,ENSG00000008256,ENSG00000275118,ENSG00000091039,ENSG00000103502,ENSG00000070882,ENSG00000100055,ENSG00000116095,ENSG00000111666,ENSG00000132958,ENSG00000196455,ENSG00000180957,ENSG00000211456,ENSG00000112367,ENSG00000276935,ENSG00000021762,ENSG00000143761,ENSG00000103043,ENSG00000130703…
M44	-0.339438	103	0.103766	O00444,O14965,O15078,O15259,O43303,O43805,O75161,O75665,O94927,O95235,O95476,O95613,O95684,P04350,P06493,P23258,P24522,P30153,P31323,P41208,P43034,P48730,P51955,P61163,P61981,P68366,Q13409,Q13561,Q14204,Q14693,Q14980,Q15051,Q15102,Q15154,Q2MV58,Q4AC94,Q5BJF6,Q5HYA8,Q5JTW2,Q5TB80,Q66GS9,Q68CZ1,Q68CZ6,Q6IQ55,Q6NUS6,Q6PGQ7,Q7Z4H7,Q7Z7A1,Q86XR8,Q8IW35,Q8IWZ6,Q8N157,Q8N3I7,Q8NFJ9,Q8NHQ1,Q8NHV4,Q8TAM2,…	SFI1,BBIP1,PLK4,AURKA,CEP290,NPHP1,CCP110,SSNA1,NPHP4,OFD1,HAUS5,KIF20A,CTDNEP1,PCNT,FGFR1OP,TUBB4A,CDK1,TUBG1,GADD45A,PPP2R1A,PRKAR2B,CETN2,PAFAH1B1,CSNK1D,NEK2,ACTR1A,YWHAG,TUBA4A,PAFAH1B2,DYNC1I2,DCTN2,DYNC1H1,LPIN1,NUMA1,IQCB1,PAFAH1B3,PCM1,TCTN1,C2CD3,ODF2,TMEM67,CEP78,CEP162,CEP135,RPGRIP1L,HAUS3,TTBK2,TCTN3,BORA,HAUS6,CNTRL,CEP57,CEP97,BBS7,AHI1,BBS5,CNEP1R1,BBS1,CEP70,NEDD1,TTC8,CEP76,CEP…	ENSG00000198707,ENSG00000112984,ENSG00000205423,ENSG00000281844,ENSG00000174483,ENSG00000112877,ENSG00000197102,ENSG00000116717,ENSG00000105568,ENSG00000187049,ENSG00000129474,ENSG00000007047,ENSG00000137497,ENSG00000173588,ENSG00000147400,ENSG00000213397,ENSG00000128159,ENSG00000144061,ENSG00000136122,ENSG00000126001,ENSG00000011143,ENSG00000079462,ENSG00000151849,ENSG00000078674,ENSG00000131697…
M45	0.163807	186	0.00330511	O00451,O14511,O14544,O14827,O15020,O15123,O15399,O43155,O43184,O43320,O43497,O43525,O43526,O43559,O43602,O60258,O60496,O60542,O60610,O76093,O94856,O95197,O95267,O96015,P00533,P01127,P01138,P04085,P04626,P05230,P05981,P07196,P07949,P07996,P08514,P08581,P09038,P09619,P09668,P10721,P11274,P11277,P11362,P11686,P13232,P13591,P14210,P16234,P16591,P16871,P17706,P18031,P18433,P21583,P21802,P21860,P21926,…	GFRA2,NRG2,SOCS6,RASGRF2,SPTBN2,ANGPT2,GRIN2D,FLRT2,SIPA1L1,ADAM12,FGF16,CACNA1G,KCNQ3,KCNQ2,FRS3,DCX,FGF17,DOK2,PSPN,DIAPH1,FGF18,NFASC,CACNA1H,RTN3,RASGRP1,DNAL4,EGFR,PDGFB,NGF,PDGFA,PRNP,ERBB2,FGF1,HPN,NEFL,RET,THBS1,ITGA2B,MET,FGF2,PDGFRB,CTSH,KIT,BCR,SPTB,MIR7855,FGFR1,SFTPC,IL7,NCAM1,HGF,IL9,PDGFRA,FER,IL7R,PTPN2,PTPN1,PTPRA,KITLG,FGFR2,ERBB3,CD9,FGFR4,FGFR3,ANOS1,AKAP5,SHC1,FGF9,IL2RG,CSF2…	ENSG00000099942,ENSG00000158815,ENSG00000126500,ENSG00000134313,ENSG00000196468,ENSG00000156564,ENSG00000169231,ENSG00000166225,ENSG00000136205,ENSG00000105639,ENSG00000156298,ENSG00000129946,ENSG00000158458,ENSG00000171119,ENSG00000177595,ENSG00000105707,ENSG00000197555,ENSG00000137218,ENSG00000133318,ENSG00000077279,ENSG00000115325,ENSG00000109758,ENSG00000125650,ENSG00000175354,ENSG00000172575…
M46	-0.18525	63	0.0914948	O00468,O14594,O14792,O60243,O75056,O75487,O94766,O94923,P02649,P02753,P02766,P02790,P06858,P09455,P09769,P10586,P13611,P18827,P23468,P31431,P34741,P35052,P35475,P42684,P51654,P52848,P52849,P78333,Q01518,Q07954,Q13332,Q14114,Q16394,Q7LGA3,Q8IV16,Q8IZT8,Q8N158,Q8N6G5,Q92824,Q93063,Q969S0,Q96L58,Q96MM7,Q9NPZ5,Q9P2W7,Q9UBV7,Q9UI08,Q9Y278,Q9Y625,Q9Y662,Q9Y663,Q9Y6N7,O75096,Q76EJ3,Q86Y38,Q8WWQ2,Q9H1B5,…	AGRN,NCAN,HS3ST1,HS6ST1,SDC3,LRP4,GPC4,B3GAT3,GLCE,APOE,RBP4,TTR,HPX,LPL,RBP1,FGR,PTPRF,VCAN,SDC1,PTPRD,SDC4,SDC2,GPC1,IDUA,ABL2,GPC3,SGSH,NDST1,NDST2,GPC5,CAP1,LRP1,PTPRS,LRP8,EXT1,RPE65,NOTUM,LRFN4,SLC35D2,HS2ST1,XYLT1,GPIHBP1,HS3ST5,GPC2,CSGALNACT2,ENAH,HPSE2,PCSK5,EXT2,SLC35B4,B3GALT6,HS6ST2,XYLT2,B3GAT2,B3GAT1,B4GALT7,EVL,HPSE,HS3ST2,GPC6,HS3ST3B1,HS3ST3A1,ROBO1	ENSG00000110169,ENSG00000138207,ENSG00000076716,ENSG00000000938,ENSG00000213420,ENSG00000179399,ENSG00000182197,ENSG00000181523,ENSG00000130203,ENSG00000249853,ENSG00000162512,ENSG00000109956,ENSG00000002587,ENSG00000125430,ENSG00000147257,ENSG00000142949,ENSG00000122254,ENSG00000169826,ENSG00000063660,ENSG00000171004,ENSG00000131236,ENSG00000188157,ENSG00000157193,ENSG00000169855,ENSG00000172987…
M47	-0.534052	28	2.75448e-05	O00470,O14686,O15514,O15550,P10276,P10826,P11161,P26367,P30876,P40424,P43268,P49711,P52434,P55347,P61964,P62487,Q03164,Q14686,Q15291,Q6ZW49,Q71DI3,Q8NEZ4,Q9C005,Q9UBL3,Q9UMN6,Q9Y5Q3,O15047,Q8IZD2	MEIS1,KMT2D,SETD1A,POLR2D,KDM6A,RARA,RARB,EGR2,PAX6,POLR2B,PBX1,ETV4,CTCF,POLR2H,PKNOX1,WDR5,POLR2G,KMT2A,NCOA6,RBBP5,PAXIP1,HIST2H3A,HIST2H3D,HIST2H3C,KMT2E,KMT2C,DPY30,ASH2L,KMT2B,MAFB	ENSG00000168002,ENSG00000047315,ENSG00000143995,ENSG00000117222,ENSG00000118058,ENSG00000147050,ENSG00000185630,ENSG00000196363,ENSG00000162961,ENSG00000203852,ENSG00000007372,ENSG00000077092,ENSG00000204103,ENSG00000131759,ENSG00000198646,ENSG00000144231,ENSG00000175832,ENSG00000129691,ENSG00000160199,ENSG00000272333,ENSG00000102974,ENSG00000099381,ENSG00000163882,ENSG00000183598,ENSG00000203811…
M48	-0.592359	21	0.0546932	O00471,O60645,P03999,P08100,P61006,P62491,P98161,Q14028,Q8IV77,Q8IYI6,Q8TAG9,Q96A65,Q96KP1,Q9NV70,Q9ULH1,Q9ULV0,Q9UPT5,O75911,O14829,P32298,Q7L804	EXOC5,PPEF1,EXOC3,DHRS3,OPN1SW,RHO,GRK4,RAB8A,RAB11A,PKD1,MIR6511B1,CNGB1,RAB11FIP2,CNGA4,EXOC8,EXOC6,EXOC4,EXOC2,EXOC1,ASAP1,MYO5B,EXOC7	ENSG00000070729,ENSG00000086717,ENSG00000180104,ENSG00000153317,ENSG00000162496,ENSG00000008710,ENSG00000138190,ENSG00000103769,ENSG00000107560,ENSG00000128617,ENSG00000070367,ENSG00000090989,ENSG00000163914,ENSG00000167461,ENSG00000125388,ENSG00000182473,ENSG00000116903,ENSG00000131558,ENSG00000167306,ENSG00000132259,ENSG00000112685
M49	-0.201044	48	0.741141	O00472,O75971,P09086,P14859,P19388,P20226,P29083,P29084,P35269,P49848,P50750,P52655,P52657,P52747,Q00403,Q13487,Q15542,Q15543,Q15544,Q16533,Q5SXM2,Q5TA45,Q5VT52,Q5VWG9,Q659A1,Q6P9B9,Q75QN2,Q7Z7C8,Q8IXW5,Q8N201,Q8N5P1,Q92966,Q96CB8,Q96HW7,Q96P16,Q96SY0,Q9BXP5,Q9H0H0,Q9H814,Q9HAW0,Q9NQG5,Q9NV88,Q9NVH2,Q9NVM9,Q9NVR2,Q9UL03,Q9Y2F5,Q9BQ15	ELL2,SNAPC5,POU2F2,POU2F1,POLR2E,TBP,GTF2E1,GTF2E2,GTF2F1,TAF6,CDK9,MIR2861,MIR3960,GTF2A1,GTF2A2,ZNF143,GTF2B,SNAPC2,TAF5,TAF13,TAF11,SNAPC1,SNAPC4,CPSF3L,MIR6727,RPRD2,TAF3,ICE2,INTS5,INTS8,TAF8,RPAP2,INTS1,ZC3H8,SNAPC3,INTS12,INTS4,RPRD1A,VWA9,NABP2,SRRT,INTS2,PHAX,BRF2,RPRD1B,INTS9,INTS7,ASUN,INTS10,INTS6,ICE1	ENSG00000138614,ENSG00000101413,ENSG00000165417,ENSG00000141425,ENSG00000023608,ENSG00000102786,ENSG00000064995,ENSG00000144161,ENSG00000104221,ENSG00000128915,ENSG00000143493,ENSG00000185085,ENSG00000138785,ENSG00000099817,ENSG00000104976,ENSG00000112592,ENSG00000137947,ENSG00000148835,ENSG00000164941,ENSG00000164151,ENSG00000140307,ENSG00000087087,ENSG00000104613,ENSG00000143190,ENSG00000197265…
M50	0.336823	73	0.00111392	O00483,O14521,O14548,O14949,O14957,O75947,O75964,O95258,O95847,P00156,P00395,P00403,P00414,P00568,P00813,P00846,P03928,P05141,P05496,P06576,P07741,P07919,P07954,P08574,P09669,P10176,P10606,P12074,P12235,P13073,P13804,P14854,P14927,P15954,P18859,P20674,P21912,P22695,P24311,P24539,P25705,P30049,P30566,P31040,P31930,P36404,P36542,P47985,P48047,P48201,P49748,P49902,P55263,P55851,P56134,P56381,P56385,…	NDUFA4,SDHD,COX7A2L,UQCRQ,UQCR11,ATP5H,ATP5L,SLC25A14,SLC25A27,CYTB,COX1,COX2,COX3,PNP,AK1,ADA,ATP6,ATP8,SLC25A5,ATP5G1,ATP5B,APRT,UQCRH,FH,CYC1,COX6C,COX8A,COX5B,COX6A1,SLC25A4,COX4I1,ETFA,COX6B1,UQCRB,COX7C,MIR3607,ATP5J,COX5A,SDHB,UQCRC2,COX7B,ATP5F1,ATP5A1,ATP5D,ADSS,ADSL,SDHA,UQCRC1,ARL2,ATP5C1,UQCRFS1,ATP5O,ATP5G3,ACADVL,NT5C2,ADK,UCP2,UCP3,ATP5J2,ATP5E,ATP5I,AMPD3,AMPD2,ATP5G2,ETFDH,GUK1,D…	ENSG00000198804,ENSG00000198712,ENSG00000228253,ENSG00000198899,ENSG00000198938,ENSG00000198727,ENSG00000176340,ENSG00000116459,ENSG00000178741,ENSG00000035687,ENSG00000213465,ENSG00000151729,ENSG00000102931,ENSG00000124172,ENSG00000091483,ENSG00000126267,ENSG00000173660,ENSG00000175567,ENSG00000171503,ENSG00000156467,ENSG00000106992,ENSG00000168803,ENSG00000114956,ENSG00000140740,ENSG00000073578…
M51	0.308103	55	0.00800615	O00533,O15230,O75326,P05556,P06756,P07942,P08648,P10451,P11047,P14543,P16144,P17301,P20702,P23229,P24043,P24821,P25391,P26006,P32004,P35555,P48059,P48509,P51511,P53708,P55268,P57087,P98160,Q02246,Q13418,Q13683,Q13740,Q13751,Q13753,Q13797,Q14112,Q14118,Q15149,Q16363,Q16787,Q99542,Q9Y6A1,Q9Y6N6,Q9UQ52,Q9HB63,O60486,Q9BX67,P19320,Q03001,A0MZ66,Q15404,Q7Z4I7,Q8NAT1,Q8WZA1,Q9H5K3,Q9UKY4	SHTN1,SHTN1,CHL1,LAMA5,MIR4758,PLXNC1,SEMA7A,ITGB1,ITGAV,LAMB1,ITGA5,SPP1,LAMC1,NID1,ITGB4,ITGA2,VCAM1,ITGAX,ITGA6,LAMA2,TNC,LAMA1,ITGA3,L1CAM,FBN1,LIMS1,CD151,MMP15,ITGA8,LAMB2,JAM2,HSPG2,CNTN2,DST,ILK,ITGA7,ALCAM,LAMB3,MIR4260,LAMC2,ITGA9,NID2,DAG1,PLEC,RSU1,LAMA4,LAMA3,LIMS2,POMGNT2,POMGNT1,MMP19,JAM3,POMK,NTN4,POMT2,CNTN6,POMT1,LAMC3	ENSG00000177697,ENSG00000140678,ENSG00000077943,ENSG00000091136,ENSG00000135424,ENSG00000166333,ENSG00000196878,ENSG00000072163,ENSG00000185900,ENSG00000005884,ENSG00000135862,ENSG00000184144,ENSG00000130714,ENSG00000170017,ENSG00000041982,ENSG00000134115,ENSG00000050555,ENSG00000118785,ENSG00000058085,ENSG00000132470,ENSG00000144668,ENSG00000085998,ENSG00000166147,ENSG00000144647,ENSG00000148484…
M52	-0.621679	35	0.0017301	O00560,O14974,O43639,O43921,O75116,P07947,P20827,P23528,P29317,P29320,P29322,P29323,P33151,P35240,P52735,P52797,P52798,P52799,P52803,P54753,P54756,P54760,P54762,P54764,P62140,P98172,Q13464,Q14155,Q15375,Q15768,Q5JZY3,Q8N1W1,Q9UF33,Q9UKW4,Q9Y2X7	SDCBP,PPP1R12A,NCK2,EFNA2,ROCK2,YES1,EFNA1,CFL1,EPHA2,EPHA3,EPHA8,EPHB2,CDH5,NF2,VAV2,EFNA3,EFNA4,EFNB2,EFNA5,EPHB3,EPHA5,EPHB4,EPHB1,EPHA4,PPP1CB,EFNB1,ROCK1,ARHGEF7,EPHA7,EFNB3,EPHA10,ARHGEF28,EPHA6,VAV3,GIT1	ENSG00000116106,ENSG00000080224,ENSG00000160293,ENSG00000183317,ENSG00000182580,ENSG00000243364,ENSG00000143590,ENSG00000214944,ENSG00000172757,ENSG00000108262,ENSG00000058272,ENSG00000135333,ENSG00000169242,ENSG00000099617,ENSG00000145242,ENSG00000142627,ENSG00000137575,ENSG00000196411,ENSG00000186575,ENSG00000067900,ENSG00000133216,ENSG00000071051,ENSG00000179776,ENSG00000154928,ENSG00000108947…
M53	-0.229652	45	0.00711557	O00566,O00567,O43818,O60832,O75691,P22087,P55769,P78316,Q12788,Q13601,Q14690,Q14692,Q15061,Q15269,Q68CQ4,Q6NZI2,Q8IY37,Q8NI36,Q8TED0,Q92979,Q969X6,Q96EU6,Q96G21,Q9BVI4,Q9BVJ6,Q9H583,Q9H6R4,Q9H8H0,Q9NPE3,Q9NQZ2,Q9NV06,Q9NV31,Q9NX24,Q9NY12,Q9NYH9,Q9UJK0,Q9UNX4,Q9Y2P8,Q9Y2X3,Q9Y324,Q9Y3A2,Q9Y3A4,Q9Y5J1,Q9Y6V7,Q8IWA0	MPHOSPH10,NOP56,MIR1292,RRP9,DKC1,MIR664B,UTP20,FBL,FBL,SNU13,NOP14,TBL3,KRR1,PDCD11,BMS1,WDR43,PWP2,LOC102724159,DIEXF,PTRF,WDR75,DHX37,WDR36,UTP15,EMG1,UTP4,UTP4,RRP36,IMP4,NOC4L,UTP14A,HEATR1,NOL6,NOL11,NOP10,UTP3,DCAF13,IMP3,NHP2,GAR1,UTP6,TSR3,WDR3,RCL1,NOP58,FCF1,UTP11,RRP7A,UTP18,DDX49	ENSG00000124383,ENSG00000111615,ENSG00000087269,ENSG00000119285,ENSG00000105202,ENSG00000165733,ENSG00000141076,ENSG00000150990,ENSG00000165271,ENSG00000120158,ENSG00000120800,ENSG00000007520,ENSG00000109534,ENSG00000119616,ENSG00000115368,ENSG00000101361,ENSG00000177971,ENSG00000183520,ENSG00000108651,ENSG00000055044,ENSG00000065183,ENSG00000117597,ENSG00000105671,ENSG00000262788,ENSG00000136718…
M54	-0.387923	27	0.248338	O00716,P06400,P10244,P11802,P24385,P28749,P38936,P46527,P61024,Q00534,Q01094,Q08050,Q08999,Q13309,Q13627,Q14186,Q14209,Q15329,Q16254,Q52LA3,Q5TKA1,Q96GY3,Q9NQ92,Q6MZP7,P42772,P42773,P55273	E2F3,RB1,MYBL2,CDK4,CCND1,RBL1,CDKN1A,CDKN2B,CDKN2C,CDKN1B,CDKN2D,CKS1B,CDK6,E2F1,FOXM1,RBL2,SKP2,DYRK1A,TFDP1,E2F2,E2F2,E2F5,E2F4,LIN52,LIN9,LIN54,LIN37,COPRS	ENSG00000129355,ENSG00000172301,ENSG00000080839,ENSG00000205659,ENSG00000111276,ENSG00000147883,ENSG00000198176,ENSG00000189308,ENSG00000133740,ENSG00000007968,ENSG00000139687,ENSG00000103479,ENSG00000173207,ENSG00000124762,ENSG00000101412,ENSG00000267796,ENSG00000105810,ENSG00000111206,ENSG00000110092,ENSG00000112242,ENSG00000145604,ENSG00000135446,ENSG00000205250,ENSG00000123080,ENSG00000183814…
M55	-0.53717	25	0.190814	O00750,O14732,O15327,P04054,P29218,P39877,P48426,P49441,P51178,P60484,Q01968,Q13496,Q13613,Q13615,Q8NCE2,Q8TBX8,Q8TCG2,Q96PE3,Q99755,Q9BTU6,Q9BZM1,Q9Y217,Q9NPH2,Q9Y2H2,Q5T2D3	PIK3C2B,IMPA2,INPP4B,PLA2G1B,IMPA1,PLA2G5,PIP4K2A,INPP1,PLCD1,PTEN,OCRL,MTM1,MTMR1,MTMR3,OTUD3,MTMR14,PIP4K2C,PI4K2B,INPP4A,PIP5K1A,PI4K2A,PLA2G12A,ISYNA1,MTMR6,INPP5F	ENSG00000122126,ENSG00000100330,ENSG00000171100,ENSG00000123739,ENSG00000151689,ENSG00000155252,ENSG00000198825,ENSG00000141401,ENSG00000109452,ENSG00000150867,ENSG00000187091,ENSG00000038210,ENSG00000133056,ENSG00000163719,ENSG00000170890,ENSG00000105655,ENSG00000040933,ENSG00000063601,ENSG00000143398,ENSG00000139505,ENSG00000166908,ENSG00000127472,ENSG00000171862,ENSG00000133731,ENSG00000169914
M56	-0.247036	37	0.765557	O00762,O43768,O95997,O96020,P14635,P24864,P30260,P30291,P30304,P30305,P30307,P51668,P51965,P53350,P56211,P60006,Q12834,Q13042,Q66LE6,Q6IBW4,Q86XI2,Q8NHZ8,Q96DE5,Q99640,Q9H1A4,Q9H9B1,Q9NYG5,Q9UJX2,Q9UJX3,Q9UJX4,Q9UJX5,Q9UJX6,Q9UM11,Q9UM13,Q9UPP1,Q96GX5,Q9BS18	UBE2C,ENSA,PTTG1,CCNE2,CCNB1,CCNE1,CDC27,WEE1,CDC25A,CDC25B,CDC25C,UBE2D1,UBE2E1,PLK1,ARPP19,ANAPC15,CDC20,CDC16,PPP2R2D,NCAPH2,NCAPG2,CDC26,ANAPC16,MASTL,PKMYT1,ANAPC13,ANAPC1,EHMT1,ANAPC11,CDC23,ANAPC7,ANAPC5,ANAPC4,ANAPC2,FZR1,ANAPC10,PHF8	ENSG00000025770,ENSG00000101224,ENSG00000117399,ENSG00000166295,ENSG00000110200,ENSG00000176386,ENSG00000053900,ENSG00000181090,ENSG00000072401,ENSG00000166851,ENSG00000130177,ENSG00000004897,ENSG00000158402,ENSG00000164045,ENSG00000134057,ENSG00000175063,ENSG00000170142,ENSG00000175470,ENSG00000143420,ENSG00000164611,ENSG00000094880,ENSG00000105173,ENSG00000172943,ENSG00000164162,ENSG00000153107…
M57	-0.253598	35	0.73703	O14490,O14936,O43491,O95886,O96018,P11171,P41594,P58400,P58401,Q02410,Q15700,Q86YM7,Q8N0W4,Q8N2Q7,Q8NFZ3,Q8NFZ4,Q9HAP6,Q9HCM4,Q9HDB5,Q9NSB8,Q9NSC5,Q9P2S2,Q9UJU6,Q9ULB1,Q9UPX8,Q9Y2H0,Q9Y2J2,Q9Y4C0,Q9Y566,Q9NZ94,O14910,Q9NUP9,O43581,Q6XYQ8,Q8IV01	DLGAP1,LIN7A,CASK,EPB41L2,SYT7,DLGAP3,APBA3,EPB41,GRM5,NRXN1,NRXN2,APBA1,DLG2,SYT10,HOMER1,SYT12,NLGN4X,NLGN1,NLGN4Y,NLGN2,LIN7B,EPB41L5,NRXN3,HOMER2,HOMER3,LIN7C,NLGN3,NRXN2,DBNL,MIR6837,NRXN1,SHANK2,DLGAP4,EPB41L3,NRXN3,SHANK1	ENSG00000011347,ENSG00000150672,ENSG00000110975,ENSG00000115109,ENSG00000159023,ENSG00000136279,ENSG00000161681,ENSG00000173227,ENSG00000146938,ENSG00000169992,ENSG00000165246,ENSG00000168959,ENSG00000011132,ENSG00000082397,ENSG00000116544,ENSG00000152413,ENSG00000104863,ENSG00000110076,ENSG00000110076,ENSG00000080845,ENSG00000051128,ENSG00000079819,ENSG00000179915,ENSG00000179915,ENSG00000169760…
M58	-0.457505	38	0.00215903	O14531,O14786,O43157,O75051,O75914,O94887,O95466,P06241,P07332,P08238,P10301,P46108,P46940,P49023,P51805,P53667,P84095,Q13177,Q13576,Q14194,Q14195,Q14563,Q15078,Q15185,Q16513,Q16555,Q86UP2,Q86VI3,Q92556,Q92608,Q92730,Q92854,Q96JJ3,Q9BPU6,Q9HCM2,Q9UIW2,Q8NFY4,Q9H2E6	DPYSL4,NRP1,PLXNB1,PLXNA2,PAK3,FARP2,FMNL1,FYN,FES,HSP90AB1,RRAS,CRK,IQGAP1,PXN,PLXNA3,LIMK1,RHOG,PAK2,IQGAP2,CRMP1,DPYSL3,SEMA3A,CDK5R1,PTGES3,PKN2,DPYSL2,KTN1,IQGAP3,SEMA6D,ELMO1,DOCK2,RND1,SEMA4D,ELMO2,DPYSL5,SEMA6A,PLXNA4,PLXNA1	ENSG00000072832,ENSG00000183856,ENSG00000113657,ENSG00000092964,ENSG00000157851,ENSG00000164050,ENSG00000062598,ENSG00000184922,ENSG00000151640,ENSG00000126458,ENSG00000167193,ENSG00000092421,ENSG00000182511,ENSG00000172602,ENSG00000221866,ENSG00000155849,ENSG00000187764,ENSG00000096384,ENSG00000130827,ENSG00000089159,ENSG00000099250,ENSG00000006607,ENSG00000180370,ENSG00000137872,ENSG00000134516…
M59	0.366523	43	0.00177991	O14543,O15524,O60674,O75159,O75462,P05231,P08887,P13725,P15260,P17181,P22301,P23458,P24394,P26992,P29459,P29597,P38484,P40189,P40763,P42224,P42702,P48551,P52630,P78552,Q00978,Q06124,Q08334,Q13651,Q14213,Q16619,Q99665,Q9NRF2,Q9NSE2,Q9UQQ2,P48357,O14508,P15018,P42226,Q14626,Q99650,Q9UBD9,Q6UWB1,Q8IZI9	SOCS2,SOCS3,SOCS1,JAK2,SOCS5,CRLF1,IL6,IL6R,OSM,LIF,IFNGR1,IFNAR1,IL10,JAK1,IL4R,CNTFR,IL12A,TYK2,IFNGR2,IFNGR2,IL6ST,STAT3,STAT1,STAT6,LIFR,LEPR,IFNAR2,STAT2,IL13RA1,IRF9,PTPN11,IL10RB,IL10RA,EBI3,IL11RA,CTF1,IL27RA,IFNL3,OSMR,IL12RB2,SH2B1,CISH,CLCF1,SH2B3	ENSG00000171150,ENSG00000104998,ENSG00000168610,ENSG00000184557,ENSG00000081985,ENSG00000197110,ENSG00000262795,ENSG00000168811,ENSG00000099985,ENSG00000178188,ENSG00000159110,ENSG00000096968,ENSG00000131724,ENSG00000213928,ENSG00000111252,ENSG00000122756,ENSG00000136634,ENSG00000137070,ENSG00000027697,ENSG00000136244,ENSG00000115415,ENSG00000150281,ENSG00000134352,ENSG00000113594,ENSG00000162434…
M60	0.157559	38	0.0100058	O14618,O94778,P00441,P04179,P07203,P09211,P10599,P20292,P23219,P23921,P30041,P30048,P31350,P32119,P35354,P35754,P36969,Q06830,Q08477,Q14914,Q16873,Q16881,Q99757,Q9NNW7,Q9NZV6,Q9UJ68,P30044,O75342,P00390,P18054,Q7LG56,Q8IXL7,Q9Y3D2,O15296,P09960,P24557,P41222,Q16647	CCS,ALOX15B,ALOX12B,AQP8,GSR,SOD1,SOD2,LOC100129518,GPX1,GSTP1,LTA4H,TXN,ALOX12,ALOX5AP,PTGS1,RRM1,TBXAS1,PRDX6,PRDX5,PRDX3,RRM2,PRDX2,PTGS2,GLRX,GPX4,PTGDS,PRDX1,CYP4F3,PTGR1,PTGR1,PTGIS,LTC4S,TXNRD1,RRM2B,MSRB3,TXN2,TXNRD2,MSRB1,MSRA,MSRB2	ENSG00000132965,ENSG00000104687,ENSG00000103375,ENSG00000198431,ENSG00000167815,ENSG00000107317,ENSG00000173992,ENSG00000124212,ENSG00000112096,ENSG00000167468,ENSG00000142168,ENSG00000073756,ENSG00000117592,ENSG00000136810,ENSG00000233276,ENSG00000165672,ENSG00000213316,ENSG00000108839,ENSG00000179593,ENSG00000171848,ENSG00000100348,ENSG00000175806,ENSG00000173221,ENSG00000126432,ENSG00000106853…
M61	-0.530725	60	9.99937e-05	O14656,O43148,O60563,O60583,O60814,O60942,O75150,O75909,P06899,P18074,P19447,P21675,P23193,P32780,P36954,P42568,P51946,P55199,P58876,P61201,P61218,P62807,P63272,Q03111,Q08945,Q13098,Q13889,Q14004,Q14241,Q15545,Q5VTR2,Q6P1J9,Q6P1X5,Q6PD62,Q6ZYL4,Q7KZ85,Q7L5N1,Q8N7H5,Q8WVC0,Q8WX92,Q92541,Q92750,Q92905,Q96CJ1,Q96JC9,Q96ST2,Q99627,Q99880,Q9BT78,Q9BTA9,Q9H3P2,Q9H9Q2,Q9HBM6,Q9NYV4,Q9UBW8,Q9UHB7,Q9UNS2,…	SUPT5H,TOR1A,RNMT,CCNT1,CCNT2,HIST1H2BK,RNGTT,RNF40,CCNK,HIST1H2BJ,ERCC2,ERCC3,TAF1,TCEA1,GTF2H1,POLR2I,MLLT3,CCNH,ELL,HIST1H2BD,COPS2,POLR2F,HIST1H2BE,HIST1H2BC,HIST1H2BF,HIST1H2BI,HIST1H2BG,SUPT4H1,MLLT1,SSRP1,GPS1,GTF2H3,CDK13,TCEB3,TAF7,RNF20,CDC73,TAF2,CTR9,GTF2H5,SUPT6H,COPS6,PAF1,LEO1,NELFB,RTF1,TAF4B,COPS5,EAF2,EAF1,IWS1,COPS8,HIST1H2BL,COPS4,WAC,NELFA,MIR943,COPS7B,TAF9B,CDK12,COPS7A,AFF…	ENSG00000149136,ENSG00000168090,ENSG00000187735,ENSG00000124635,ENSG00000110768,ENSG00000180596,ENSG00000105258,ENSG00000277224,ENSG00000155827,ENSG00000141030,ENSG00000274290,ENSG00000158373,ENSG00000278588,ENSG00000105656,ENSG00000060069,ENSG00000197903,ENSG00000130382,ENSG00000272047,ENSG00000138663,ENSG00000129315,ENSG00000103549,ENSG00000169727,ENSG00000064313,ENSG00000111652,ENSG00000144524…
M62	-0.505603	38	0.886029	O14662,O43752,O60664,O94955,P40616,P51151,P53365,P82094,Q13439,Q13795,Q13948,Q4ADV7,Q5VIR6,Q5VZE5,Q7Z6M1,Q8IWJ2,Q8N2H4,Q8TBA6,Q92546,Q92805,Q96AJ9,Q96CN9,Q9BRA0,Q9H082,Q9H4M9,Q9H9E3,Q9NRW7,Q9P1Q0,Q9UID3,Q9UP83,Q9Y2V7,O60499,Q9Y3P9,Q9ULE3,Q9UIL1,O95721,Q15771,Q147X3	STX16,STX6,STX10,PLIN3,RHOBTB3,SNAP29,ARL1,RAB9A,ARFIP2,TMF1,GOLGA4,ARFRP1,CUX1,NAA30,RAB30,RIC1,VPS53,NAA35,RABEPK,GCC2,SYS1,GOLGA5,RGP1,GOLGA1,VTI1A,GCC1,NAA38,RAB33B,EHD1,COG4,VPS45,VPS54,VPS51,SCOC,DENND2A,COG5,COG6,GPR21,RABGAP1	ENSG00000164597,ENSG00000139977,ENSG00000204070,ENSG00000099940,ENSG00000101246,ENSG00000257923,ENSG00000144674,ENSG00000132254,ENSG00000110047,ENSG00000136631,ENSG00000149823,ENSG00000151532,ENSG00000141252,ENSG00000135823,ENSG00000179562,ENSG00000123595,ENSG00000183011,ENSG00000120805,ENSG00000105355,ENSG00000143952,ENSG00000146966,ENSG00000066455,ENSG00000135968,ENSG00000153130,ENSG00000103051…
M63	-0.602993	170	4.38628e-12	O14744,O14893,O15042,O43143,O43172,O43251,O43290,O43390,O43395,O43447,O43660,O43809,O60306,O60828,O75400,O75533,O75554,O75643,O75934,O75937,O75940,O94906,O94913,O95149,O95400,O95639,O95777,O95926,P07910,P08579,P08621,P09012,P09234,P09651,P09661,P13984,P14678,P14866,P16383,P17844,P19387,P22626,P24928,P26599,P31483,P31943,P33240,P35637,P38159,P41223,P42285,P51003,P51531,P51532,P51991,P52272,P52435,…	PRMT5,GEMIN2,U2SURP,DHX15,PRPF4,RBFOX2,RBFOX2,SART1,HNRNPR,HNRNPR,PRPF3,PPIH,PLRG1,NUDT21,AQR,PQBP1,PRPF40A,SF3B1,WBP4,SNRNP200,BCAS2,DNAJC8,SMNDC1,PRPF6,PCF11,SNUPN,CD2BP2,CPSF4,LSM8,SYF2,HNRNPC,SNRPB2,SNRNP70,SNRPA,SNRPC,HNRNPA1,SNRPA1,GTF2F2,SNRPB,HNRNPL,HNRNPL,GCFC2,DDX5,MIR3064,MIR5047,POLR2C,HNRNPA2B1,POLR2A,PTBP1,MIR4745,TIA1,HNRNPH1,CSTF2,FUS,RBMX,BUD31,SKIV2L2,PAPOLA,SMARCA2,SMARCA4,HNRN…	ENSG00000147274,ENSG00000182004,ENSG00000155858,ENSG00000099783,ENSG00000161981,ENSG00000116001,ENSG00000128739,ENSG00000185946,ENSG00000082516,ENSG00000144028,ENSG00000163950,ENSG00000113593,ENSG00000096401,ENSG00000145833,ENSG00000198231,ENSG00000039123,ENSG00000110107,ENSG00000116752,ENSG00000189091,ENSG00000100319,ENSG00000074201,ENSG00000136875,ENSG00000101138,ENSG00000134453,ENSG00000181222…
M64	-0.522898	54	4.15901e-05	O14775,O60925,O75347,O75888,O75916,O95347,P17987,P19784,P39687,P40227,P42695,P48643,P49368,P49802,P50990,P50991,P61758,P61962,P68363,P68371,P68400,P78371,Q01105,Q13371,Q13509,Q13885,Q15003,Q15021,Q15813,Q15814,Q6PEY2,Q71U36,Q8NEM0,Q8TAM1,Q99426,Q99471,Q99832,Q9BPX3,Q9BQE3,Q9BTW9,Q9BUF5,Q9BVA1,Q9H4B7,Q9HAV0,Q9NPJ1,Q9NQP4,Q9NTJ3,Q9NY65,Q9NYA1,Q9UHV9,Q13748,Q6ZW61,Q9BUR4,O43688	GNB5,PLPP2,PFDN1,TBCA,TNFSF13,RGS9,SMC2,TCP1,CSNK2A2,ANP32A,CCT6A,NCAPD3,CCT5,CCT3,RGS7,CCT8,CCT4,VBP1,DCAF7,TUBA1B,TUBB4B,CSNK2A1,CCT2,SET,PDCL,TUBB3,TUBA3C,TUBA3D,TUBB2A,NCAPH,NCAPD2,TBCE,TBCE,TBCC,TUBA3E,BBS12,TUBA1A,MCPH1,BBS10,TBCB,PFDN5,CCT7,NCAPG,TUBA1C,TBCD,TUBB6,WRAP53,TUBB2B,TUBB1,GNB4,MKKS,PFDN4,SMC4,TUBA8,SPHK1,PFDN2	ENSG00000163468,ENSG00000125863,ENSG00000151503,ENSG00000146731,ENSG00000113068,ENSG00000121152,ENSG00000156261,ENSG00000075886,ENSG00000167552,ENSG00000105254,ENSG00000161955,ENSG00000183785,ENSG00000101162,ENSG00000069966,ENSG00000167553,ENSG00000101266,ENSG00000109805,ENSG00000123349,ENSG00000070770,ENSG00000124659,ENSG00000171530,ENSG00000136485,ENSG00000150753,ENSG00000120438,ENSG00000136824…
M65	-0.0808718	27	0.33614	O14802,O15160,O15318,O75575,O75817,O95707,P05423,Q12789,Q7Z6V5,Q8WUA4,Q92664,Q92994,Q969F1,Q969H6,Q99575,Q9BQ52,Q9BT43,Q9BUI4,Q9BUL9,Q9H1D9,Q9NVU0,Q9NW08,Q9UKN8,Q9Y2Y1,Q9Y535,Q9Y5Q8,Q9Y5Q9	POLR3A,POLR1C,POLR3G,CRCP,POP7,POP4,POLR3D,GTF3C1,ADAT2,GTF3C2,GTF3A,BRF1,GTF3C6,POP5,POP1,ELAC2,POLR3GL,POLR3C,RPP25,POLR3F,POLR3E,LOC101060521,POLR3B,GTF3C4,POLR3K,POLR3H,GTF3C5,GTF3C3	ENSG00000105171,ENSG00000189007,ENSG00000132664,ENSG00000058600,ENSG00000115207,ENSG00000178718,ENSG00000104356,ENSG00000122034,ENSG00000006744,ENSG00000241258,ENSG00000155115,ENSG00000148308,ENSG00000113356,ENSG00000125484,ENSG00000100413,ENSG00000168495,ENSG00000186141,ENSG00000013503,ENSG00000171453,ENSG00000148606,ENSG00000121851,ENSG00000185024,ENSG00000119041,ENSG00000172336,ENSG00000077235…
M66	1.17	29	0.00379839	O14841,P04798,P05181,P16930,P42330,P48506,P48507,P48637,P50120,Q04828,Q96KP4,O75223,O14880,P10620,Q99735,Q8TC12,O43708,O60760,O15217,P08263,P09488,P0CG30,P21266,P28161,P46439,P78417,Q03013,Q6P1J6,Q9HAY6	OPLAH,MGST3,GSTA4,GSTZ1,HPGDS,GGCT,CYP1A1,CYP2E1,GSTA1,GSTM1,GSTT2B,GSTT2B,MGST1,FAH,GSTM3,GSTM2,AKR1C3,GSTM5,GCLC,GCLM,GSS,RBP2,GSTO1,GSTM4,AKR1C1,PLB1,RDH11,CNDP2,MGST2,BCO1	ENSG00000278695,ENSG00000006625,ENSG00000135697,ENSG00000001084,ENSG00000134202,ENSG00000140465,ENSG00000103876,ENSG00000168765,ENSG00000134184,ENSG00000072042,ENSG00000170899,ENSG00000133313,ENSG00000133433,ENSG00000213366,ENSG00000134201,ENSG00000143198,ENSG00000114113,ENSG00000243955,ENSG00000163106,ENSG00000008394,ENSG00000130649,ENSG00000163803,ENSG00000148834,ENSG00000100983,ENSG00000085871…
M67	0.632833	114	2.60858e-09	O14842,O43555,O43613,O43614,O60344,O75912,O75923,O95665,O95837,P01148,P01178,P04083,P04271,P05067,P05305,P06307,P07355,P07492,P08133,P08949,P09429,P11229,P14138,P20309,P20366,P20396,P21452,P21731,P23743,P24530,P24723,P25090,P25098,P25100,P25101,P25103,P25105,P25116,P28223,P28335,P28336,P29371,P29992,P30411,P30559,P30679,P30968,P30989,P32239,P34947,P35348,P35367,P35368,P37288,P42892,P43088,P43657,…	FFAR1,GNRH2,HCRTR1,HCRTR2,ECE2,DGKI,DYSF,NTSR2,GNA14,GNRH1,OXT,ANXA1,S100B,APP,EDN1,CCK,ANXA2,GRP,ANXA6,NMB,HMGB1,SAA1,CHRM1,EDN3,CHRM3,TAC1,TRH,TACR2,TBXA2R,DGKA,EDNRB,PRKCH,FPR2,GRK2,ADRA1D,EDNRA,TACR1,PTAFR,F2R,HTR2A,HTR2C,NMBR,TACR3,GNA11,BDKRB2,OXTR,GNA15,GNRHR,NTSR1,CCKBR,GRK5,ADRA1A,HRH1,ADRA1B,AVPR1A,ECE1,PTGFR,LPAR6,GPR4,CAPZA2,CAPZB,P2RY1,DGKG,GNAQ,XK,DGKE,DGKQ,CAPZA1,F2RL1,PROK1,S100A1…	ENSG00000101405,ENSG00000171132,ENSG00000120907,ENSG00000075073,ENSG00000101292,ENSG00000169006,ENSG00000144230,ENSG00000171873,ENSG00000116014,ENSG00000145194,ENSG00000198898,ENSG00000183484,ENSG00000101333,ENSG00000197696,ENSG00000135046,ENSG00000077044,ENSG00000143125,ENSG00000187094,ENSG00000058866,ENSG00000177464,ENSG00000186867,ENSG00000117298,ENSG00000169403,ENSG00000171631,ENSG00000151617…
M68	-0.22553	33	0.633793	O14925,O43615,O60220,O60830,O75431,O75439,O94826,O96008,P38646,P55789,P62072,Q10713,Q13505,Q15388,Q49B96,Q8N4H5,Q8TAA5,Q96DA6,Q99595,Q9BSY4,Q9BVV7,Q9HAV7,Q9NS69,Q9NX63,Q9P0U1,Q9Y512,Q9Y5J7,Q9Y5J9,Q9Y5L4,Q9Y6H1,Q3ZCQ8,Q8N4Q1,Q9Y5J6	TIMM23,TIMM44,TIMM8A,TIMM17B,MTX2,PMPCB,TOMM70,TOMM40,HSPA9,GFER,TIMM10,PMPCA,MTX1,TOMM20,TIMM50,COX19,TOMM5,CHCHD4,GRPEL2,DNAJC19,TIMM17A,CHCHD5,TIMM21,GRPEL1,TOMM22,CHCHD3,TOMM7,SAMM50,TIMM10B,TIMM9,TIMM8B,TIMM13,CHCHD2	ENSG00000134809,ENSG00000173171,ENSG00000099800,ENSG00000163528,ENSG00000105197,ENSG00000240230,ENSG00000265264,ENSG00000165688,ENSG00000109519,ENSG00000075336,ENSG00000105819,ENSG00000106153,ENSG00000132286,ENSG00000113013,ENSG00000164284,ENSG00000126768,ENSG00000127554,ENSG00000128654,ENSG00000100575,ENSG00000173726,ENSG00000175768,ENSG00000100216,ENSG00000150779,ENSG00000125611,ENSG00000196683…
M69	0.284754	79	0.0576136	O14939,O15120,O43715,O60522,O60733,O75907,O95674,P10632,P21695,P32189,P35790,P47712,P48651,P51589,P53816,Q13393,Q16635,Q16678,Q53EU6,Q5T8I9,Q643R3,Q6P1A2,Q6P4A8,Q6UWP7,Q6ZNC8,Q6ZWT7,Q7L5N7,Q7Z3Z4,Q86UL3,Q8IV08,Q8N2A8,Q8N335,Q8NF37,Q8TC59,Q8WUK0,Q8WWI5,Q92539,Q92604,Q92903,Q96JY0,Q96PD7,Q99447,Q99943,Q9BQK8,Q9BVG9,Q9C0D9,Q9HBU6,Q9HCL2,Q9NP80,Q9NPB8,Q9NRZ5,Q9NRZ7,Q9NST1,Q9NUQ2,Q9NVF9,Q9NWW9,Q9UBM1,…	PLD2,AGPAT2,TRIAP1,TDRD6,PLA2G6,DGAT1,MIR6848,CDS2,PLA2G4B,CYP2C8,GPD1,GK,EPHX2,CHKA,PLA2G4A,PTDSS1,CYP2J2,PLA2G16,PLD1,TAZ,CYP1B1,PGS1,GPAT3,HENMT1,PLPP4,LPCAT4,GPAT2,LPCAT3,PLBD1,LCLAT1,MBOAT1,MBOAT2,LPCAT2,PIWIL4,CYP2U1,GPAT4,PLD3,SLC44A2,PLD6,GPD1L,SLC44A5,TDRD9,LPCAT1,ABHD4,ETNPPL,PIWIL2,PHOSPHO1,PTPMT1,SLC44A1,LPIN2,LPGAT1,CDS1,PNPLA2,MAEL,DGAT2,PCYT2,AGPAT1,MIR6721,AGPAT1,MIR6721,AGPAT1,MI…	ENSG00000155189,ENSG00000129353,ENSG00000176454,ENSG00000138061,ENSG00000133027,ENSG00000203805,ENSG00000168970,ENSG00000143845,ENSG00000088766,ENSG00000100439,ENSG00000204310,ENSG00000156471,ENSG00000143797,ENSG00000180113,ENSG00000087253,ENSG00000138018,ENSG00000155016,ENSG00000105223,ENSG00000243708,ENSG00000143194,ENSG00000164089,ENSG00000177666,ENSG00000102230,ENSG00000153395,ENSG00000185000…
M70	0.223884	39	0.0580596	O14950,O15273,O60504,P02585,P06753,P07951,P08590,P09493,P11055,P11532,P13805,P14649,P17661,P18084,P18206,P19105,P19429,P24844,P28289,P29536,P35579,P35580,P45379,P56199,P60660,P62736,P63267,P63316,P67936,Q00872,Q01449,Q02045,Q05682,Q14324,Q7Z406,Q9BX66,Q9Y490,P08670,Q15746	MYL12B,TCAP,SORBS3,TNNC2,TPM3,TPM2,MYL3,VIM,TPM1,MYH3,DMD,TNNT1,MYL6B,DES,ITGB5,VCL,MYL12A,TNNI3,MYL9,TMOD1,LMOD1,MYH9,MYH10,TNNT2,ITGA1,MYL6,ACTA2,ACTG2,TNNC1,TPM4,MYBPC1,MYL7,MYL5,CALD1,MYBPC2,MYLK,MYH14,SORBS1,TLN1,MIR6852	ENSG00000175084,ENSG00000118194,ENSG00000137076,ENSG00000122786,ENSG00000026025,ENSG00000106631,ENSG00000120896,ENSG00000086967,ENSG00000118680,ENSG00000143549,ENSG00000101608,ENSG00000196091,ENSG00000095637,ENSG00000101470,ENSG00000133026,ENSG00000160808,ENSG00000213949,ENSG00000198947,ENSG00000167460,ENSG00000109063,ENSG00000107796,ENSG00000100345,ENSG00000092841,ENSG00000114854,ENSG00000101335…
M71	0.350886	66	6.02792e-05	O15072,O15460,O75578,O75718,O95450,P02452,P02458,P02461,P02462,P05997,P07237,P08123,P08572,P09237,P12107,P12109,P12110,P12111,P13674,P14625,P14780,P20849,P20908,P23284,P25067,P25940,P27658,P29400,P39059,P39060,P43235,P50454,P53420,Q01955,Q02388,Q03692,Q05707,Q07092,Q08397,Q14031,Q14050,Q14055,Q15113,Q17RW2,Q2UY09,Q32P28,Q5TAT6,Q86Y22,Q8IZC6,Q8NFW1,Q8WXS8,Q96A83,Q96P44,Q99715,Q9BT09,Q9BXS0,Q9P218,…	ADAMTS3,P4HA2,ITGA10,CRTAP,ADAMTS2,TIMP1,COL1A1,COL2A1,COL3A1,MIR3606,COL4A1,COL5A2,P4HB,CTSB,COL1A2,COL4A2,MMP7,COL11A1,COL6A1,COL6A2,COL6A3,BMP1,P4HA1,HSP90B1,MIR3652,MMP9,COL9A1,COL5A1,MSR1,PPIB,COL8A2,COL5A3,COL8A1,COL4A5,COL15A1,COL18A1,CTSK,SERPINH1,COL4A4,COL4A3,COL7A1,MIR711,COL10A1,COL14A1,COL16A1,LOXL1,COL4A6,COL9A3,COL9A2,PCOLCE,COL24A1,COL28A1,P3H1,COL13A1,HHAT,HHAT,COL23A1,P3H2,COL27…	ENSG00000092758,ENSG00000171502,ENSG00000170275,ENSG00000185624,ENSG00000050767,ENSG00000138316,ENSG00000137673,ENSG00000144810,ENSG00000182871,ENSG00000114270,ENSG00000160963,ENSG00000084636,ENSG00000139219,ENSG00000137161,ENSG00000156140,ENSG00000095587,ENSG00000134871,ENSG00000137809,ENSG00000038945,ENSG00000129038,ENSG00000060718,ENSG00000054392,ENSG00000204262,ENSG00000149257,ENSG00000090530…
M72	0.848681	32	2.31294e-06	O15084,O43617,O60763,O95486,O95487,P00451,P01009,P01135,P13987,P15328,P15514,P49755,P53634,Q08379,Q12770,Q13190,Q15436,Q6PI25,Q86SZ2,Q8NI22,Q8TBE1,Q8WVM8,Q92734,Q96JE7,Q96Q05,Q9BQQ3,Q9HCU5,Q9UBR2,Q9UL33,Q9UPN7,Q9Y6B6,Q5JRA6	ANKRD28,TRAPPC3,USO1,SEC24A,SEC24B,F8,SERPINA1,TGFA,CD59,FOLR1,AREG,TMED10,CTSC,GOLGA2,SCAP,STX5,SEC23A,MIA3,CNIH2,TRAPPC6B,MCFD2,CNIH3,SCFD1,TFG,SEC16B,TRAPPC9,GORASP1,PREB,CTSZ,TRAPPC2L,PPP6R1,SAR1B	ENSG00000114650,ENSG00000101160,ENSG00000113615,ENSG00000162236,ENSG00000109321,ENSG00000105063,ENSG00000138768,ENSG00000185010,ENSG00000100934,ENSG00000152700,ENSG00000163235,ENSG00000174871,ENSG00000109861,ENSG00000154305,ENSG00000054116,ENSG00000114354,ENSG00000167110,ENSG00000092108,ENSG00000085063,ENSG00000180398,ENSG00000138073,ENSG00000120341,ENSG00000206560,ENSG00000138802,ENSG00000110195…
M73	-0.264287	34	0.735656	O15091,P57081,Q14657,Q5HYK3,Q70HW3,Q7L0Y3,Q7Z6M4,Q86YH6,Q8WVM0,Q96CB9,Q96FX7,Q96H96,Q96Q11,Q96S44,Q99714,Q99807,Q9HC36,Q9NPF4,Q9NXH9,Q9NZJ6,Q9UI43,Q9Y2Z9,Q9UBP6,Q9Y3C4,O75208,Q9BVS5,Q5T2R2,Q9UJA5,Q08J23,Q8TBZ6,Q96PZ0,Q9BUB4,Q9BZE2,Q9Y606	KIAA0391,COQ9,WDR4,NSUN2,LAGE3,COQ5,PDSS1,SLC25A26,SLC25A26,TRMT10C,MTERF4,PDSS2,TRMT10A,TFB1M,NSUN4,TRMT61A,COQ2,PUS7,TRNT1,TP53RK,HSD17B10,COQ7,ADAT1,TRMT61B,PUS3,MRM3,OSGEP,TRMT1,COQ3,METTL1,MRM2,TRMT6,COQ6,TPRKB,PUS1	ENSG00000166166,ENSG00000160193,ENSG00000037474,ENSG00000029639,ENSG00000148459,ENSG00000065457,ENSG00000104907,ENSG00000100890,ENSG00000144741,ENSG00000174173,ENSG00000172315,ENSG00000145331,ENSG00000092094,ENSG00000037897,ENSG00000144034,ENSG00000117481,ENSG00000088682,ENSG00000196976,ENSG00000089195,ENSG00000171861,ENSG00000072506,ENSG00000122085,ENSG00000164494,ENSG00000110871,ENSG00000171103…
M74	0.27613	28	0.114516	O15105,O95405,P01137,P10600,P20701,P26012,P37173,P41743,P61812,P62136,P62942,Q05513,Q13145,Q14766,Q15843,Q8TEW0,Q969W9,Q96MT3,Q9BYG4,Q9BYG5,Q9NPB6,Q9P2M7,Q9Y624,O75807,Q9Y3F4,Q8N2S1,Q9NS15,P61081	SMAD7,PPP1R15A,ZFYVE9,TGFB1,TGFB3,ITGAL,ITGB8,TGFBR2,PRKCI,UBE2M,TGFB2,PPP1CA,FKBP1A,MIR6869,PRKCZ,BAMBI,LTBP1,NEDD8,LTBP4,PARD3,PMEPA1,PRICKLE1,PARD6G,PARD6B,PARD6A,LTBP3,CGN,STRAP,F11R	ENSG00000095739,ENSG00000124171,ENSG00000130725,ENSG00000148498,ENSG00000105329,ENSG00000158769,ENSG00000178184,ENSG00000139174,ENSG00000088832,ENSG00000143375,ENSG00000119699,ENSG00000067606,ENSG00000105855,ENSG00000124225,ENSG00000049323,ENSG00000172531,ENSG00000092969,ENSG00000090006,ENSG00000168056,ENSG00000087074,ENSG00000163513,ENSG00000101665,ENSG00000102981,ENSG00000157077,ENSG00000005844…
M75	1.44492	22	0.000508734	O15117,O60911,P01730,P01909,P01911,P04229,P04233,P07339,P07711,P18627,P25774,P50552,Q00610,Q12913,Q13094,Q29974,Q30154,Q8WUP2,Q99538,Q9NZQ7,Q9UBX1,Q9GIY3	FYB,CTSV,CD4,HLA-DQA1,HLA-DQA1,HLA-DQA1,HLA-DRB1,LOC105369230,HLA-DRB1,LOC105369230,CD74,CTSD,CTSL,LAG3,CTSS,VASP,CLTC,PTPRJ,LCP2,HLA-DRB1,LOC105369230,HLA-DRB5,FBLIM1,LGMN,HLA-DRB1,LOC105369230,HLA-DRB1,LOC105369230,HLA-DRB1,LOC105369230,HLA-DRB1,LOC105369230,CD274,CTSF	ENSG00000206306,ENSG00000141367,ENSG00000135047,ENSG00000196735,ENSG00000136943,ENSG00000232062,ENSG00000019582,ENSG00000125753,ENSG00000010610,ENSG00000100600,ENSG00000163131,ENSG00000198502,ENSG00000043462,ENSG00000082074,ENSG00000196126,ENSG00000196126,ENSG00000196126,ENSG00000196126,ENSG00000228080,ENSG00000206305,ENSG00000174080,ENSG00000206240,ENSG00000120217,ENSG00000149177,ENSG00000117984…
M76	-0.333397	62	0.133519	O15164,O43252,O43374,O75582,O95294,P01111,P01116,P04049,P10398,P11233,P11234,P14921,P15036,P15056,P16220,P17676,P18846,P20936,P21359,P27361,P27448,P28482,P30086,P36507,P50548,P51452,P51812,Q02750,Q12967,Q13115,Q13164,Q14644,Q15283,Q15349,Q15418,Q16690,Q16829,Q53H12,Q5VWQ8,Q7KZF4,Q7Z569,Q86XD5,Q8IVT5,Q96PV0,Q99956,Q9UJF2,Q9UK32,Q9HCM3,Q86YV0,Q6TCH7,Q9BRX9,P41134,Q16566,Q53ET0,Q6UUV7,Q6UUV9,P19419,…	TRIM24,PAPSS1,RASA4,LOC102724229,RPS6KA5,RASAL1,NRAS,KRAS,RAF1,ARAF,RALA,RALB,ETS1,ETS2,BRAF,CREB1,CEBPB,ATF1,ELK1,RASA1,NF1,MAPK3,MARK3,MAPK1,PEBP1,MAP2K2,ID1,ERF,DUSP3,RPS6KA3,MAP2K1,RALGDS,DUSP4,MAP2K5,MAPK7,RASA3,RASA3,PEA15,RASA2,RPS6KA2,RPS6KA1,RPS6KA1,CAMK4,DUSP5,DUSP6,DUSP7,CRTC2,AGK,AGK,DAB2IP,PAQR3,CRTC3,CRTC1,SND1,BRAP,FAM131B,RASAL3,VRK3,KSR1,IL17RD,SYNGAP1,MIR5004,SYNGAP1,MIR5004,DUS…	ENSG00000089220,ENSG00000160741,ENSG00000140577,ENSG00000105122,ENSG00000123268,ENSG00000125968,ENSG00000262327,ENSG00000102882,ENSG00000139318,ENSG00000126934,ENSG00000134954,ENSG00000118260,ENSG00000117676,ENSG00000145715,ENSG00000108861,ENSG00000197157,ENSG00000126767,ENSG00000105808,ENSG00000166484,ENSG00000141068,ENSG00000185989,ENSG00000197283,ENSG00000100030,ENSG00000163291,ENSG00000160271…
M77	1.55392	38	3.63798e-11	O15235,O60783,O75394,P43897,P46199,P49411,P52815,P82675,P82914,P82933,Q13084,Q4U2R6,Q5T653,Q7Z2W9,Q7Z7F7,Q8IXM3,Q8TAE8,Q96A35,Q96DP5,Q96DV4,Q96E11,Q96EL2,Q96EL3,Q9BQ48,Q9BYC9,Q9BYD2,Q9BYD3,Q9H2W6,Q9HD33,Q9NQ50,Q9NRX2,Q9NWT8,Q9NX20,Q9P0M9,Q9Y291,Q9Y2Q9,Q9Y399,Q9UGC7	MRPS12,MRPS12,MRPS14,MRPL33,TSFM,MTIF2,TUFM,MIR4721,MRPL12,MRPS5,MRPS15,MRPS9,MRPL28,MRPL51,MRPL2,MRPL21,MRPL55,MRPL41,GADD45GIP1,MRPL24,MTFMT,MRPL38,MRRF,MRPS24,MRPL53,MRPL34,MRPL20,MRPL9,MRPL4,MRPL46,MRPL47,MRPL40,MRPL17,AURKAIP1,MRPL16,MRPL27,MTRF1L,MRPS33,MRPS28,MRPS2	ENSG00000135972,ENSG00000147586,ENSG00000166902,ENSG00000204316,ENSG00000185608,ENSG00000130312,ENSG00000242485,ENSG00000182154,ENSG00000123297,ENSG00000136522,ENSG00000243147,ENSG00000085760,ENSG00000262814,ENSG00000103707,ENSG00000197345,ENSG00000090263,ENSG00000122140,ENSG00000204822,ENSG00000111639,ENSG00000112031,ENSG00000259494,ENSG00000144029,ENSG00000128626,ENSG00000116898,ENSG00000062582…
M78	-0.58844	23	0.246749	O15265,O75486,O75528,O75529,O94864,Q01658,Q12962,Q14CW9,Q16514,Q86TJ2,Q8IYH5,Q8NEM7,Q92830,Q96BN2,Q96ES7,Q9H0E3,Q9H8E8,Q9NPA8,Q9NS73,Q9ULM3,Q9UPT9,Q9Y6I4,Q9Y6J9	ATXN7,SUPT3H,TADA3,TAF5L,SUPT7L,DR1,TAF10,ATXN7L3,TAF12,TADA2B,ZZZ3,SUPT20H,KAT2A,TADA1,SGF29,SAP130,KAT14,ENY2,MBIP,YEATS2,USP22,USP3,TAF6L	ENSG00000163872,ENSG00000124422,ENSG00000120533,ENSG00000149474,ENSG00000102710,ENSG00000117505,ENSG00000108773,ENSG00000176476,ENSG00000135801,ENSG00000119760,ENSG00000120656,ENSG00000162227,ENSG00000136715,ENSG00000140455,ENSG00000151332,ENSG00000171148,ENSG00000173011,ENSG00000196284,ENSG00000036549,ENSG00000163635,ENSG00000087152,ENSG00000166337,ENSG00000152382
M79	0.580766	24	0.0787293	O15287,O15360,P07992,P15927,P27694,P28715,Q00597,Q0VG06,Q6NZ36,Q6PJP8,Q70EL2,Q7Z5Q5,Q8IY92,Q92889,Q96NB3,Q96NY9,Q9BQ83,Q9BTP7,Q9HB96,Q9NPD8,Q9NPI8,Q9NVI1,Q9NW38,A4GXA9	EME2,FANCG,FANCA,ERCC1,RPA2,RPA1,ERCC5,FANCC,FAAP100,FAAP20,DCLRE1A,USP45,POLN,SLX4,ERCC4,ZNF830,MUS81,SLX1B,LOC105369236,SLX1A,FAAP24,FANCE,UBE2T,FANCF,FANCI,FANCL	ENSG00000198924,ENSG00000131944,ENSG00000132383,ENSG00000134899,ENSG00000175595,ENSG00000140525,ENSG00000132207,ENSG00000181625,ENSG00000158169,ENSG00000130997,ENSG00000183161,ENSG00000187741,ENSG00000197774,ENSG00000077152,ENSG00000198783,ENSG00000185504,ENSG00000188827,ENSG00000221829,ENSG00000172732,ENSG00000012061,ENSG00000112039,ENSG00000123552,ENSG00000162585,ENSG00000115392,ENSG00000117748
M80	-0.547613	43	1.90621e-06	O15294,O95619,O96019,P25490,P51610,P55201,P60709,Q15014,Q15906,Q4FZB7,Q53TQ3,Q6NYC1,Q6P4R8,Q6PI98,Q86Y97,Q8N5Y2,Q8NBZ0,Q8WYH8,Q92794,Q96EZ8,Q96L91,Q9BVI0,Q9H0E9,Q9H2F5,Q9H7Z6,Q9H981,Q9H9F9,Q9H9L4,Q9HAF1,Q9HCI7,Q9NPF5,Q9NV56,Q9NVM4,Q9NXR8,Q9P2N6,Q9UBU8,Q9ULG1,Q9Y230,Q9Y265,Q9Y4A5,Q9C086,Q8WYB5,Q68DK7	OGT,YEATS4,ACTL6A,YY1,MIR6764,HCFC1,BRPF1,ACTB,MORF4L2,VPS72,KMT5B,INO80D,MSL1,JMJD6,NFRKB,INO80C,KMT5C,MSL3,INO80E,KAT6B,KAT6B,ING5,KAT6A,MCRS1,EP400,PHF20,INO80B,BRD8,EPC1,KAT8,ACTR8,ACTR5,KANSL2,MEAF6,MSL2,DMAP1,MRGBP,PRMT7,ING3,KANSL3,MORF4L1,INO80,RUVBL2,RUVBL1,TRRAP	ENSG00000172534,ENSG00000112983,ENSG00000133247,ENSG00000005302,ENSG00000101442,ENSG00000071243,ENSG00000101189,ENSG00000187778,ENSG00000136518,ENSG00000153391,ENSG00000114933,ENSG00000183207,ENSG00000070495,ENSG00000128908,ENSG00000083168,ENSG00000100811,ENSG00000163875,ENSG00000110066,ENSG00000168395,ENSG00000163159,ENSG00000196367,ENSG00000183495,ENSG00000115274,ENSG00000169592,ENSG00000132600…
M81	1.21738	30	0.00158328	O15342,O60238,O75348,P00450,P02786,P02787,P06213,P21281,P21283,P27449,P36543,P38606,P49281,P61421,Q13488,Q15904,Q16864,Q8NEY4,Q8NHE4,Q93050,Q99437,Q9BQS7,Q9GZU1,Q9UI12,Q9Y487,Q9Y5K8,Q96A05,Q658P3,Q9NP59,Q53TN4	ATP6V0E1,BNIP3L,ATP6V1G1,CP,TFRC,TF,INSR,ATP6V1B2,ATP6V1C1,ATP6V0C,ATP6V1E1,ATP6V1A,SLC11A2,ATP6V0D1,TCIRG1,ATP6AP1,ATP6V1F,CYBRD1,STEAP3,ATP6V1C2,ATP6V0E2,ATP6V0A1,MIR5010,ATP6V1E2,ATP6V0B,HEPH,MCOLN1,SLC40A1,ATP6V1H,ATP6V0A2,ATP6V1D	ENSG00000185883,ENSG00000115107,ENSG00000047457,ENSG00000159720,ENSG00000250565,ENSG00000185344,ENSG00000138449,ENSG00000114573,ENSG00000090674,ENSG00000071553,ENSG00000113732,ENSG00000155097,ENSG00000100554,ENSG00000047249,ENSG00000117410,ENSG00000089472,ENSG00000033627,ENSG00000110719,ENSG00000147416,ENSG00000143882,ENSG00000110911,ENSG00000072274,ENSG00000171130,ENSG00000091513,ENSG00000136888…
M82	0.680896	36	0.000147621	O15488,O60701,O95278,P06737,P07902,P11166,P11169,P11217,P11413,P13807,P14672,P15735,P19367,P35573,P36871,P46019,P46020,P46976,P51570,P52789,P52790,P62158,Q04446,Q15181,Q16816,Q93100,Q96G03,Q9H4Y5,Q9NR19,P10253,Q16851,Q9UQK1,Q14376,P11216,Q9BZE9,Q7Z624	GYG2,UGDH,EPM2A,PYGL,GALT,GAA,SLC2A1,SLC2A3,PYGB,PYGM,G6PD,GYS1,SLC2A4,PHKG2,HK1,AGL,AGL,PGM1,PHKA2,PHKA1,GYG1,GALK1,HK2,HK3,CALM2,CALM3,CALM2,CALM1,CALM2,GBE1,GALE,PPA1,PHKG1,UGP2,CAMKMT,PHKB,PGM2,ASPSCR1,GSTO2,ACSS2,PPP1R3C	ENSG00000143919,ENSG00000131069,ENSG00000117394,ENSG00000109814,ENSG00000067177,ENSG00000156515,ENSG00000112425,ENSG00000164776,ENSG00000108479,ENSG00000156873,ENSG00000160883,ENSG00000171298,ENSG00000198668,ENSG00000117308,ENSG00000044446,ENSG00000162688,ENSG00000065621,ENSG00000100994,ENSG00000160211,ENSG00000169299,ENSG00000068976,ENSG00000056998,ENSG00000119938,ENSG00000079739,ENSG00000180817…
M83	-0.338184	25	0.0295784	O15503,O43462,O75569,P08047,P11021,P18850,P23511,P25208,P36956,Q12772,Q14703,Q15633,Q8WYQ5,Q9H9G7,Q9HAV4,Q9HCE1,Q9HCK5,Q9UKV8,Q9UPQ9,Q9UPY3,Q9Y5U4,Q8NDV7,Q9HCJ0,Q13952,Q9NRR4	INSIG1,MBTPS2,PRKRA,SP1,HSPA5,ATF6,NFYA,NFYB,SREBF1,SREBF2,NFYC,MBTPS1,TARBP2,TNRC6A,DGCR8,MIR1306,MIR3618,AGO3,XPO5,MOV10,TNRC6C,AGO4,DROSHA,AGO2,TNRC6B,DICER1,INSIG2	ENSG00000140943,ENSG00000001167,ENSG00000118217,ENSG00000186480,ENSG00000100354,ENSG00000134698,ENSG00000125629,ENSG00000120837,ENSG00000072310,ENSG00000066136,ENSG00000126070,ENSG00000113360,ENSG00000198911,ENSG00000139546,ENSG00000123908,ENSG00000155363,ENSG00000180228,ENSG00000185591,ENSG00000044574,ENSG00000100697,ENSG00000090905,ENSG00000012174,ENSG00000128191,ENSG00000124571,ENSG00000078687
M84	-0.461772	67	0.000117609	O15527,O60673,O94782,P05114,P06746,P09874,P0CG47,P12004,P18858,P18887,P20585,P23025,P27695,P28340,P29372,P35249,P35250,P35251,P39748,P40692,P40937,P40938,P41226,P43246,P49005,P49916,P51948,P52701,P54278,P63146,Q01831,Q13216,Q13619,Q13620,Q14694,Q15054,Q16531,Q2YD98,Q6ZNA4,Q70EL4,Q86WJ1,Q8TAT6,Q92466,Q92890,Q92995,Q93009,Q96FI4,Q96PM5,Q96T60,Q9H040,Q9HCU8,Q9NS91,Q9NZJ0,Q9UBT6,Q9UBZ9,Q9UI95,Q9UNA4,…	OGG1,REV3L,USP1,MBD4,HMGN1,POLB,PARP1,UBB,PCNA,UNG,LIG1,XRCC1,MSH3,XPA,APEX1,POLD1,MPG,RFC4,RFC2,RFC1,FEN1,MLH1,RFC5,RFC3,UBA7,MIR5193,MSH2,POLD2,LIG3,MNAT1,MSH6,PMS2,UBE2B,XPC,ERCC8,CUL4A,CUL4B,USP10,POLD3,DDB1,UVSSA,SMUG1,RNF111,USP43,PARG,CHD1L,NPLOC4,DDB2,UFD1L,USP13,USP7,NEIL2,NEIL1,USP47,RCHY1,PNKP,SPRTN,USP42,POLD4,RAD18,DTL,POLK,REV1,MAD2L2,MUTYH,POLI,USP24,POLH	ENSG00000129071,ENSG00000133119,ENSG00000103152,ENSG00000139842,ENSG00000182179,ENSG00000143476,ENSG00000113318,ENSG00000134574,ENSG00000009413,ENSG00000123415,ENSG00000073050,ENSG00000058056,ENSG00000157450,ENSG00000070010,ENSG00000100823,ENSG00000143799,ENSG00000182446,ENSG00000205581,ENSG00000131778,ENSG00000035928,ENSG00000116670,ENSG00000122512,ENSG00000020426,ENSG00000162607,ENSG00000111445…
M85	0.180807	31	0.146055	O15530,O75604,P10415,P22736,P29474,P31749,P49840,P51959,P85299,Q00987,Q03135,Q07817,Q13362,Q13794,Q6R327,Q92934,Q96LC9,Q9BVC4,Q9UBS0,Q9Y5V3,Q9BPZ7,P98177,O43521,Q9BXH1,Q9C000,Q15173,O75608,Q8IVQ6,Q9Y314,O60346,Q6ZVD8	PDPK1,BCL2L11,PHLPP1,USP2,LYPLA1,BCL2,NR4A1,NOS3,AKT1,GSK3A,CCNG1,PRR5,FOXO4,MDM2,CAV1,BCL2L1,PPP2R5C,PMAIP1,PPP2R5B,RICTOR,PHLPP2,ZDHHC21,BAD,BMF,MAPKAP1,MLST8,BBC3,MIR3191,NLRP1,RPS6KB2,NOSIP,MAGED1	ENSG00000164327,ENSG00000104081,ENSG00000175634,ENSG00000184481,ENSG00000040199,ENSG00000105974,ENSG00000081913,ENSG00000068971,ENSG00000186654,ENSG00000105723,ENSG00000135679,ENSG00000140992,ENSG00000171552,ENSG00000091592,ENSG00000113328,ENSG00000119487,ENSG00000164867,ENSG00000120992,ENSG00000105327,ENSG00000179222,ENSG00000153094,ENSG00000142208,ENSG00000175893,ENSG00000002330,ENSG00000036672…
M86	0.238746	49	0.00689044	O15547,O43426,O43865,O95644,P05129,P05771,P16298,P16885,P17252,P19174,P23677,P27987,P43405,P48995,P51575,P63098,Q08209,Q12968,Q13191,Q13237,Q13469,Q13507,Q13586,Q13976,Q14571,Q14573,Q14642,Q14643,Q15735,Q16558,Q4KWH8,Q8N3E9,Q93086,Q96BZ4,Q96DU7,Q96RD7,Q99571,Q99572,Q9BRC7,Q9P212,Q9UBL9,Q9UD71,Q9Y6F6,Q8WV28,Q9BXN2,P29966,Q86YL7,Q9UBN4,Q9UL62	P2RX6,SYNJ1,AHCYL1,NFATC1,PRKCG,PRKCB,PPP3CB,PLCG2,PRKCA,PLCG1,ITPKA,ITPKB,MARCKS,SYK,TRPC1,P2RX1,PPP3R1,PPP3CA,NFATC3,CBLB,PRKG2,NFATC2,TRPC3,STIM1,MIR4687,PRKG1,ITPR2,ITPR3,INPP5A,ITPR1,INPP5J,KCNMB1,PLCH1,PDPN,PLCD3,BLNK,P2RX5,PLD4,ITPKC,PANX1,P2RX4,P2RX7,PLCD4,CLEC7A,PLCE1,P2RX2,TRPC4,PPP1R1B,TRPC5,MRVI1	ENSG00000115556,ENSG00000096433,ENSG00000072315,ENSG00000154229,ENSG00000221823,ENSG00000101096,ENSG00000144935,ENSG00000166428,ENSG00000138669,ENSG00000162493,ENSG00000072952,ENSG00000159082,ENSG00000114423,ENSG00000108405,ENSG00000197943,ENSG00000099957,ENSG00000185133,ENSG00000095585,ENSG00000123104,ENSG00000172243,ENSG00000086544,ENSG00000114805,ENSG00000161714,ENSG00000138814,ENSG00000137825…
M87	-0.757844	29	0.000299264	O43181,O75251,O75306,O95168,O95299,P11310,P16219,P17568,P28330,P28331,P30084,P38117,P42126,P49821,P55084,P56181,Q13423,Q16718,Q16795,Q330K2,Q5TEU4,Q7L592,Q8N183,Q9BU61,Q9NX14,Q9P032,Q8IVS2,Q16698,Q8IXQ9	NDUFS4,NDUFS7,NDUFS2,NDUFB4,NDUFA10,ACADM,ACADS,NDUFB7,ACADL,NDUFS1,ECHS1,ETFB,ECI1,NDUFV1,HADHB,NDUFV3,NNT,DECR1,NDUFA5,NDUFA9,NDUFAF6,NDUFAF5,NDUFAF7,MCAT,ETFBKMT,NDUFAF2,NDUFAF3,NDUFB11,NDUFAF4	ENSG00000147123,ENSG00000156170,ENSG00000122971,ENSG00000127884,ENSG00000130414,ENSG00000128609,ENSG00000164258,ENSG00000123545,ENSG00000160194,ENSG00000115361,ENSG00000112992,ENSG00000100294,ENSG00000023228,ENSG00000117054,ENSG00000101247,ENSG00000139180,ENSG00000003509,ENSG00000178057,ENSG00000139160,ENSG00000115286,ENSG00000105379,ENSG00000164182,ENSG00000138029,ENSG00000099795,ENSG00000104325…
M88	-0.0168946	38	0.785327	O43286,O43505,O43916,O60512,O60513,O60909,P15291,P20774,P51884,P51888,P78382,Q06828,Q11201,Q11203,Q11206,Q12889,Q16842,Q8NES3,Q99983,Q9GZS9,Q9GZX3,Q9UBX8,Q9Y274,Q9Y4C5,O95461,Q92186,Q92187,P21754,P78381,P15907,O43173,Q8NDV1,Q92185,Q969X2,Q96JF0,Q9BVH7,Q9NSC7,Q9UNP4	ST8SIA3,B4GALT5,B4GAT1,CHST1,B4GALT3,B4GALT4,B4GALT2,LARGE1,B4GALT1,ST6GAL1,OGN,ZP3,LUM,PRELP,SLC35A2,SLC35A1,FMOD,ST3GAL1,ST3GAL3,ST3GAL4,OVGP1,ST3GAL2,ST6GALNAC3,LFNG,ST8SIA1,ST8SIA2,ST8SIA4,ST6GALNAC6,ST6GAL2,OMD,ST6GALNAC5,CHST5,CHST6,ST6GALNAC1,B4GALT6,ST3GAL5,ST3GAL6,CHST2	ENSG00000157350,ENSG00000144057,ENSG00000073849,ENSG00000164414,ENSG00000183196,ENSG00000121578,ENSG00000140557,ENSG00000008513,ENSG00000133424,ENSG00000184005,ENSG00000135702,ENSG00000070526,ENSG00000118276,ENSG00000106003,ENSG00000111728,ENSG00000086062,ENSG00000117069,ENSG00000102100,ENSG00000127083,ENSG00000188372,ENSG00000113532,ENSG00000064225,ENSG00000117411,ENSG00000174684,ENSG00000160408…
M89	0.982989	27	0.0262309	O43292,O95967,P00750,P05121,P15502,P23142,P55001,P55081,P98095,Q03405,Q07326,Q12805,Q8TEQ8,Q92643,Q969N2,Q96S52,Q9GZP0,Q9H490,Q9NUD9,Q9UBX5,Q75T13,P04004,P55082,P55083,P00749,Q5H8A4,Q92521	GPAA1,EFEMP2,PLAU,PLAT,VTN,SERPINE1,ELN,FBLN1,MFAP2,MFAP1,MFAP3,MFAP4,FBLN2,PLAUR,PIGF,EFEMP1,PIGG,PGAP1,PIGO,PIGB,PIGK,PIGT,PIGS,PDGFD,PIGU,PIGV,FBLN5	ENSG00000151665,ENSG00000122861,ENSG00000060642,ENSG00000165282,ENSG00000117122,ENSG00000104368,ENSG00000011422,ENSG00000163520,ENSG00000077942,ENSG00000166482,ENSG00000197858,ENSG00000172638,ENSG00000170962,ENSG00000106366,ENSG00000101464,ENSG00000087111,ENSG00000124155,ENSG00000140092,ENSG00000049540,ENSG00000069943,ENSG00000037749,ENSG00000140259,ENSG00000109072,ENSG00000174227,ENSG00000197121…
M90	1.52672	41	8.56228e-07	O43448,O95259,P16389,P22001,P22459,P22460,P48547,P51787,P56696,Q03721,Q09470,Q12809,Q13303,Q14003,Q14721,Q6PIU1,Q8NCM2,Q8TAE7,Q92953,Q96KK3,Q96L42,Q96PR1,Q9BQ31,Q9H252,Q9H3M0,Q9NR82,Q9NS40,Q9NSA2,Q9NZV8,Q9UIX4,Q9UJ96,Q9UK17,Q9ULD8,Q9ULS6,Q9UQ05,Q9Y2W7,Q14722,Q9Y6J6,Q6PIL6,Q9NS61,Q9NZI2	KCNAB3,KCNH1,KCNA2,KCNA3,KCNA4,KCNA5,KCNC1,KCNQ1,KCNQ4,KCNC4,KCNA1,KCNH2,KCNAB2,KCNC3,KCNB1,KCNAB1,KCNIP4,KCNV1,KCNH5,KCNG3,KCNB2,KCNS1,KCNH8,KCNC2,KCNS3,KCNH6,KCNF1,KCNQ5,KCNH7,KCNIP2,KCND1,KCNIP1,KCND2,KCNG1,KCNG2,KCND3,KCNH3,KCNS2,KCNH4,KCNIP3,KCNE2	ENSG00000171126,ENSG00000116396,ENSG00000102057,ENSG00000182255,ENSG00000184408,ENSG00000162975,ENSG00000089558,ENSG00000115041,ENSG00000170049,ENSG00000171385,ENSG00000053918,ENSG00000185774,ENSG00000135519,ENSG00000177301,ENSG00000164794,ENSG00000117013,ENSG00000177272,ENSG00000130037,ENSG00000143473,ENSG00000183960,ENSG00000182132,ENSG00000184611,ENSG00000069424,ENSG00000166006,ENSG00000111262…
M91	-0.240085	29	0.20533	O43502,O43542,O60671,O60921,O75771,P43351,P51530,P54132,P60510,Q06609,Q13472,Q14159,Q14191,Q86YC2,Q8N163,Q8WXE1,Q92547,Q96B01,Q96E14,Q99638,Q99708,Q99728,Q9BSD3,Q9BVW5,Q9H9A7,Q9NY27,Q9NZ71,Q9UNS1,Q13535	RAD51C,XRCC3,RAD1,HUS1,RAD51D,RAD52,DNA2,BLM,PPP4C,RAD51,TOP3A,ATR,SPIDR,WRN,PALB2,CCAR2,ATRIP,TOPBP1,RAD51AP1,RMI2,RAD9A,RBBP8,MIR4741,BARD1,RHNO1,TIPIN,RMI1,PPP4R2,RTEL1,TIMELESS	ENSG00000178966,ENSG00000083093,ENSG00000051180,ENSG00000165392,ENSG00000149923,ENSG00000113456,ENSG00000111602,ENSG00000171792,ENSG00000138376,ENSG00000164053,ENSG00000101773,ENSG00000158941,ENSG00000177302,ENSG00000075131,ENSG00000258366,ENSG00000172613,ENSG00000175643,ENSG00000136273,ENSG00000282827,ENSG00000108384,ENSG00000185379,ENSG00000138346,ENSG00000002016,ENSG00000111247,ENSG00000163781…
M92	0.264563	35	0.0649081	O43508,O60906,O94966,O95429,P19438,P20333,P21580,P25942,P36941,P63244,Q12933,Q13077,Q13107,Q13114,Q13489,Q13490,Q15025,Q8TCT0,Q92636,Q96EP0,Q96RJ3,Q99558,Q9BYM8,Q9NP84,Q9NQC7,Q9UGI0,Q9Y275,Q9Y6Q6,Q9H0F6,Q5XPI4,Q86VP1,Q96DZ5,Q9NY59,Q96KP6,Q86UV5	TNFSF12,SMPD2,USP19,BAG4,TNFRSF1A,TNFRSF1B,MIR7846,TNFAIP3,CD40,LTBR,RACK1,TRAF2,TRAF1,USP4,TRAF3,BIRC3,BIRC2,TNIP1,RNF123,USP48,TAX1BP1,CERK,NSMAF,CLIP3,RNF31,TNIP3,TNFRSF13C,MIR378I,MAP3K14,RBCK1,SHARPIN,TNFRSF12A,CYLD,SMPD3,ZRANB1,TNFSF13B,TNFRSF11A	ENSG00000239697,ENSG00000028137,ENSG00000035681,ENSG00000006062,ENSG00000131323,ENSG00000101017,ENSG00000023445,ENSG00000019995,ENSG00000179526,ENSG00000118503,ENSG00000102524,ENSG00000114316,ENSG00000125826,ENSG00000204628,ENSG00000067182,ENSG00000090686,ENSG00000092098,ENSG00000164068,ENSG00000141655,ENSG00000100422,ENSG00000103056,ENSG00000105270,ENSG00000083799,ENSG00000172046,ENSG00000156735…
M93	0.212696	24	0.16881	O43572,O60240,O60706,O60825,O95477,P10644,P13861,P17612,P22612,P22694,P31321,Q05469,Q14654,Q15842,Q16875,Q16877,Q92667,Q9NP71,Q9UH92,Q09428,P26678,Q8WTS1,Q6PIU2,Q9ULC8	AKAP10,PLIN1,ABCC9,PFKFB2,ABCA1,PRKAR1A,PRKAR2A,PRKACA,PRKACG,PRKACB,PLN,PRKAR1B,LIPE,ABCC8,KCNJ11,KCNJ8,PFKFB3,PFKFB4,NCEH1,ABHD5,AKAP1,MLXIPL,MLX,ZDHHC8	ENSG00000108788,ENSG00000009950,ENSG00000069431,ENSG00000144959,ENSG00000142875,ENSG00000170525,ENSG00000121361,ENSG00000099904,ENSG00000198523,ENSG00000108946,ENSG00000188191,ENSG00000072062,ENSG00000079435,ENSG00000123836,ENSG00000187486,ENSG00000121057,ENSG00000114302,ENSG00000166819,ENSG00000114268,ENSG00000006071,ENSG00000108599,ENSG00000011198,ENSG00000165059,ENSG00000165029
M94	1.12186	22	0.0114727	O60260,O94817,O95140,O95166,O95352,P21796,P60520,Q13501,Q676U5,Q8IWA4,Q96E29,Q9BXM7,Q9BXW4,Q9GZQ8,Q9H0R8,Q9H0Y0,Q9H1Y0,Q9H492,Q9NT62,Q9Y4P1,Q9Y4P8,Q3MII6	PARK2,ATG12,MFN2,GABARAP,ATG7,VDAC1,GABARAPL2,SQSTM1,TBC1D25,ATG16L1,ATG16L1,MFN1,MTERF3,PINK1,MIR6084,MAP1LC3C,MAP1LC3B,GABARAPL1,ATG10,ATG5,MAP1LC3A,ATG3,ATG4B,WIPI2	ENSG00000197769,ENSG00000161011,ENSG00000168397,ENSG00000170296,ENSG00000144848,ENSG00000158828,ENSG00000034713,ENSG00000101460,ENSG00000116688,ENSG00000152348,ENSG00000139112,ENSG00000156469,ENSG00000145782,ENSG00000057663,ENSG00000068354,ENSG00000157954,ENSG00000085978,ENSG00000213585,ENSG00000171109,ENSG00000197548,ENSG00000185345,ENSG00000140941,ENSG00000281089
M95	0.743222	33	0.002086	O60285,P01100,P04637,P04792,P05412,P10242,P15336,Q13526,Q13625,Q86T03,Q8IW41,Q8N0Z6,Q93079,Q9GZS3,Q9H2X6,Q9H4B4,Q9NQR1,Q9NYZ3,Q86Z02,Q8N9N5,Q8NE22,Q8WUF5,Q96A56,Q96KQ4,Q96PM9,Q9H160,Q9NRG4,Q9Y468,Q16778,Q5QNW6,Q8N257,Q12778,Q9UKI2	NUAK1,FOS,TP53,HSPB1,JUN,MYB,ATF2,FOXO1,PIN1,TP53BP2,HIST2H2BE,HIST2H2BF,TMEM55B,HIPK1,MAPKAPK5,TTC5,HIST3H2BB,BANP,SETD9,PPP1R13L,HIST1H2BH,TP53INP1,PPP1R13B,ZNF385A,WDR61,ING2,HIPK2,PLK3,KMT5A,SMYD2,GTSE1,CDC42EP3,L3MBTL1	ENSG00000173846,ENSG00000170345,ENSG00000136319,ENSG00000155542,ENSG00000150907,ENSG00000165782,ENSG00000163171,ENSG00000163349,ENSG00000064393,ENSG00000184678,ENSG00000164938,ENSG00000127445,ENSG00000140395,ENSG00000104881,ENSG00000106211,ENSG00000196890,ENSG00000203814,ENSG00000075218,ENSG00000089022,ENSG00000168556,ENSG00000177606,ENSG00000172530,ENSG00000115966,ENSG00000143499,ENSG00000161642…
M96	-0.148814	23	0.940555	O60488,O95573,P28288,P33121,P33897,P56589,Q53GQ0,Q9BW60,Q9HB03,Q9NXB9,Q9NYP7,Q9NZ01,Q9UBJ2,Q9UKU0,Q9ULC5,A1L3X0,Q9H5J4,P40855,O95864,Q15067,B0YJ81,Q6Y1H2,O60427	ELOVL7,HACD1,FADS1,MIR1908,ACSL4,ACSL3,FADS2,ABCD3,ACSL1,ABCD1,PEX19,PEX3,ACOX1,HSD17B12,HACD2,ELOVL1,MIR6734,ELOVL6,ELOVL3,ELOVL2,ELOVL5,TECR,MIR639,ABCD2,ACSL6,ACSL5	ENSG00000197977,ENSG00000164181,ENSG00000101986,ENSG00000162735,ENSG00000206527,ENSG00000161533,ENSG00000149485,ENSG00000281938,ENSG00000068366,ENSG00000164398,ENSG00000119915,ENSG00000099797,ENSG00000149084,ENSG00000173208,ENSG00000034693,ENSG00000165996,ENSG00000151726,ENSG00000012660,ENSG00000117528,ENSG00000197142,ENSG00000170522,ENSG00000123983,ENSG00000134824,ENSG00000066322
M97	0.114696	24	0.54567	O60662,O95198,P62877,Q05516,Q13618,Q53G59,Q7Z699,Q96KE9,Q96PQ7,Q9H0C5,Q9H2C0,Q9P2J3,Q9P2N7,Q9UH77,Q9UJP4,Q9Y2M5,Q53GT1,Q86V97,Q8NC69,Q8NFY9,Q96MP8,Q9H0H3,Q9NVR0,Q7Z698	KLHL41,KLHL2,RBX1,ZBTB16,CUL3,KLHL12,KLHL22,SPRED2,SPRED1,KBTBD6,KCTD6,KBTBD8,BTBD6,KCTD7,KLHL5,BTBD1,KLHL25,GAN,MIR4720,KLHL11,KLHL9,KLHL13,KLHL3,KLHL21,KLHL20	ENSG00000117153,ENSG00000036257,ENSG00000261609,ENSG00000099910,ENSG00000183655,ENSG00000162413,ENSG00000165572,ENSG00000243335,ENSG00000168301,ENSG00000198369,ENSG00000109906,ENSG00000146021,ENSG00000003096,ENSG00000064726,ENSG00000163376,ENSG00000184887,ENSG00000100387,ENSG00000166068,ENSG00000076321,ENSG00000239474,ENSG00000178502,ENSG00000198642,ENSG00000109790,ENSG00000109466
M98	0.215361	60	0.16524	O60716,P00488,P00742,P02818,P04632,P07204,P07225,P07384,P08709,P09958,P10646,P12830,P13726,P14923,P15924,P16035,P17655,P20930,P22223,P32926,P35221,P38435,P50281,P51512,P55283,P55285,P55286,P55287,P55289,P55290,Q00535,Q02487,Q12866,Q13444,Q13634,Q14126,Q14393,Q99569,Q99959,Q9ULB4,Q9ULB5,Q9UNN8,Q9Y337,Q9Y446,Q9Y6N8,Q86UP0,Q8TDN4,Q9BQB6,Q9Y5Z9,Q9NRA1,P20810,P58335,Q9H6X2,P38570,P49862,Q96E93,Q96FX8,…	CTNND1,F13A1,F10,BGLAP,CAPNS1,THBD,PROS1,CAPN1,F7,FURIN,TFPI,CDH1,F3,JUP,DSP,TIMP2,CAPN2,CAST,FLG,CDH3,DSG3,CTNNA1,GGCX,ITGAE,KLK7,MMP14,MMP16,CDH4,CDH6,CDH8,CDH11,CDH12,CDH13,ANTXR2,CDK5,DSC2,MERTK,ADAM15,CDH18,DSG2,GAS6,SPINK9,CDH24,CD177,CABLES1,KLRG1,PERP,PKP4,PKP2,VKORC1,ANTXR1,PDGFC,CDH9,CDH7,PROCR,KLK5,PKP3,ST14,UBIAD1,CDH10	ENSG00000184363,ENSG00000035862,ENSG00000126247,ENSG00000115486,ENSG00000143537,ENSG00000039068,ENSG00000145526,ENSG00000140945,ENSG00000014216,ENSG00000083457,ENSG00000081138,ENSG00000057294,ENSG00000145431,ENSG00000173801,ENSG00000163297,ENSG00000003436,ENSG00000140937,ENSG00000117525,ENSG00000120942,ENSG00000113100,ENSG00000167397,ENSG00000057593,ENSG00000183087,ENSG00000154162,ENSG00000062038…
M99	-0.560351	52	3.60788e-10	O75616,P09001,P49406,P51398,P82650,P82663,P82664,P82673,P82909,P82912,P82930,P82932,Q13405,Q14197,Q16540,Q6P161,Q6P1L8,Q7Z7H8,Q86TS9,Q8N5N7,Q8N983,Q8TCC3,Q92552,Q92665,Q969S9,Q96BP2,Q96EY7,Q96GC5,Q96RP9,Q9BQC6,Q9BYC8,Q9BYD1,Q9BYD6,Q9BYN8,Q9BZE1,Q9H0U6,Q9H2K0,Q9H9J2,Q9NP92,Q9NVS2,Q9NWU5,Q9NYK5,Q9NZE8,Q9P015,Q9P0J6,Q9Y2R5,Q9Y2R9,Q9Y3B7,Q9Y3D3,Q9Y3D5,Q9Y3D9,Q9Y6G3	ERAL1,MRPL3,MRPL19,DAP3,MRPS22,MRPS25,MRPS10,MRPS35,MRPS36,MRPS36,MRPS11,MRPS34,MRPS6,MRPL49,ICT1,MRPL23,MRPL54,MRPL14,MRPL10,MRPL52,MRPL50,MRPL43,MRPL30,MRPS27,MRPS31,GFM2,CHCHD1,PTCD3,MRPL48,GFM1,MRPL57,MRPL32,MRPL13,MRPL1,MRPS26,MRPL37,MRPL18,MTIF3,MRPL44,MRPS30,MRPS18A,MRPL22,MRPL39,MRPL35,MRPL15,MRPL36,MRPS17,MRPS7,MRPL11,MRPS16,MRPS18C,MRPS23,MRPL42	ENSG00000096080,ENSG00000185414,ENSG00000182180,ENSG00000181610,ENSG00000055950,ENSG00000239789,ENSG00000048544,ENSG00000154719,ENSG00000115364,ENSG00000102738,ENSG00000167862,ENSG00000163319,ENSG00000113048,ENSG00000074071,ENSG00000134056,ENSG00000175581,ENSG00000122033,ENSG00000181991,ENSG00000198015,ENSG00000172172,ENSG00000082515,ENSG00000132300,ENSG00000131368,ENSG00000125901,ENSG00000137547…
M100	-0.207884	32	0.651148	O94901,O95072,P02545,P20700,P54274,P54652,P55212,Q14683,Q15554,Q16695,Q6PIF2,Q8IY18,Q8N0S2,Q8N140,Q8NF91,Q8WV22,Q8WVM7,Q8WXH0,Q96AP0,Q96MF7,Q9BSI4,Q9BTC0,Q9BX26,Q9NUX5,Q9NXX6,Q9NYB0,Q9UH99,Q9UJ98,Q9UQE7,A1L190,Q96SB8,Q01826	SYCE3,SUN1,REC8,LMNA,LMNB1,TERF1,HSPA2,CASP6,SATB1,SMC1A,TERF2,HIST3H3,SYCE2,SMC5,SYCE1,EID3,SYNE1,NSMCE1,STAG1,SYNE2,ACD,NSMCE2,SMC6,TINF2,DIDO1,SYCP2,POT1,NSMCE4A,TERF2IP,SUN2,STAG3,SMC3	ENSG00000107672,ENSG00000132604,ENSG00000182568,ENSG00000100242,ENSG00000128513,ENSG00000101191,ENSG00000102977,ENSG00000092330,ENSG00000100918,ENSG00000161860,ENSG00000196074,ENSG00000169189,ENSG00000255150,ENSG00000072501,ENSG00000138794,ENSG00000217442,ENSG00000066923,ENSG00000168148,ENSG00000126803,ENSG00000147601,ENSG00000164828,ENSG00000171772,ENSG00000113368,ENSG00000108055,ENSG00000166848…
M101	0.699379	33	0.0197396	O95336,P00325,P00352,P00558,P04075,P04406,P05062,P06733,P06744,P08237,P09104,P09467,P09972,P13929,P17858,P29401,P37837,P46926,P49247,P52209,P53396,P60891,Q01813,Q14738,Q8IVS8,P18669,P60174,Q9Y315,P07738,P50053,P53007,Q8TDQ7,Q96AT9	PGLS,ADH1B,ALDH1A1,PGK1,ALDOA,GAPDH,ALDOB,ENO1,GPI,BPGM,PFKM,ENO2,FBP1,ALDOC,ENO3,PFKL,PGAM1,TKT,TALDO1,GNPDA1,RPIA,KHK,PGD,SLC25A1,ACLY,TPI1,PRPS1,PFKP,PPP2R5D,GLYCTK,GNPDA2,RPE,DERA	ENSG00000163281,ENSG00000111640,ENSG00000111674,ENSG00000131473,ENSG00000153574,ENSG00000138030,ENSG00000074800,ENSG00000109107,ENSG00000023697,ENSG00000171314,ENSG00000130313,ENSG00000141959,ENSG00000105220,ENSG00000152556,ENSG00000102144,ENSG00000100075,ENSG00000197713,ENSG00000067057,ENSG00000147224,ENSG00000111669,ENSG00000172331,ENSG00000196616,ENSG00000177156,ENSG00000112640,ENSG00000149925…
M102	0.183675	26	0.670973	O95760,O95998,P01583,P01584,P14778,P27930,P29466,P51617,P58753,Q01638,Q13233,Q14116,Q8N2H9,Q96FA3,Q99759,Q99836,Q9BXR5,Q9H0E2,Q9HAT8,Q9HB29,Q9NPP4,Q9NWZ3,Q9Y4K3,Q9NPH3,P18510,Q6GQQ9	IL33,IL18BP,IL1A,IL1B,IL1R1,IL1RN,IL1R2,CASP1,IRAK1,MIR718,TIRAP,IL1RL1,MAP3K1,IL18,OTUD7B,PELI3,PELI1,MAP3K3,MYD88,TLR10,TOLLIP,PELI2,IL1RL2,IL1RAP,NLRC4,IRAK4,TRAF6	ENSG00000175104,ENSG00000137496,ENSG00000137033,ENSG00000115594,ENSG00000078902,ENSG00000197329,ENSG00000091106,ENSG00000115598,ENSG00000198001,ENSG00000264522,ENSG00000115008,ENSG00000198909,ENSG00000174516,ENSG00000150782,ENSG00000184216,ENSG00000115590,ENSG00000150455,ENSG00000136689,ENSG00000115602,ENSG00000137752,ENSG00000196083,ENSG00000174123,ENSG00000125538,ENSG00000095015,ENSG00000139946…
M103	0.349504	24	0.000453214	P01732,P01889,P04234,P04439,P07766,P10321,P13746,P14314,P15813,P16188,P20963,P27797,P27824,P30101,P30480,P30486,P61769,Q13724,Q14165,Q29836,Q31610,Q31612,Q9UIQ6,Q14697	CD8A,HLA-B,CD3D,HLA-A,CD3E,HLA-C,HLA-A,PRKCSH,CD1D,HLA-A,CD247,CALR,CANX,PDIA3,HLA-B,HLA-B,B2M,B2M,MOGS,MLEC,GANAB,HLA-B,HLA-B,HLA-B,LNPEP	ENSG00000113441,ENSG00000234745,ENSG00000234745,ENSG00000234745,ENSG00000234745,ENSG00000234745,ENSG00000234745,ENSG00000273686,ENSG00000179218,ENSG00000130175,ENSG00000198851,ENSG00000198821,ENSG00000127022,ENSG00000110917,ENSG00000167286,ENSG00000089597,ENSG00000204525,ENSG00000167004,ENSG00000153563,ENSG00000166710,ENSG00000158473,ENSG00000206503,ENSG00000206503,ENSG00000206503,ENSG00000115275
M104	0.0913493	25	0.560171	P04150,P08235,P10588,P10589,P10827,P10828,P11474,P13056,P20393,P43354,P49116,P51843,P55055,P62508,Q13133,Q14994,Q14995,Q15406,Q15648,Q86WQ0,Q92570,Q92753,Q96F24,Q9UHY1,Q9Y466	NR3C1,NR3C2,NR2F6,NR2F1,THRA,THRB,ESRRA,NR2C1,NR1D1,NR4A2,NR2C2,NR0B1,NR1H2,ESRRG,NR1H3,NR1I3,NR1D2,NR6A1,MED1,NR2C2AP,NR4A3,RORB,NRBF2,NRBP1,NR2E1	ENSG00000173153,ENSG00000160113,ENSG00000131408,ENSG00000025434,ENSG00000115216,ENSG00000119508,ENSG00000177463,ENSG00000151623,ENSG00000148200,ENSG00000151090,ENSG00000198963,ENSG00000153234,ENSG00000174738,ENSG00000120798,ENSG00000126368,ENSG00000126351,ENSG00000169297,ENSG00000113580,ENSG00000125686,ENSG00000175745,ENSG00000112333,ENSG00000184162,ENSG00000196482,ENSG00000148572,ENSG00000143257
M105	0.472886	26	0.00863466	P05023,P05026,P08195,P13637,P14415,P14902,P35613,P50993,P54709,Q63HM1,Q9NS82,O00168,P58549,P59646,Q14802,Q9H0Q3,P82251,Q01650,Q92536,Q9UHI5,Q9UM01,Q9UPY5,O15427,O95907,P53985,Q13356	FXYD1,SLC16A3,MIR6787,SLC16A8,ATP1A1,ATP1B1,SLC3A2,ATP1A3,ATP1B2,IDO1,BSG,ATP1A2,SLC16A1,SLC16A1,ATP1B3,FXYD7,FXYD4,SLC7A9,SLC7A5,PPIL2,FXYD3,MIR6887,AFMID,SLC7A6,FXYD6,SLC7A10,SLC7A8,SLC7A7,SLC7A11	ENSG00000105409,ENSG00000143153,ENSG00000103257,ENSG00000092068,ENSG00000221946,ENSG00000141526,ENSG00000103064,ENSG00000266964,ENSG00000155380,ENSG00000151012,ENSG00000069849,ENSG00000089356,ENSG00000155465,ENSG00000131203,ENSG00000183077,ENSG00000137726,ENSG00000100023,ENSG00000163399,ENSG00000172270,ENSG00000168003,ENSG00000130876,ENSG00000021488,ENSG00000150201,ENSG00000100156,ENSG00000129244…
M106	0.45214	36	0.0160039	P14207,P14384,P31358,P80108,Q13421,Q13449,Q13508,Q14210,Q14982,Q9P121,O75443,O94779,O95274,O95980,P04216,P05186,P08582,Q17RY6,Q5BIV9,Q6H3X3,Q6UWN5,Q6UX82,Q6YHK3,Q7Z3B1,Q7Z553,Q86UN2,Q86UN3,Q8IWV2,Q8N2G4,Q8NFP4,Q8NI32,Q96CW9,Q9BZM5,Q9NPD7,Q9P232,Q9Y2I2	TECTA,CNTN5,LYPD3,RECK,THY1,ALPL,MELTF,FOLR2,CPM,CD52,GPLD1,MSLN,LSAMP,ART3,LY6D,OPCML,LY6K,SPRN,RAET1G,LYPD5,LYPD8,CD109,NEGR1,MDGA2,RTN4RL1,RTN4RL2,CNTN4,LYPD1,MDGA1,LYPD6B,NTNG2,ULBP2,NRN1,NTM,CNTN3,NTNG1	ENSG00000154096,ENSG00000135678,ENSG00000150556,ENSG00000112139,ENSG00000156219,ENSG00000109927,ENSG00000185924,ENSG00000156535,ENSG00000169442,ENSG00000165457,ENSG00000203722,ENSG00000196358,ENSG00000144619,ENSG00000124466,ENSG00000131015,ENSG00000113805,ENSG00000186907,ENSG00000182667,ENSG00000124785,ENSG00000183715,ENSG00000172260,ENSG00000203772,ENSG00000122707,ENSG00000112293,ENSG00000149972…
M107	0.150112	24	0.0526408	P15941,Q02505,Q02742,Q10471,Q86SF2,Q86SR1,Q8IUC8,Q8IXK2,Q8N3T1,Q8NCL4,Q8NCW6,Q8NFL0,Q96EU7,Q96FL9,Q9C0J1,Q9H4F1,Q9HCQ5,Q9NS00,Q9NY28,Q9NY97,Q7Z7M8,Q8IUN9,Q9BYG0,Q9P109	MUC1,MUC3A,GCNT1,GALNT2,B3GNT8,GALNT7,GALNT10,GALNT13,CLEC10A,GALNT12,GALNT15,GALNT6,GALNT11,B3GNT7,C1GALT1C1,GALNT14,B3GNT5,B3GNT4,ST6GALNAC4,GALNT9,C1GALT1,KCNA6,GALNT8,B3GNT2,GCNT4	ENSG00000177191,ENSG00000176383,ENSG00000136840,ENSG00000169894,ENSG00000187210,ENSG00000130035,ENSG00000176597,ENSG00000178234,ENSG00000156966,ENSG00000139629,ENSG00000109586,ENSG00000143641,ENSG00000164574,ENSG00000119514,ENSG00000132514,ENSG00000106392,ENSG00000170340,ENSG00000171155,ENSG00000131386,ENSG00000158089,ENSG00000144278,ENSG00000182870,ENSG00000176928,ENSG00000185499
M108	1.41714	32	6.37956e-08	P19474,P41002,Q14999,Q49AN0,Q5XUX0,Q7Z419,Q8IVU3,Q8IWV8,Q8N3Y1,Q8N461,Q8NI29,Q8TC41,Q8TF61,Q8WY64,Q969P5,Q969U6,Q96AX9,Q96BD6,Q96CD0,Q96EF6,Q99743,Q9H469,Q9H4M3,Q9NXK8,Q9P2K6,Q9UH90,Q9UJT9,Q9UK22,Q9UK97,Q9UKT7,Q9Y4L5,O15534	PER1,MIR6883,TRIM21,CCNF,CUL7,CRY2,FBXO31,RNF144B,HERC6,UBR2,FBXW8,FBXL16,FBXO27,RNF217,FBXO41,MYLIP,FBXO32,FBXW5,MIB2,SPSB1,FBXL8,FBXO17,FBXO17,NPAS2,FBXL15,FBXO44,FBXL12,KLHL42,FBXO40,FBXL7,FBXO2,FBXO9,FBXL3,RNF115	ENSG00000146373,ENSG00000163833,ENSG00000103264,ENSG00000179094,ENSG00000024048,ENSG00000137393,ENSG00000174989,ENSG00000132109,ENSG00000116661,ENSG00000132879,ENSG00000156804,ENSG00000161243,ENSG00000107872,ENSG00000044090,ENSG00000159069,ENSG00000269190,ENSG00000138642,ENSG00000183580,ENSG00000087448,ENSG00000121671,ENSG00000197530,ENSG00000007944,ENSG00000171621,ENSG00000127585,ENSG00000005812…
M109	0.394887	22	0.0586901	P21741,P46531,P49768,P49810,P78357,P78504,P78536,P80370,Q04721,Q12860,Q86Y01,Q8WW43,Q92542,Q96BI3,Q9H488,Q9NR61,Q9NZ42,Q9NZC7,Q9UM47,Q9Y219,Q8NBL1,Q8NFT8	MDK,NOTCH1,PSEN1,PSEN2,CNTNAP1,JAG1,ADAM17,DLK1,NOTCH2,CNTN1,DTX1,POGLUT1,DNER,APH1B,NCSTN,APH1A,POFUT1,MIR1825,DLL4,PSENEN,WWOX,NOTCH3,JAG2	ENSG00000080815,ENSG00000205155,ENSG00000134250,ENSG00000128917,ENSG00000148400,ENSG00000117362,ENSG00000018236,ENSG00000108797,ENSG00000163389,ENSG00000138613,ENSG00000135144,ENSG00000143801,ENSG00000184916,ENSG00000074181,ENSG00000110492,ENSG00000101384,ENSG00000101346,ENSG00000162736,ENSG00000186153,ENSG00000187957,ENSG00000151694,ENSG00000185559

## Sheet: GeneID-mapping
UniprotID	ENSEMBL ID	Gene Symbol
A0AVF1	ENSG00000105948	TTC26
A0AVT1	ENSG00000033178	UBA6
A0JLT2	ENSG00000156603	MED19
A0MZ66	ENSG00000283266	SHTN1
A0MZ66	ENSG00000187164	SHTN1
A1A4S6	ENSG00000071205	ARHGAP10
A1L190	ENSG00000217442	SYCE3
A1L3X0	ENSG00000164181	ELOVL7
A2RRP1	ENSG00000151779	NBAS
A2RUS2	ENSG00000105339	DENND3
A4GXA9	ENSG00000197774	EME2
A5D8V6	ENSG00000167987	VPS37C
A5PLN9	ENSG00000113597	TRAPPC13
A5YKK6	ENSG00000125107	CNOT1
A6ND48	ENSG00000189181	OR14I1
A6NGB9	ENSG00000122574	WIPF3
A6NH00	ENSG00000177462	OR2T8
A6NK58	ENSG00000175536	LIPT2
A7KAX9	ENSG00000134909	ARHGAP32
A7MBM2	ENSG00000140323	DISP2
A8K855	ENSG00000203965	EFCAB7
A8K8P3	ENSG00000198089	SFI1
A8MT69	ENSG00000169689	STRA13
A8MTZ0	ENSG00000214413	BBIP1
A9YTQ3	ENSG00000063438	AHRR
B0YJ81	ENSG00000165996	HACD1
B2RTY4	ENSG00000066933	MYO9A
O00139	ENSG00000068796	KIF2A
O00141	ENSG00000118515	SGK1
O00148	ENSG00000123136	DDX39A
O00159	ENSG00000197879	MYO1C
O00161	ENSG00000092531	SNAP23
O00167	ENSG00000064655	EYA2
O00168	ENSG00000266964	FXYD1
O00170	ENSG00000110711	AIP
O00186	ENSG00000116266	STXBP3
O00189	ENSG00000221838	AP4M1
O00204	ENSG00000088002	SULT2B1
O00206	ENSG00000136869	TLR4
O00212	ENSG00000173156	RHOD
O00213	ENSG00000166313	APBB1
O00217	ENSG00000110717	NDUFS8
O00217	ENSG00000110717	MIR4691
O00217	ENSG00000110717	MIR7113
O00220	ENSG00000104689	TNFRSF10A
O00221	ENSG00000146232	NFKBIE
O00222	ENSG00000179603	GRM8
O00230	ENSG00000241563	CORT
O00231	ENSG00000108671	PSMD11
O00232	ENSG00000197170	PSMD12
O00233	ENSG00000110801	PSMD9
O00237	ENSG00000239305	RNF103
O00238	ENSG00000138696	BMPR1B
O00241	ENSG00000101307	SIRPB1
O00255	ENSG00000133895	MEN1
O00257	ENSG00000141582	CBX4
O00267	ENSG00000196235	SUPT5H
O00273	ENSG00000160049	DFFA
O00291	ENSG00000127946	HIP1
O00303	ENSG00000175390	EIF3F
O00305	ENSG00000182389	CACNB4
O00311	ENSG00000097046	CDC7
O00327	ENSG00000133794	ARNTL
O00329	ENSG00000171608	PIK3CD
O00330	ENSG00000110435	PDHX
O00341	ENSG00000162383	SLC1A7
O00399	ENSG00000104671	DCTN6
O00401	ENSG00000106299	WASL
O00408	ENSG00000186642	PDE2A
O00418	ENSG00000103319	EEF2K
O00418	ENSG00000103319	LOC101930123
O00422	ENSG00000150459	SAP18
O00425	ENSG00000136231	IGF2BP3
O00429	ENSG00000087470	DNM1L
O00443	ENSG00000011405	PIK3C2A
O00444	ENSG00000142731	PLK4
O00445	ENSG00000129990	SYT5
O00451	ENSG00000168546	GFRA2
O00459	ENSG00000105647	PIK3R2
O00459	ENSG00000268173
O00461	ENSG00000173905	GOLIM4
O00468	ENSG00000188157	AGRN
O00470	ENSG00000143995	MEIS1
O00471	ENSG00000070367	EXOC5
O00472	ENSG00000118985	ELL2
O00483	ENSG00000189043	NDUFA4
O00487	ENSG00000115233	PSMD14
O00499	ENSG00000136717	BIN1
O00512	ENSG00000116128	BCL9
O00533	ENSG00000134121	CHL1
O00541	ENSG00000100029	PES1
O00555	ENSG00000141837	CACNA1A
O00560	ENSG00000137575	SDCBP
O00566	ENSG00000124383	MPHOSPH10
O00567	ENSG00000101361	NOP56
O00567	ENSG00000101361	MIR1292
O00585	ENSG00000137077	CCL21
O00634	ENSG00000162068	NTN3
O00716	ENSG00000112242	E2F3
O00743	ENSG00000119414	PPP6C
O00744	ENSG00000169884	WNT10B
O00750	ENSG00000133056	PIK3C2B
O00755	ENSG00000154764	WNT7A
O00762	ENSG00000175063	UBE2C
O14490	ENSG00000170579	DLGAP1
O14508	ENSG00000120833	SOCS2
O14511	ENSG00000158458	NRG2
O14521	ENSG00000204370	SDHD
O14526	ENSG00000130475	FCHO1
O14531	ENSG00000151640	DPYSL4
O14543	ENSG00000184557	SOCS3
O14544	ENSG00000170677	SOCS6
O14548	ENSG00000115944	COX7A2L
O14559	ENSG00000004777	ARHGAP33
O14561	ENSG00000004779	NDUFAB1
O14576	ENSG00000158560	DYNC1I1
O14578	ENSG00000122966	CIT
O14578	ENSG00000122966	MIR1178
O14579	ENSG00000105669	COPE
O14594	ENSG00000130287	NCAN
O14610	ENSG00000167083	GNGT2
O14618	ENSG00000173992	CCS
O14625	ENSG00000169248	CXCL11
O14639	ENSG00000099204	ABLIM1
O14640	ENSG00000107404	DVL1
O14640	ENSG00000107404	MIR6808
O14641	ENSG00000004975	DVL2
O14653	ENSG00000108433	GOSR2
O14656	ENSG00000136827	TOR1A
O14662	ENSG00000124222	STX16
O14672	ENSG00000137845	ADAM10
O14686	ENSG00000167548	KMT2D
O14727	ENSG00000120868	APAF1
O14732	ENSG00000141401	IMPA2
O14733	ENSG00000076984	MAP2K7
O14735	ENSG00000103502	CDIPT
O14744	ENSG00000100462	PRMT5
O14763	ENSG00000120889	TNFRSF10B
O14775	ENSG00000069966	GNB5
O14782	ENSG00000084731	KIF3C
O14786	ENSG00000099250	NRP1
O14791	ENSG00000100342	APOL1
O14792	ENSG00000002587	HS3ST1
O14795	ENSG00000198722	UNC13B
O14802	ENSG00000148606	POLR3A
O14810	ENSG00000168993	CPLX1
O14818	ENSG00000101182	PSMA7
O14827	ENSG00000113319	RASGRF2
O14829	ENSG00000086717	PPEF1
O14841	ENSG00000178814	OPLAH
O14842	ENSG00000126266	FFAR1
O14874	ENSG00000103507	BCKDK
O14880	ENSG00000143198	MGST3
O14893	ENSG00000092208	GEMIN2
O14904	ENSG00000143816	WNT9A
O14907	ENSG00000213977	TAX1BP3
O14910	ENSG00000111052	LIN7A
O14920	ENSG00000104365	IKBKB
O14925	ENSG00000265354	TIMM23
O14929	ENSG00000128708	HAT1
O14933	ENSG00000156587	UBE2L6
O14936	ENSG00000147044	CASK
O14939	ENSG00000129219	PLD2
O14949	ENSG00000164405	UQCRQ
O14950	ENSG00000118680	MYL12B
O14957	ENSG00000127540	UQCR11
O14964	ENSG00000185359	HGS
O14965	ENSG00000087586	AURKA
O14974	ENSG00000058272	PPP1R12A
O14976	ENSG00000178950	GAK
O14980	ENSG00000082898	XPO1
O14986	ENSG00000107242	PIP5K1B
O15020	ENSG00000173898	SPTBN2
O15027	ENSG00000148396	SEC16A
O15042	ENSG00000163714	U2SURP
O15047	ENSG00000099381	SETD1A
O15054	ENSG00000132510	KDM6B
O15055	ENSG00000132326	PER2
O15056	ENSG00000078269	SYNJ2
O15066	ENSG00000101350	KIF3B
O15068	ENSG00000126217	MCF2L
O15072	ENSG00000156140	ADAMTS3
O15078	ENSG00000198707	CEP290
O15084	ENSG00000206560	ANKRD28
O15085	ENSG00000132694	ARHGEF11
O15091	ENSG00000100890	KIAA0391
O15105	ENSG00000101665	SMAD7
O15111	ENSG00000213341	CHUK
O15116	ENSG00000175324	LSM1
O15117	ENSG00000082074	FYB
O15120	ENSG00000169692	AGPAT2
O15123	ENSG00000091879	ANGPT2
O15143	ENSG00000130429	ARPC1B
O15144	ENSG00000163466	ARPC2
O15145	ENSG00000111229	ARPC3
O15151	ENSG00000198625	MDM4
O15155	ENSG00000105829	BET1
O15160	ENSG00000171453	POLR1C
O15164	ENSG00000122779	TRIM24
O15169	ENSG00000103126	AXIN1
O15198	ENSG00000120693	SMAD9
O15217	ENSG00000170899	GSTA4
O15230	ENSG00000130702	LAMA5
O15230	ENSG00000130702	MIR4758
O15234	ENSG00000108349	CASC3
O15234	ENSG00000108349	MIR6866
O15235	ENSG00000283018	MRPS12
O15235	ENSG00000128626	MRPS12
O15239	ENSG00000125356	NDUFA1
O15244	ENSG00000112499	SLC22A2
O15259	ENSG00000144061	NPHP1
O15260	ENSG00000280951	SURF4
O15260	ENSG00000148248	SURF4
O15265	ENSG00000163635	ATXN7
O15273	ENSG00000173991	TCAP
O15287	ENSG00000221829	FANCG
O15294	ENSG00000147162	OGT
O15296	ENSG00000179593	ALOX15B
O15318	ENSG00000113356	POLR3G
O15327	ENSG00000109452	INPP4B
O15342	ENSG00000113732	ATP6V0E1
O15357	ENSG00000165458	INPPL1
O15360	ENSG00000187741	FANCA
O15371	ENSG00000100353	EIF3D
O15372	ENSG00000147677	EIF3H
O15379	ENSG00000171720	HDAC3
O15382	ENSG00000105552	BCAT2
O15392	ENSG00000089685	BIRC5
O15397	ENSG00000133704	IPO8
O15399	ENSG00000105464	GRIN2D
O15427	ENSG00000141526	SLC16A3
O15427	ENSG00000141526	MIR6787
O15438	ENSG00000108846	ABCC3
O15444	ENSG00000131142	CCL25
O15446	ENSG00000117877	CD3EAP
O15460	ENSG00000072682	P4HA2
O15488	ENSG00000056998	GYG2
O15498	ENSG00000106636	YKT6
O15503	ENSG00000186480	INSIG1
O15504	ENSG00000136243	NUPL2
O15511	ENSG00000162704	ARPC5
O15514	ENSG00000144231	POLR2D
O15516	ENSG00000134852	CLOCK
O15519	ENSG00000003402	CFLAR
O15524	ENSG00000185338	SOCS1
O15527	ENSG00000114026	OGG1
O15530	ENSG00000140992	PDPK1
O15534	ENSG00000179094	PER1
O15534	ENSG00000179094	MIR6883
O15540	ENSG00000164434	FABP7
O15547	ENSG00000099957	P2RX6
O15550	ENSG00000147050	KDM6A
O43143	ENSG00000109606	DHX15
O43148	ENSG00000101654	RNMT
O43151	ENSG00000187605	TET3
O43155	ENSG00000185070	FLRT2
O43157	ENSG00000164050	PLXNB1
O43159	ENSG00000132275	RRP8
O43166	ENSG00000197555	SIPA1L1
O43172	ENSG00000136875	PRPF4
O43173	ENSG00000177511	ST8SIA3
O43181	ENSG00000164258	NDUFS4
O43182	ENSG00000047648	ARHGAP6
O43184	ENSG00000148848	ADAM12
O43187	ENSG00000134070	IRAK2
O43237	ENSG00000135720	DYNC1LI2
O43242	ENSG00000108344	PSMD3
O43251	ENSG00000100320	RBFOX2
O43251	ENSG00000277564	RBFOX2
O43252	ENSG00000138801	PAPSS1
O43255	ENSG00000181788	SIAH2
O43264	ENSG00000086827	ZW10
O43286	ENSG00000158470	B4GALT5
O43290	ENSG00000175467	SART1
O43292	ENSG00000197858	GPAA1
O43295	ENSG00000196220	SRGAP3
O43303	ENSG00000103540	CCP110
O43306	ENSG00000174233	ADCY6
O43307	ENSG00000131089	ARHGEF9
O43318	ENSG00000135341	MAP3K7
O43320	ENSG00000196468	FGF16
O43324	ENSG00000124802	EEF1E1
O43353	ENSG00000104312	RIPK2
O43374	ENSG00000105808	RASA4
O43374	ENSG00000105808	LOC102724229
O43390	ENSG00000282958	HNRNPR
O43390	ENSG00000125944	HNRNPR
O43395	ENSG00000117360	PRPF3
O43426	ENSG00000159082	SYNJ1
O43432	ENSG00000075151	EIF4G3
O43447	ENSG00000171960	PPIH
O43448	ENSG00000170049	KCNAB3
O43462	ENSG00000012174	MBTPS2
O43463	ENSG00000101945	SUV39H1
O43474	ENSG00000136826	KLF4
O43482	ENSG00000104147	OIP5
O43491	ENSG00000079819	EPB41L2
O43493	ENSG00000152291	TGOLN2
O43497	ENSG00000006283	CACNA1G
O43502	ENSG00000108384	RAD51C
O43504	ENSG00000134248	LAMTOR5
O43505	ENSG00000174684	B4GAT1
O43508	ENSG00000239697	TNFSF12
O43513	ENSG00000155868	MED7
O43516	ENSG00000115935	WIPF1
O43521	ENSG00000153094	BCL2L11
O43524	ENSG00000118689	FOXO3
O43525	ENSG00000184156	KCNQ3
O43526	ENSG00000075043	KCNQ2
O43541	ENSG00000137834	SMAD6
O43542	ENSG00000126215	XRCC3
O43555	ENSG00000125787	GNRH2
O43559	ENSG00000137218	FRS3
O43570	ENSG00000074410	CA12
O43572	ENSG00000108599	AKAP10
O43581	ENSG00000011347	SYT7
O43586	ENSG00000140368	PSTPIP1
O43592	ENSG00000184575	XPOT
O43597	ENSG00000136158	SPRY2
O43602	ENSG00000077279	DCX
O43609	ENSG00000164056	SPRY1
O43613	ENSG00000121764	HCRTR1
O43614	ENSG00000137252	HCRTR2
O43615	ENSG00000104980	TIMM44
O43617	ENSG00000054116	TRAPPC3
O43633	ENSG00000130724	CHMP2A
O43639	ENSG00000071051	NCK2
O43660	ENSG00000171566	PLRG1
O43663	ENSG00000198901	PRC1
O43674	ENSG00000136521	NDUFB5
O43676	ENSG00000119013	NDUFB3
O43677	ENSG00000109390	NDUFC1
O43678	ENSG00000131495	NDUFA2
O43681	ENSG00000198356	ASNA1
O43683	ENSG00000169679	BUB1
O43684	ENSG00000154473	BUB3
O43688	ENSG00000141934	PLPP2
O43707	ENSG00000282844	ACTN4
O43707	ENSG00000130402	ACTN4
O43708	ENSG00000100577	GSTZ1
O43715	ENSG00000170855	TRIAP1
O43731	ENSG00000100196	KDELR3
O43739	ENSG00000008256	CYTH3
O43741	ENSG00000131791	PRKAB2
O43747	ENSG00000166747	AP1G1
O43749	ENSG00000168124	OR1F1
O43752	ENSG00000135823	STX6
O43766	ENSG00000121897	LIAS
O43768	ENSG00000143420	ENSA
O43791	ENSG00000121067	SPOP
O43805	ENSG00000176101	SSNA1
O43809	ENSG00000167005	NUDT21
O43818	ENSG00000114767	RRP9
O43837	ENSG00000101365	IDH3B
O43865	ENSG00000168710	AHCYL1
O43903	ENSG00000148935	GAS2
O43913	ENSG00000164815	ORC5
O43914	ENSG00000011600	TYROBP
O43915	ENSG00000165197	FIGF
O43916	ENSG00000175264	CHST1
O43920	ENSG00000168653	NDUFS5
O43921	ENSG00000099617	EFNA2
O43924	ENSG00000156973	PDE6D
O43929	ENSG00000115947	ORC4
O60216	ENSG00000164754	RAD21
O60216	ENSG00000164754	MIR3610
O60220	ENSG00000126953	TIMM8A
O60229	ENSG00000160145	KALRN
O60237	ENSG00000077157	PPP1R12B
O60238	ENSG00000104765	BNIP3L
O60240	ENSG00000166819	PLIN1
O60243	ENSG00000136720	HS6ST1
O60244	ENSG00000180182	MED14
O60258	ENSG00000158815	FGF17
O60260	ENSG00000185345	PARK2
O60262	ENSG00000176533	GNG7
O60264	ENSG00000153147	SMARCA5
O60266	ENSG00000138031	ADCY3
O60271	ENSG00000008294	SPAG9
O60285	ENSG00000074590	NUAK1
O60306	ENSG00000021776	AQR
O60331	ENSG00000186111	PIP5K1C
O60337	ENSG00000145495	2018-03-06
O60341	ENSG00000004487	KDM1A
O60343	ENSG00000136111	TBC1D4
O60344	ENSG00000145194	ECE2
O60346	ENSG00000081913	PHLPP1
O60353	ENSG00000164930	FZD6
O60359	ENSG00000006116	CACNG3
O60427	ENSG00000149485	FADS1
O60427	ENSG00000149485	MIR1908
O60469	ENSG00000171587	DSCAM
O60486	ENSG00000136040	PLXNC1
O60488	ENSG00000068366	ACSL4
O60493	ENSG00000112335	SNX3
O60496	ENSG00000147443	DOK2
O60499	ENSG00000104915	STX10
O60503	ENSG00000162104	ADCY9
O60504	ENSG00000120896	SORBS3
O60508	ENSG00000168438	CDC40
O60512	ENSG00000158850	B4GALT3
O60513	ENSG00000121578	B4GALT4
O60522	ENSG00000180113	TDRD6
O60542	ENSG00000125650	PSPN
O60563	ENSG00000129315	CCNT1
O60566	ENSG00000156970	BUB1B
O60573	ENSG00000135930	EIF4E2
O60583	ENSG00000082258	CCNT2
O60603	ENSG00000137462	TLR2
O60610	ENSG00000131504	DIAPH1
O60645	ENSG00000180104	EXOC3
O60658	ENSG00000073417	PDE8A
O60662	ENSG00000239474	KLHL41
O60664	ENSG00000105355	PLIN3
O60671	ENSG00000113456	RAD1
O60673	ENSG00000009413	REV3L
O60674	ENSG00000096968	JAK2
O60678	ENSG00000185238	PRMT3
O60701	ENSG00000109814	UGDH
O60706	ENSG00000069431	ABCC9
O60716	ENSG00000198561	CTNND1
O60733	ENSG00000184381	PLA2G6
O60760	ENSG00000163106	HPGDS
O60763	ENSG00000138768	USO1
O60783	ENSG00000120333	MRPS14
O60814	ENSG00000197903	HIST1H2BK
O60825	ENSG00000123836	PFKFB2
O60828	ENSG00000102103	PQBP1
O60830	ENSG00000126768	TIMM17B
O60832	ENSG00000130826	DKC1
O60832	ENSG00000130826	MIR664B
O60840	ENSG00000102001	CACNA1F
O60841	ENSG00000158417	EIF5B
O60858	ENSG00000204977	TRIM13
O60879	ENSG00000147202	DIAPH2
O60890	ENSG00000079482	OPHN1
O60894	ENSG00000132329	RAMP1
O60895	ENSG00000131477	RAMP2
O60896	ENSG00000122679	RAMP3
O60906	ENSG00000135587	SMPD2
O60907	ENSG00000101849	TBL1X
O60909	ENSG00000117411	B4GALT2
O60911	ENSG00000136943	CTSV
O60921	ENSG00000136273	HUS1
O60925	ENSG00000113068	PFDN1
O60934	ENSG00000104320	NBN
O60942	ENSG00000111880	RNGTT
O75030	ENSG00000187098	MITF
O75051	ENSG00000076356	PLXNA2
O75056	ENSG00000162512	SDC3
O75061	ENSG00000116675	DNAJC6
O75064	ENSG00000198837	DENND4B
O75077	ENSG00000114948	ADAM23
O75078	ENSG00000073670	ADAM11
O75084	ENSG00000155760	FZD7
O75093	ENSG00000187122	SLIT1
O75094	ENSG00000184347	SLIT3
O75096	ENSG00000134569	LRP4
O75116	ENSG00000134318	ROCK2
O75122	ENSG00000163539	CLASP2
O75143	ENSG00000175224	ATG13
O75145	ENSG00000177380	PPFIA3
O75146	ENSG00000130787	HIP1R
O75150	ENSG00000103549	RNF40
O75152	ENSG00000058673	ZC3H11A
O75159	ENSG00000171150	SOCS5
O75161	ENSG00000131697	NPHP4
O75164	ENSG00000066135	KDM4A
O75173	ENSG00000158859	ADAMTS4
O75182	ENSG00000127511	SIN3B
O75190	ENSG00000105993	DNAJB6
O75197	ENSG00000162337	LRP5
O75208	ENSG00000088682	COQ9
O75223	ENSG00000006625	GGCT
O75251	ENSG00000115286	NDUFS7
O75306	ENSG00000158864	NDUFS2
O75326	ENSG00000138623	SEMA7A
O75334	ENSG00000139220	PPFIA2
O75335	ENSG00000143847	PPFIA4
O75342	ENSG00000179477	ALOX12B
O75347	ENSG00000171530	TBCA
O75348	ENSG00000136888	ATP6V1G1
O75351	ENSG00000119541	VPS4B
O75369	ENSG00000136068	FLNB
O75376	ENSG00000141027	NCOR1
O75379	ENSG00000117533	VAMP4
O75380	ENSG00000145494	NDUFS6
O75385	ENSG00000177169	ULK1
O75386	ENSG00000078246	TULP3
O75390	ENSG00000062485	CS
O75394	ENSG00000243147	MRPL33
O75396	ENSG00000265808	SEC22B
O75400	ENSG00000196504	PRPF40A
O75419	ENSG00000093009	CDC45
O75431	ENSG00000128654	MTX2
O75436	ENSG00000122958	VPS26A
O75438	ENSG00000183648	NDUFB1
O75439	ENSG00000105819	PMPCB
O75443	ENSG00000109927	TECTA
O75446	ENSG00000164105	SAP30
O75448	ENSG00000008838	MED24
O75448	ENSG00000008838	MIR6884
O75462	ENSG00000006016	CRLF1
O75473	ENSG00000139292	LGR5
O75474	ENSG00000181274	FRAT2
O75475	ENSG00000164985	PSIP1
O75477	ENSG00000107566	ERLIN1
O75486	ENSG00000196284	SUPT3H
O75487	ENSG00000076716	GPC4
O75489	ENSG00000213619	NDUFS3
O75496	ENSG00000112312	GMNN
O75525	ENSG00000131773	KHDRBS3
O75528	ENSG00000171148	TADA3
O75529	ENSG00000135801	TAF5L
O75530	ENSG00000074266	EED
O75530	ENSG00000074266	MIR6755
O75531	ENSG00000175334	BANF1
O75533	ENSG00000115524	SF3B1
O75553	ENSG00000173406	DAB1
O75554	ENSG00000120688	WBP4
O75563	ENSG00000005020	SKAP2
O75569	ENSG00000180228	PRKRA
O75575	ENSG00000241258	CRCP
O75578	ENSG00000143127	ITGA10
O75581	ENSG00000281324	LRP6
O75581	ENSG00000070018	LRP6
O75582	ENSG00000100784	RPS6KA5
O75586	ENSG00000133997	MED6
O75600	ENSG00000100116	GCAT
O75604	ENSG00000036672	USP2
O75608	ENSG00000120992	LYPLA1
O75610	ENSG00000243709	LEFTY1
O75616	ENSG00000132591	ERAL1
O75643	ENSG00000144028	SNRNP200
O75665	ENSG00000046651	OFD1
O75676	ENSG00000162302	RPS6KA4
O75688	ENSG00000138032	PPM1B
O75691	ENSG00000120800	UTP20
O75694	ENSG00000113569	NUP155
O75718	ENSG00000170275	CRTAP
O75746	ENSG00000115840	SLC25A12
O75751	ENSG00000146477	SLC22A3
O75771	ENSG00000185379	RAD51D
O75787	ENSG00000182220	ATP6AP2
O75807	ENSG00000087074	PPP1R15A
O75817	ENSG00000172336	POP7
O75818	ENSG00000124787	RPP40
O75821	ENSG00000130811	EIF3G
O75822	ENSG00000104131	EIF3J
O75832	ENSG00000101843	PSMD10
O75843	ENSG00000213983	AP1G2
O75865	ENSG00000007255	TRAPPC6A
O75886	ENSG00000115145	STAM2
O75888	ENSG00000161955	TNFSF13
O75897	ENSG00000198075	SULT1C4
O75899	ENSG00000136928	GABBR2
O75907	ENSG00000185000	DGAT1
O75907	ENSG00000185000	MIR6848
O75909	ENSG00000090061	CCNK
O75911	ENSG00000162496	DHRS3
O75912	ENSG00000157680	DGKI
O75914	ENSG00000077264	PAK3
O75916	ENSG00000108370	RGS9
O75923	ENSG00000135636	DYSF
O75925	ENSG00000033800	PIAS1
O75928	ENSG00000078043	PIAS2
O75934	ENSG00000116752	BCAS2
O75935	ENSG00000137100	DCTN3
O75937	ENSG00000126698	DNAJC8
O75940	ENSG00000119953	SMNDC1
O75947	ENSG00000167863	ATP5H
O75962	ENSG00000038382	TRIO
O75964	ENSG00000167283	ATP5L
O75971	ENSG00000174446	SNAPC5
O76064	ENSG00000112130	RNF8
O76074	ENSG00000138735	PDE5A
O76075	ENSG00000169598	DFFB
O76083	ENSG00000160191	PDE9A
O76093	ENSG00000156427	FGF18
O76094	ENSG00000174780	SRP72
O94766	ENSG00000149541	B3GAT3
O94776	ENSG00000149480	MTA2
O94778	ENSG00000103375	AQP8
O94779	ENSG00000149972	CNTN5
O94782	ENSG00000162607	USP1
O94788	ENSG00000128918	ALDH1A2
O94806	ENSG00000115825	PRKD3
O94813	ENSG00000145147	SLIT2
O94817	ENSG00000145782	ATG12
O94826	ENSG00000154174	TOMM70
O94827	ENSG00000171680	PLEKHG5
O94844	ENSG00000072422	RHOBTB1
O94855	ENSG00000150961	SEC24D
O94856	ENSG00000163531	NFASC
O94864	ENSG00000119760	SUPT7L
O94887	ENSG00000006607	FARP2
O94901	ENSG00000164828	SUN1
O94905	ENSG00000147475	ERLIN2
O94906	ENSG00000101161	PRPF6
O94907	ENSG00000107984	DKK1
O94913	ENSG00000165494	PCF11
O94923	ENSG00000138604	GLCE
O94925	ENSG00000115419	GLS
O94927	ENSG00000249115	HAUS5
O94929	ENSG00000173210	ABLIM3
O94952	ENSG00000135108	FBXO21
O94953	ENSG00000127663	KDM4B
O94955	ENSG00000164292	RHOBTB3
O94966	ENSG00000172046	USP19
O94973	ENSG00000183020	AP2A2
O94979	ENSG00000138674	SEC31A
O94988	ENSG00000138640	FAM13A
O95059	ENSG00000163684	RPP14
O95067	ENSG00000157456	CCNB2
O95072	ENSG00000100918	REC8
O95136	ENSG00000267534	S1PR2
O95139	ENSG00000165264	NDUFB6
O95140	ENSG00000116688	MFN2
O95149	ENSG00000169371	SNUPN
O95153	ENSG00000005379	TSPOAP1
O95163	ENSG00000070061	IKBKAP
O95166	ENSG00000170296	GABARAP
O95168	ENSG00000065518	NDUFB4
O95169	ENSG00000166136	NDUFB8
O95178	ENSG00000090266	NDUFB2
O95180	ENSG00000196557	CACNA1H
O95182	ENSG00000267855	NDUFA7
O95185	ENSG00000182168	UNC5C
O95196	ENSG00000114646	CSPG5
O95197	ENSG00000133318	RTN3
O95198	ENSG00000109466	KLHL2
O95208	ENSG00000072134	EPN2
O95229	ENSG00000122952	ZWINT
O95235	ENSG00000112984	KIF20A
O95239	ENSG00000090889	KIF4A
O95243	ENSG00000129071	MBD4
O95248	ENSG00000100241	SBF1
O95249	ENSG00000108587	GOSR1
O95251	ENSG00000136504	KAT7
O95258	ENSG00000102078	SLC25A14
O95259	ENSG00000143473	KCNH1
O95263	ENSG00000113231	PDE8B
O95267	ENSG00000172575	RASGRP1
O95271	ENSG00000173273	TNKS
O95274	ENSG00000124466	LYPD3
O95278	ENSG00000112425	EPM2A
O95294	ENSG00000111344	RASAL1
O95298	ENSG00000151366	NDUFC2
O95299	ENSG00000130414	NDUFA10
O95336	ENSG00000130313	PGLS
O95340	ENSG00000198682	PAPSS2
O95347	ENSG00000136824	SMC2
O95352	ENSG00000197548	ATG7
O95391	ENSG00000164609	SLU7
O95398	ENSG00000079337	RAPGEF3
O95400	ENSG00000169217	CD2BP2
O95402	ENSG00000105085	MED26
O95405	ENSG00000157077	ZFYVE9
O95406	ENSG00000100528	CNIH1
O95429	ENSG00000156735	BAG4
O95450	ENSG00000087116	ADAMTS2
O95461	ENSG00000133424	LARGE1
O95466	ENSG00000184922	FMNL1
O95476	ENSG00000175826	CTDNEP1
O95477	ENSG00000165029	ABCA1
O95486	ENSG00000113615	SEC24A
O95487	ENSG00000138802	SEC24B
O95503	ENSG00000183741	CBX6
O95563	ENSG00000143158	MPC2
O95573	ENSG00000123983	ACSL3
O95602	ENSG00000068654	POLR1A
O95613	ENSG00000160299	PCNT
O95619	ENSG00000127337	YEATS4
O95622	ENSG00000173175	ADCY5
O95628	ENSG00000080802	CNOT4
O95630	ENSG00000124356	STAMBP
O95631	ENSG00000065320	NTN1
O95633	ENSG00000070404	FSTL3
O95639	ENSG00000160917	CPSF4
O95644	ENSG00000131196	NFATC1
O95665	ENSG00000169006	NTSR2
O95674	ENSG00000101290	CDS2
O95684	ENSG00000213066	FGFR1OP
O95707	ENSG00000105171	POP4
O95714	ENSG00000128731	HERC2
O95721	ENSG00000099940	SNAP29
O95755	ENSG00000100228	RAB36
O95760	ENSG00000137033	IL33
O95777	ENSG00000128534	LSM8
O95782	ENSG00000196961	AP2A1
O95786	ENSG00000107201	DDX58
O95816	ENSG00000112208	BAG2
O95817	ENSG00000151929	BAG3
O95835	ENSG00000131023	LATS1
O95837	ENSG00000156049	GNA14
O95838	ENSG00000065325	GLP2R
O95847	ENSG00000153291	SLC25A27
O95861	ENSG00000162813	BPNT1
O95864	ENSG00000134824	FADS2
O95886	ENSG00000116544	DLGAP3
O95907	ENSG00000100156	SLC16A8
O95926	ENSG00000117614	SYF2
O95967	ENSG00000172638	EFEMP2
O95970	ENSG00000108231	LGI1
O95977	ENSG00000125910	S1PR4
O95980	ENSG00000122707	RECK
O95983	ENSG00000071655	MBD3
O95997	ENSG00000164611	PTTG1
O95998	ENSG00000137496	IL18BP
O95999	ENSG00000142867	BCL10
O96000	ENSG00000140990	NDUFB10
O96008	ENSG00000130204	TOMM40
O96014	ENSG00000085741	WNT11
O96015	ENSG00000100246	DNAL4
O96017	ENSG00000183765	CHEK2
O96018	ENSG00000011132	APBA3
O96019	ENSG00000136518	ACTL6A
O96020	ENSG00000175305	CCNE2
O96028	ENSG00000109685	WHSC1
P00156	ENSG00000198727	CYTB
P00325	ENSG00000196616	ADH1B
P00338	ENSG00000134333	LDHA
P00352	ENSG00000165092	ALDH1A1
P00390	ENSG00000104687	GSR
P00395	ENSG00000198804	COX1
P00403	ENSG00000198712	COX2
P00414	ENSG00000198938	COX3
P00441	ENSG00000142168	SOD1
P00450	ENSG00000047457	CP
P00451	ENSG00000185010	F8
P00488	ENSG00000124491	F13A1
P00491	ENSG00000198805	PNP
P00505	ENSG00000125166	GOT2
P00519	ENSG00000097007	ABL1
P00533	ENSG00000146648	EGFR
P00558	ENSG00000102144	PGK1
P00568	ENSG00000106992	AK1
P00739	ENSG00000261701	HPR
P00742	ENSG00000126218	F10
P00749	ENSG00000122861	PLAU
P00750	ENSG00000104368	PLAT
P00813	ENSG00000196839	ADA
P00846	ENSG00000198899	ATP6
P00918	ENSG00000104267	CA2
P01009	ENSG00000197249	SERPINA1
P01019	ENSG00000135744	AGT
P01023	ENSG00000175899	A2M
P01024	ENSG00000125730	C3
P01031	ENSG00000106804	C5
P01033	ENSG00000102265	TIMP1
P01100	ENSG00000170345	FOS
P01106	ENSG00000136997	MYC
P01111	ENSG00000213281	NRAS
P01116	ENSG00000133703	KRAS
P01127	ENSG00000100311	PDGFB
P01130	ENSG00000130164	LDLR
P01130	ENSG00000130164	MIR6886
P01135	ENSG00000163235	TGFA
P01137	ENSG00000105329	TGFB1
P01138	ENSG00000134259	NGF
P01148	ENSG00000147437	GNRH1
P01178	ENSG00000101405	OXT
P01189	ENSG00000115138	POMC
P01210	ENSG00000181195	PENK
P01213	ENSG00000101327	PDYN
P01236	ENSG00000172179	PRL
P01258	ENSG00000110680	CALCA
P01282	ENSG00000146469	VIP
P01303	ENSG00000122585	NPY
P01344	ENSG00000167244	IGF2
P01583	ENSG00000115008	IL1A
P01584	ENSG00000125538	IL1B
P01730	ENSG00000010610	CD4
P01732	ENSG00000153563	CD8A
P01889	ENSG00000234745	HLA-B
P01909	ENSG00000206305	HLA-DQA1
P01909	ENSG00000232062	HLA-DQA1
P01909	ENSG00000196735	HLA-DQA1
P01911	ENSG00000196126	HLA-DRB1
P01911	ENSG00000196126	LOC105369230
P02452	ENSG00000108821	COL1A1
P02458	ENSG00000139219	COL2A1
P02461	ENSG00000168542	COL3A1
P02461	ENSG00000168542	MIR3606
P02462	ENSG00000187498	COL4A1
P02545	ENSG00000160789	LMNA
P02585	ENSG00000101470	TNNC2
P02649	ENSG00000130203	APOE
P02751	ENSG00000115414	FN1
P02753	ENSG00000138207	RBP4
P02766	ENSG00000118271	TTR
P02776	ENSG00000163737	PF4
P02778	ENSG00000169245	CXCL10
P02786	ENSG00000072274	TFRC
P02787	ENSG00000091513	TF
P02788	ENSG00000012223	LTF
P02790	ENSG00000110169	HPX
P02792	ENSG00000087086	FTL
P02794	ENSG00000167996	FTH1
P02818	ENSG00000242252	BGLAP
P03886	ENSG00000198888	ND1
P03891	ENSG00000198763	ND2
P03897	ENSG00000198840	ND3
P03905	ENSG00000198886	ND4
P03915	ENSG00000198786	ND5
P03923	ENSG00000198695	ND6
P03928	ENSG00000228253	ATP8
P03952	ENSG00000164344	KLKB1
P03999	ENSG00000128617	OPN1SW
P04004	ENSG00000109072	VTN
P04049	ENSG00000132155	RAF1
P04054	ENSG00000170890	PLA2G1B
P04075	ENSG00000149925	ALDOA
P04083	ENSG00000135046	ANXA1
P04085	ENSG00000197461	PDGFA
P04150	ENSG00000113580	NR3C1
P04156	ENSG00000171867	PRNP
P04179	ENSG00000112096	SOD2
P04179	ENSG00000112096	LOC100129518
P04216	ENSG00000154096	THY1
P04229	ENSG00000196126	HLA-DRB1
P04229	ENSG00000196126	LOC105369230
P04233	ENSG00000019582	CD74
P04234	ENSG00000167286	CD3D
P04271	ENSG00000160307	S100B
P04275	ENSG00000110799	VWF
P04350	ENSG00000104833	TUBB4A
P04406	ENSG00000111640	GAPDH
P04439	ENSG00000206503	HLA-A
P04626	ENSG00000141736	ERBB2
P04628	ENSG00000125084	WNT1
P04632	ENSG00000126247	CAPNS1
P04637	ENSG00000141510	TP53
P04792	ENSG00000106211	HSPB1
P04798	ENSG00000140465	CYP1A1
P04839	ENSG00000165168	CYBB
P04843	ENSG00000163902	RPN1
P04844	ENSG00000118705	RPN2
P04899	ENSG00000114353	GNAI2
P05019	ENSG00000017427	IGF1
P05023	ENSG00000163399	ATP1A1
P05026	ENSG00000143153	ATP1B1
P05062	ENSG00000136872	ALDOB
P05067	ENSG00000142192	APP
P05106	ENSG00000259207	ITGB3
P05107	ENSG00000160255	ITGB2
P05109	ENSG00000143546	S100A8
P05111	ENSG00000123999	INHA
P05114	ENSG00000205581	HMGN1
P05121	ENSG00000106366	SERPINE1
P05129	ENSG00000126583	PRKCG
P05141	ENSG00000005022	SLC25A5
P05156	ENSG00000205403	CFI
P05161	ENSG00000187608	ISG15
P05181	ENSG00000130649	CYP2E1
P05186	ENSG00000162551	ALPL
P05198	ENSG00000134001	EIF2S1
P05230	ENSG00000113578	FGF1
P05231	ENSG00000136244	IL6
P05305	ENSG00000078401	EDN1
P05386	ENSG00000137818	RPLP1
P05387	ENSG00000177600	RPLP2
P05388	ENSG00000089157	RPLP0
P05412	ENSG00000177606	JUN
P05413	ENSG00000121769	FABP3
P05423	ENSG00000168495	POLR3D
P05496	ENSG00000159199	ATP5G1
P05549	ENSG00000137203	TFAP2A
P05556	ENSG00000150093	ITGB1
P05771	ENSG00000166501	PRKCB
P05981	ENSG00000105707	HPN
P05997	ENSG00000204262	COL5A2
P06213	ENSG00000171105	INSR
P06241	ENSG00000010810	FYN
P06307	ENSG00000187094	CCK
P06396	ENSG00000283430	GSN
P06396	ENSG00000148180	GSN
P06400	ENSG00000139687	RB1
P06493	ENSG00000170312	CDK1
P06576	ENSG00000110955	ATP5B
P06702	ENSG00000163220	S100A9
P06730	ENSG00000151247	EIF4E
P06733	ENSG00000074800	ENO1
P06737	ENSG00000100504	PYGL
P06744	ENSG00000105220	GPI
P06746	ENSG00000070501	POLB
P06748	ENSG00000181163	NPM1
P06753	ENSG00000143549	TPM3
P06756	ENSG00000138448	ITGAV
P06850	ENSG00000147571	CRH
P06858	ENSG00000175445	LPL
P06881	ENSG00000110680	CALCA
P06899	ENSG00000124635	HIST1H2BJ
P07195	ENSG00000111716	LDHB
P07196	ENSG00000277586	NEFL
P07203	ENSG00000233276	GPX1
P07204	ENSG00000178726	THBD
P07225	ENSG00000184500	PROS1
P07237	ENSG00000185624	P4HB
P07305	ENSG00000189060	H1F0
P07332	ENSG00000182511	FES
P07339	ENSG00000117984	CTSD
P07355	ENSG00000182718	ANXA2
P07360	ENSG00000176919	C8G
P07384	ENSG00000014216	CAPN1
P07451	ENSG00000164879	CA3
P07492	ENSG00000134443	GRP
P07550	ENSG00000169252	ADRB2
P07585	ENSG00000011465	DCN
P07711	ENSG00000135047	CTSL
P07737	ENSG00000108518	PFN1
P07738	ENSG00000172331	BPGM
P07741	ENSG00000198931	APRT
P07766	ENSG00000198851	CD3E
P07814	ENSG00000136628	EPRS
P07858	ENSG00000164733	CTSB
P07900	ENSG00000080824	HSP90AA1
P07902	ENSG00000213930	GALT
P07910	ENSG00000092199	HNRNPC
P07919	ENSG00000173660	UQCRH
P07942	ENSG00000091136	LAMB1
P07947	ENSG00000176105	YES1
P07948	ENSG00000254087	LYN
P07949	ENSG00000165731	RET
P07951	ENSG00000198467	TPM2
P07954	ENSG00000091483	FH
P07992	ENSG00000012061	ERCC1
P07996	ENSG00000137801	THBS1
P08047	ENSG00000185591	SP1
P08069	ENSG00000140443	IGF1R
P08100	ENSG00000163914	RHO
P08123	ENSG00000164692	COL1A2
P08133	ENSG00000197043	ANXA6
P08134	ENSG00000155366	RHOC
P08138	ENSG00000064300	NGFR
P08151	ENSG00000111087	GLI1
P08172	ENSG00000181072	CHRM2
P08173	ENSG00000180720	CHRM4
P08174	ENSG00000196352	CD55
P08183	ENSG00000085563	ABCB1
P08195	ENSG00000168003	SLC3A2
P08235	ENSG00000151623	NR3C2
P08237	ENSG00000152556	PFKM
P08238	ENSG00000096384	HSP90AB1
P08240	ENSG00000182934	SRPRA
P08253	ENSG00000087245	MMP2
P08263	ENSG00000243955	GSTA1
P08476	ENSG00000122641	INHBA
P08514	ENSG00000005961	ITGA2B
P08559	ENSG00000131828	PDHA1
P08571	ENSG00000170458	CD14
P08572	ENSG00000134871	COL4A2
P08574	ENSG00000179091	CYC1
P08579	ENSG00000125870	SNRPB2
P08581	ENSG00000105976	MET
P08582	ENSG00000163975	MELTF
P08588	ENSG00000043591	ADRB1
P08590	ENSG00000160808	MYL3
P08603	ENSG00000000971	CFH
P08621	ENSG00000104852	SNRNP70
P08637	ENSG00000203747	FCGR3A
P08648	ENSG00000161638	ITGA5
P08670	ENSG00000026025	VIM
P08709	ENSG00000057593	F7
P08754	ENSG00000065135	GNAI3
P08754	ENSG00000065135	MIR197
P08833	ENSG00000146678	IGFBP1
P08865	ENSG00000168028	RPSA
P08887	ENSG00000160712	IL6R
P08908	ENSG00000178394	HTR1A
P08913	ENSG00000150594	ADRA2A
P08949	ENSG00000197696	NMB
P09001	ENSG00000114686	MRPL3
P09012	ENSG00000077312	SNRPA
P09038	ENSG00000138685	FGF2
P09086	ENSG00000028277	POU2F2
P09104	ENSG00000111674	ENO2
P09132	ENSG00000153037	SRP19
P09211	ENSG00000084207	GSTP1
P09234	ENSG00000124562	SNRPC
P09237	ENSG00000137673	MMP7
P09341	ENSG00000163739	CXCL1
P09429	ENSG00000189403	HMGB1
P09455	ENSG00000114115	RBP1
P09467	ENSG00000165140	FBP1
P09471	ENSG00000087258	GNAO1
P09488	ENSG00000134184	GSTM1
P09493	ENSG00000140416	TPM1
P09496	ENSG00000122705	CLTA
P09497	ENSG00000175416	CLTB
P09529	ENSG00000163083	INHBB
P09544	ENSG00000105989	WNT2
P09619	ENSG00000113721	PDGFRB
P09622	ENSG00000091140	DLD
P09651	ENSG00000135486	HNRNPA1
P09661	ENSG00000131876	SNRPA1
P09668	ENSG00000103811	CTSH
P09669	ENSG00000164919	COX6C
P09769	ENSG00000000938	FGR
P09874	ENSG00000143799	PARP1
P09884	ENSG00000101868	POLA1
P09914	ENSG00000185745	IFIT1
P09936	ENSG00000154277	UCHL1
P09958	ENSG00000140564	FURIN
P09960	ENSG00000111144	LTA4H
P09972	ENSG00000109107	ALDOC
P0C869	ENSG00000243708	PLA2G4B
P0CG30	ENSG00000278695	GSTT2B
P0CG30	ENSG00000133433	GSTT2B
P0CG37	ENSG00000136698	CFC1
P0CG47	ENSG00000170315	UBB
P0CG48	ENSG00000150991	UBC
P0DI81	ENSG00000196459	TRAPPC2
P0DJI8	ENSG00000173432	SAA1
P10070	ENSG00000074047	GLI2
P10071	ENSG00000106571	GLI3
P10082	ENSG00000131096	PYY
P10144	ENSG00000100453	GZMB
P10145	ENSG00000169429	CXCL8
P10176	ENSG00000176340	COX8A
P10242	ENSG00000118513	MYB
P10244	ENSG00000101057	MYBL2
P10253	ENSG00000171298	GAA
P10276	ENSG00000131759	RARA
P10301	ENSG00000126458	RRAS
P10321	ENSG00000204525	HLA-C
P10398	ENSG00000078061	ARAF
P10415	ENSG00000171791	BCL2
P10451	ENSG00000118785	SPP1
P10515	ENSG00000150768	DLAT
P10586	ENSG00000142949	PTPRF
P10588	ENSG00000160113	NR2F6
P10589	ENSG00000175745	NR2F1
P10599	ENSG00000136810	TXN
P10600	ENSG00000119699	TGFB3
P10606	ENSG00000135940	COX5B
P10620	ENSG00000008394	MGST1
P10632	ENSG00000138115	CYP2C8
P10643	ENSG00000112936	C7
P10644	ENSG00000108946	PRKAR1A
P10646	ENSG00000003436	TFPI
P10721	ENSG00000157404	KIT
P10826	ENSG00000077092	RARB
P10827	ENSG00000126351	THRA
P10828	ENSG00000151090	THRB
P10909	ENSG00000120885	CLU
P10909	ENSG00000120885	MIR6843
P10911	ENSG00000101977	MCF2
P11021	ENSG00000044574	HSPA5
P11047	ENSG00000135862	LAMC1
P11055	ENSG00000109063	MYH3
P11142	ENSG00000109971	HSPA8
P11161	ENSG00000122877	EGR2
P11166	ENSG00000117394	SLC2A1
P11169	ENSG00000059804	SLC2A3
P11171	ENSG00000159023	EPB41
P11177	ENSG00000168291	PDHB
P11182	ENSG00000137992	DBT
P11215	ENSG00000169896	ITGAM
P11216	ENSG00000100994	PYGB
P11217	ENSG00000068976	PYGM
P11229	ENSG00000168539	CHRM1
P11233	ENSG00000006451	RALA
P11234	ENSG00000144118	RALB
P11274	ENSG00000186716	BCR
P11277	ENSG00000070182	SPTB
P11277	ENSG00000070182	MIR7855
P11310	ENSG00000117054	ACADM
P11362	ENSG00000077782	FGFR1
P11387	ENSG00000198900	TOP1
P11388	ENSG00000131747	TOP2A
P11413	ENSG00000160211	G6PD
P11474	ENSG00000173153	ESRRA
P11498	ENSG00000173599	PC
P11532	ENSG00000198947	DMD
P11686	ENSG00000168484	SFTPC
P11717	ENSG00000197081	IGF2R
P11802	ENSG00000135446	CDK4
P11940	ENSG00000070756	PABPC1
P11940	ENSG00000070756	MIR7705
P12004	ENSG00000132646	PCNA
P12074	ENSG00000111775	COX6A1
P12107	ENSG00000060718	COL11A1
P12109	ENSG00000142156	COL6A1
P12110	ENSG00000142173	COL6A2
P12111	ENSG00000163359	COL6A3
P12235	ENSG00000151729	SLC25A4
P12270	ENSG00000047410	TPR
P12272	ENSG00000087494	PTHLH
P12314	ENSG00000150337	FCGR1A
P12318	ENSG00000143226	FCGR2A
P12318	ENSG00000143226	FCGR2C
P12319	ENSG00000179639	FCER1A
P12643	ENSG00000125845	BMP2
P12694	ENSG00000248098	BCKDHA
P12755	ENSG00000157933	SKI
P12757	ENSG00000136603	SKIL
P12814	ENSG00000072110	ACTN1
P12821	ENSG00000159640	ACE
P12830	ENSG00000039068	CDH1
P12931	ENSG00000197122	SRC
P12956	ENSG00000196419	XRCC6
P13010	ENSG00000079246	XRCC5
P13051	ENSG00000076248	UNG
P13056	ENSG00000120798	NR2C1
P13073	ENSG00000131143	COX4I1
P13164	ENSG00000185885	IFITM1
P13232	ENSG00000104432	IL7
P13497	ENSG00000168487	BMP1
P13498	ENSG00000051523	CYBA
P13591	ENSG00000149294	NCAM1
P13611	ENSG00000038427	VCAN
P13631	ENSG00000172819	RARG
P13637	ENSG00000105409	ATP1A3
P13639	ENSG00000167658	EEF2
P13674	ENSG00000122884	P4HA1
P13725	ENSG00000099985	OSM
P13726	ENSG00000117525	F3
P13746	ENSG00000206503	HLA-A
P13798	ENSG00000164062	APEH
P13804	ENSG00000140374	ETFA
P13805	ENSG00000105048	TNNT1
P13807	ENSG00000104812	GYS1
P13861	ENSG00000114302	PRKAR2A
P13929	ENSG00000108515	ENO3
P13984	ENSG00000188342	GTF2F2
P13987	ENSG00000085063	CD59
P14138	ENSG00000124205	EDN3
P14207	ENSG00000165457	FOLR2
P14210	ENSG00000019991	HGF
P14314	ENSG00000130175	PRKCSH
P14384	ENSG00000135678	CPM
P14415	ENSG00000129244	ATP1B2
P14416	ENSG00000149295	DRD2
P14543	ENSG00000116962	NID1
P14598	ENSG00000158517	NCF1
P14618	ENSG00000067225	PKM
P14625	ENSG00000166598	HSP90B1
P14625	ENSG00000166598	MIR3652
P14635	ENSG00000134057	CCNB1
P14649	ENSG00000196465	MYL6B
P14672	ENSG00000181856	SLC2A4
P14678	ENSG00000125835	SNRPB
P14770	ENSG00000169704	GP9
P14778	ENSG00000115594	IL1R1
P14780	ENSG00000100985	MMP9
P14854	ENSG00000126267	COX6B1
P14859	ENSG00000143190	POU2F1
P14866	ENSG00000282947	HNRNPL
P14866	ENSG00000104824	HNRNPL
P14868	ENSG00000115866	DARS
P14902	ENSG00000131203	IDO1
P14921	ENSG00000134954	ETS1
P14923	ENSG00000173801	JUP
P14927	ENSG00000156467	UQCRB
P15018	ENSG00000128342	LIF
P15036	ENSG00000157557	ETS2
P15056	ENSG00000157764	BRAF
P15090	ENSG00000170323	FABP4
P15144	ENSG00000166825	ANPEP
P15153	ENSG00000128340	RAC2
P15170	ENSG00000103342	GSPT1
P15173	ENSG00000122180	MYOG
P15248	ENSG00000145839	IL9
P15260	ENSG00000027697	IFNGR1
P15291	ENSG00000086062	B4GALT1
P15311	ENSG00000092820	EZR
P15328	ENSG00000110195	FOLR1
P15336	ENSG00000115966	ATF2
P15374	ENSG00000118939	UCHL3
P15498	ENSG00000141968	VAV1
P15502	ENSG00000049540	ELN
P15514	ENSG00000109321	AREG
P15529	ENSG00000117335	CD46
P15692	ENSG00000112715	VEGFA
P15735	ENSG00000156873	PHKG2
P15813	ENSG00000158473	CD1D
P15880	ENSG00000140988	RPS2
P15882	ENSG00000128656	CHN1
P15907	ENSG00000073849	ST6GAL1
P15923	ENSG00000071564	TCF3
P15924	ENSG00000096696	DSP
P15927	ENSG00000117748	RPA2
P15941	ENSG00000185499	MUC1
P15954	ENSG00000127184	COX7C
P15954	ENSG00000127184	MIR3607
P16035	ENSG00000035862	TIMP2
P16104	ENSG00000188486	H2AFX
P16144	ENSG00000132470	ITGB4
P16157	ENSG00000029534	ANK1
P16188	ENSG00000206503	HLA-A
P16219	ENSG00000122971	ACADS
P16220	ENSG00000118260	CREB1
P16234	ENSG00000134853	PDGFRA
P16298	ENSG00000107758	PPP3CB
P16333	ENSG00000158092	NCK1
P16383	ENSG00000005436	GCFC2
P16389	ENSG00000177301	KCNA2
P16520	ENSG00000111664	GNB3
P16591	ENSG00000151422	FER
P16871	ENSG00000168685	IL7R
P16885	ENSG00000197943	PLCG2
P16930	ENSG00000103876	FAH
P17081	ENSG00000119729	RHOQ
P17096	ENSG00000137309	HMGA1
P17181	ENSG00000142166	IFNAR1
P17252	ENSG00000154229	PRKCA
P17301	ENSG00000164171	ITGA2
P17302	ENSG00000152661	GJA1
P17480	ENSG00000108312	UBTF
P17568	ENSG00000099795	NDUFB7
P17612	ENSG00000072062	PRKACA
P17655	ENSG00000162909	CAPN2
P17661	ENSG00000175084	DES
P17676	ENSG00000172216	CEBPB
P17706	ENSG00000175354	PTPN2
P17844	ENSG00000108654	DDX5
P17844	ENSG00000108654	MIR3064
P17844	ENSG00000108654	MIR5047
P17858	ENSG00000141959	PFKL
P17936	ENSG00000146674	IGFBP3
P17948	ENSG00000102755	FLT1
P17980	ENSG00000165916	PSMC3
P17987	ENSG00000120438	TCP1
P18031	ENSG00000196396	PTPN1
P18054	ENSG00000108839	ALOX12
P18065	ENSG00000115457	IGFBP2
P18074	ENSG00000104884	ERCC2
P18077	ENSG00000182899	RPL35A
P18084	ENSG00000082781	ITGB5
P18085	ENSG00000168374	ARF4
P18124	ENSG00000147604	RPL7
P18206	ENSG00000035403	VCL
P18433	ENSG00000132670	PTPRA
P18505	ENSG00000163288	GABRB1
P18507	ENSG00000113327	GABRG2
P18509	ENSG00000141433	ADCYAP1
P18510	ENSG00000136689	IL1RN
P18621	ENSG00000265681	RPL17
P18627	ENSG00000089692	LAG3
P18669	ENSG00000171314	PGAM1
P18754	ENSG00000180198	RCC1
P18825	ENSG00000184160	ADRA2C
P18827	ENSG00000115884	SDC1
P18846	ENSG00000123268	ATF1
P18850	ENSG00000118217	ATF6
P18858	ENSG00000105486	LIG1
P18859	ENSG00000154723	ATP5J
P18887	ENSG00000073050	XRCC1
P19022	ENSG00000170558	CDH2
P19086	ENSG00000128266	GNAZ
P19105	ENSG00000101608	MYL12A
P19174	ENSG00000124181	PLCG1
P19320	ENSG00000162692	VCAM1
P19367	ENSG00000156515	HK1
P19387	ENSG00000102978	POLR2C
P19388	ENSG00000099817	POLR2E
P19419	ENSG00000126767	ELK1
P19429	ENSG00000129991	TNNI3
P19438	ENSG00000067182	TNFRSF1A
P19447	ENSG00000163161	ERCC3
P19474	ENSG00000132109	TRIM21
P19784	ENSG00000070770	CSNK2A2
P19793	ENSG00000186350	RXRA
P19838	ENSG00000109320	NFKB1
P19875	ENSG00000081041	CXCL2
P19876	ENSG00000163734	CXCL3
P19878	ENSG00000116701	NCF2
P19883	ENSG00000134363	FST
P20042	ENSG00000125977	EIF2S2
P20226	ENSG00000112592	TBP
P20248	ENSG00000145386	CCNA2
P20273	ENSG00000012124	CD22
P20273	ENSG00000012124	MIR5196
P20292	ENSG00000132965	ALOX5AP
P20309	ENSG00000133019	CHRM3
P20333	ENSG00000028137	TNFRSF1B
P20333	ENSG00000028137	MIR7846
P20336	ENSG00000105649	RAB3A
P20338	ENSG00000168118	RAB4A
P20339	ENSG00000144566	RAB5A
P20340	ENSG00000175582	RAB6A
P20366	ENSG00000006128	TAC1
P20393	ENSG00000126368	NR1D1
P20396	ENSG00000170893	TRH
P20585	ENSG00000113318	MSH3
P20618	ENSG00000008018	PSMB1
P20645	ENSG00000003056	M6PR
P20674	ENSG00000178741	COX5A
P20700	ENSG00000113368	LMNB1
P20701	ENSG00000005844	ITGAL
P20702	ENSG00000140678	ITGAX
P20774	ENSG00000106809	OGN
P20810	ENSG00000153113	CAST
P20827	ENSG00000169242	EFNA1
P20849	ENSG00000112280	COL9A1
P20908	ENSG00000130635	COL5A1
P20916	ENSG00000105695	MAG
P20930	ENSG00000143631	FLG
P20936	ENSG00000145715	RASA1
P20963	ENSG00000198821	CD247
P21266	ENSG00000134202	GSTM3
P21281	ENSG00000147416	ATP6V1B2
P21283	ENSG00000155097	ATP6V1C1
P21359	ENSG00000196712	NF1
P21397	ENSG00000189221	MAOA
P21452	ENSG00000075073	TACR2
P21453	ENSG00000170989	S1PR1
P21462	ENSG00000171051	FPR1
P21554	ENSG00000118432	CNR1
P21579	ENSG00000067715	SYT1
P21580	ENSG00000118503	TNFAIP3
P21583	ENSG00000049130	KITLG
P21675	ENSG00000147133	TAF1
P21695	ENSG00000167588	GPD1
P21728	ENSG00000184845	DRD1
P21730	ENSG00000197405	C5AR1
P21731	ENSG00000006638	TBXA2R
P21741	ENSG00000110492	MDK
P21754	ENSG00000188372	ZP3
P21757	ENSG00000038945	MSR1
P21796	ENSG00000213585	VDAC1
P21802	ENSG00000066468	FGFR2
P21810	ENSG00000182492	BGN
P21815	ENSG00000029559	IBSP
P21860	ENSG00000065361	ERBB3
P21912	ENSG00000117118	SDHB
P21918	ENSG00000169676	DRD5
P21926	ENSG00000010278	CD9
P21953	ENSG00000083123	BCKDHB
P21964	ENSG00000093010	COMT
P21964	ENSG00000093010	MIR4761
P22001	ENSG00000177272	KCNA3
P22033	ENSG00000146085	MUT
P22059	ENSG00000110048	OSBP
P22087	ENSG00000280548	FBL
P22087	ENSG00000105202	FBL
P22090	ENSG00000129824	RPS4Y1
P22223	ENSG00000062038	CDH3
P22301	ENSG00000136634	IL10
P22314	ENSG00000130985	UBA1
P22455	ENSG00000160867	FGFR4
P22459	ENSG00000182255	KCNA4
P22460	ENSG00000130037	KCNA5
P22466	ENSG00000069482	GAL
P22607	ENSG00000068078	FGFR3
P22612	ENSG00000165059	PRKACG
P22626	ENSG00000122566	HNRNPA2B1
P22681	ENSG00000110395	CBL
P22692	ENSG00000141753	IGFBP4
P22694	ENSG00000142875	PRKACB
P22695	ENSG00000140740	UQCRC2
P22736	ENSG00000123358	NR4A1
P22748	ENSG00000167434	CA4
P23025	ENSG00000136936	XPA
P23142	ENSG00000077942	FBLN1
P23193	ENSG00000187735	TCEA1
P23219	ENSG00000095303	PTGS1
P23229	ENSG00000091409	ITGA6
P23246	ENSG00000116560	SFPQ
P23258	ENSG00000131462	TUBG1
P23284	ENSG00000166794	PPIB
P23297	ENSG00000160678	S100A1
P23352	ENSG00000011201	ANOS1
P23378	ENSG00000178445	GLDC
P23396	ENSG00000149273	RPS3
P23409	ENSG00000111046	MYF6
P23434	ENSG00000140905	GCSH
P23443	ENSG00000108443	RPS6KB1
P23458	ENSG00000162434	JAK1
P23468	ENSG00000153707	PTPRD
P23497	ENSG00000067066	SP100
P23511	ENSG00000001167	NFYA
P23515	ENSG00000126861	OMG
P23528	ENSG00000172757	CFL1
P23588	ENSG00000063046	EIF4B
P23677	ENSG00000137825	ITPKA
P23743	ENSG00000065357	DGKA
P23921	ENSG00000167325	RRM1
P24043	ENSG00000196569	LAMA2
P24298	ENSG00000167701	GPT
P24311	ENSG00000131174	COX7B
P24385	ENSG00000110092	CCND1
P24386	ENSG00000188419	CHM
P24387	ENSG00000145708	CRHBP
P24390	ENSG00000105438	KDELR1
P24394	ENSG00000077238	IL4R
P24522	ENSG00000116717	GADD45A
P24530	ENSG00000136160	EDNRB
P24534	ENSG00000114942	EEF1B2
P24539	ENSG00000116459	ATP5F1
P24557	ENSG00000059377	TBXAS1
P24588	ENSG00000179841	AKAP5
P24592	ENSG00000167779	IGFBP6
P24593	ENSG00000115461	IGFBP5
P24723	ENSG00000027075	PRKCH
P24821	ENSG00000041982	TNC
P24844	ENSG00000101335	MYL9
P24863	ENSG00000112237	CCNC
P24864	ENSG00000105173	CCNE1
P24928	ENSG00000181222	POLR2A
P24941	ENSG00000123374	CDK2
P25021	ENSG00000113749	HRH2
P25054	ENSG00000134982	APC
P25067	ENSG00000171812	COL8A2
P25090	ENSG00000171049	FPR2
P25098	ENSG00000173020	GRK2
P25100	ENSG00000171873	ADRA1D
P25101	ENSG00000151617	EDNRA
P25103	ENSG00000115353	TACR1
P25105	ENSG00000169403	PTAFR
P25106	ENSG00000144476	ACKR3
P25116	ENSG00000181104	F2R
P25205	ENSG00000112118	MCM3
P25208	ENSG00000120837	NFYB
P25391	ENSG00000101680	LAMA1
P25398	ENSG00000112306	RPS12
P25445	ENSG00000026103	FAS
P25490	ENSG00000100811	YY1
P25490	ENSG00000100811	MIR6764
P25685	ENSG00000132002	DNAJB1
P25705	ENSG00000152234	ATP5A1
P25774	ENSG00000163131	CTSS
P25786	ENSG00000129084	PSMA1
P25787	ENSG00000106588	PSMA2
P25788	ENSG00000100567	PSMA3
P25789	ENSG00000041357	PSMA4
P25929	ENSG00000164128	NPY1R
P25940	ENSG00000080573	COL5A3
P25942	ENSG00000101017	CD40
P25963	ENSG00000100906	NFKBIA
P26006	ENSG00000005884	ITGA3
P26012	ENSG00000105855	ITGB8
P26045	ENSG00000070159	PTPN3
P26196	ENSG00000110367	DDX6
P26232	ENSG00000066032	CTNNA2
P26358	ENSG00000130816	DNMT1
P26367	ENSG00000007372	PAX6
P26368	ENSG00000063244	U2AF2
P26373	ENSG00000167526	RPL13
P26374	ENSG00000203668	CHML
P26440	ENSG00000128928	IVD
P26599	ENSG00000011304	PTBP1
P26599	ENSG00000011304	MIR4745
P26678	ENSG00000198523	PLN
P26717	ENSG00000205809	KLRC2
P26992	ENSG00000122756	CNTFR
P27037	ENSG00000121989	ACVR2A
P27348	ENSG00000134308	YWHAQ
P27361	ENSG00000102882	MAPK3
P27448	ENSG00000075413	MARK3
P27449	ENSG00000185883	ATP6V0C
P27540	ENSG00000143437	ARNT
P27635	ENSG00000147403	RPL10
P27658	ENSG00000144810	COL8A1
P27694	ENSG00000132383	RPA1
P27695	ENSG00000100823	APEX1
P27797	ENSG00000179218	CALR
P27815	ENSG00000065989	PDE4A
P27824	ENSG00000127022	CANX
P27930	ENSG00000115590	IL1R2
P27986	ENSG00000145675	PIK3R1
P27987	ENSG00000143772	ITPKB
P28066	ENSG00000143106	PSMA5
P28070	ENSG00000159377	PSMB4
P28072	ENSG00000142507	PSMB6
P28074	ENSG00000100804	PSMB5
P28161	ENSG00000213366	GSTM2
P28221	ENSG00000179546	HTR1D
P28222	ENSG00000135312	HTR1B
P28223	ENSG00000102468	HTR2A
P28288	ENSG00000117528	ABCD3
P28289	ENSG00000136842	TMOD1
P28330	ENSG00000115361	ACADL
P28331	ENSG00000023228	NDUFS1
P28335	ENSG00000147246	HTR2C
P28336	ENSG00000135577	NMBR
P28340	ENSG00000062822	POLD1
P28347	ENSG00000187079	TEAD1
P28472	ENSG00000166206	GABRB3
P28482	ENSG00000100030	MAPK1
P28566	ENSG00000168830	HTR1E
P28715	ENSG00000134899	ERCC5
P28749	ENSG00000080839	RBL1
P29083	ENSG00000153767	GTF2E1
P29084	ENSG00000197265	GTF2E2
P29120	ENSG00000175426	PCSK1
P29122	ENSG00000140479	PCSK6
P29218	ENSG00000133731	IMPA1
P29274	ENSG00000128271	ADORA2A
P29275	ENSG00000170425	ADORA2B
P29317	ENSG00000142627	EPHA2
P29320	ENSG00000044524	EPHA3
P29322	ENSG00000070886	EPHA8
P29323	ENSG00000133216	EPHB2
P29350	ENSG00000111679	PTPN6
P29353	ENSG00000160691	SHC1
P29371	ENSG00000169836	TACR3
P29372	ENSG00000103152	MPG
P29373	ENSG00000143320	CRABP2
P29374	ENSG00000032219	ARID4A
P29400	ENSG00000188153	COL4A5
P29401	ENSG00000163931	TKT
P29459	ENSG00000168811	IL12A
P29466	ENSG00000137752	CASP1
P29474	ENSG00000164867	NOS3
P29536	ENSG00000163431	LMOD1
P29590	ENSG00000140464	PML
P29597	ENSG00000105397	TYK2
P29966	ENSG00000277443	MARCKS
P29972	ENSG00000240583	AQP1
P29992	ENSG00000088256	GNA11
P30041	ENSG00000117592	PRDX6
P30044	ENSG00000126432	PRDX5
P30048	ENSG00000165672	PRDX3
P30049	ENSG00000099624	ATP5D
P30050	ENSG00000197958	RPL12
P30084	ENSG00000127884	ECHS1
P30086	ENSG00000089220	PEBP1
P30101	ENSG00000167004	PDIA3
P30153	ENSG00000105568	PPP2R1A
P30260	ENSG00000004897	CDC27
P30273	ENSG00000158869	FCER1G
P30291	ENSG00000166483	WEE1
P30304	ENSG00000164045	CDC25A
P30305	ENSG00000101224	CDC25B
P30307	ENSG00000158402	CDC25C
P30411	ENSG00000168398	BDKRB2
P30419	ENSG00000136448	NMT1
P30480	ENSG00000234745	HLA-B
P30486	ENSG00000234745	HLA-B
P30520	ENSG00000035687	ADSS
P30530	ENSG00000167601	AXL
P30542	ENSG00000163485	ADORA1
P30559	ENSG00000180914	OXTR
P30566	ENSG00000239900	ADSL
P30622	ENSG00000130779	CLIP1
P30679	ENSG00000060558	GNA15
P30872	ENSG00000139874	SSTR1
P30874	ENSG00000180616	SSTR2
P30876	ENSG00000047315	POLR2B
P30968	ENSG00000109163	GNRHR
P30989	ENSG00000101188	NTSR1
P31040	ENSG00000073578	SDHA
P31150	ENSG00000203879	GDI1
P31152	ENSG00000141639	MAPK4
P31321	ENSG00000188191	PRKAR1B
P31323	ENSG00000005249	PRKAR2B
P31350	ENSG00000171848	RRM2
P31358	ENSG00000169442	CD52
P31371	ENSG00000102678	FGF9
P31391	ENSG00000132671	SSTR4
P31431	ENSG00000124145	SDC4
P31483	ENSG00000116001	TIA1
P31749	ENSG00000142208	AKT1
P31751	ENSG00000105221	AKT2
P31785	ENSG00000147168	IL2RG
P31930	ENSG00000010256	UQCRC1
P31943	ENSG00000169045	HNRNPH1
P31946	ENSG00000166913	YWHAB
P31947	ENSG00000175793	SFN
P32004	ENSG00000198910	L1CAM
P32019	ENSG00000204084	INPP5B
P32119	ENSG00000167815	PRDX2
P32121	ENSG00000141480	ARRB2
P32189	ENSG00000198814	GK
P32239	ENSG00000110148	CCKBR
P32241	ENSG00000114812	VIPR1
P32245	ENSG00000166603	MC4R
P32246	ENSG00000163823	CCR1
P32298	ENSG00000125388	GRK4
P32745	ENSG00000278195	SSTR3
P32780	ENSG00000110768	GTF2H1
P32926	ENSG00000134757	DSG3
P32927	ENSG00000100368	CSF2RB
P32969	ENSG00000163682	RPL9
P33032	ENSG00000176136	MC5R
P33121	ENSG00000151726	ACSL1
P33151	ENSG00000179776	CDH5
P33240	ENSG00000101811	CSTF2
P33402	ENSG00000152402	GUCY1A2
P33897	ENSG00000101986	ABCD1
P33947	ENSG00000136240	KDELR2
P33991	ENSG00000104738	MCM4
P33992	ENSG00000100297	MCM5
P33993	ENSG00000166508	MCM7
P34741	ENSG00000169439	SDC2
P34913	ENSG00000120915	EPHX2
P34947	ENSG00000198873	GRK5
P34969	ENSG00000148680	HTR7
P35030	ENSG00000010438	PRSS3
P35052	ENSG00000063660	GPC1
P35070	ENSG00000174808	BTC
P35221	ENSG00000044115	CTNNA1
P35222	ENSG00000168036	CTNNB1
P35226	ENSG00000168283	BMI1
P35228	ENSG00000007171	NOS2
P35240	ENSG00000186575	NF2
P35244	ENSG00000106399	RPA3
P35247	ENSG00000133661	SFTPD
P35249	ENSG00000163918	RFC4
P35250	ENSG00000049541	RFC2
P35251	ENSG00000035928	RFC1
P35268	ENSG00000116251	RPL22
P35269	ENSG00000125651	GTF2F1
P35318	ENSG00000148926	ADM
P35348	ENSG00000120907	ADRA1A
P35354	ENSG00000073756	PTGS2
P35367	ENSG00000196639	HRH1
P35368	ENSG00000170214	ADRA1B
P35398	ENSG00000069667	RORA
P35408	ENSG00000171522	PTGER4
P35414	ENSG00000134817	APLNR
P35442	ENSG00000186340	THBS2
P35443	ENSG00000113296	THBS4
P35475	ENSG00000127415	IDUA
P35555	ENSG00000166147	FBN1
P35557	ENSG00000106633	GCK
P35568	ENSG00000169047	IRS1
P35573	ENSG00000283495	AGL
P35573	ENSG00000162688	AGL
P35579	ENSG00000100345	MYH9
P35580	ENSG00000133026	MYH10
P35606	ENSG00000184432	COPB2
P35609	ENSG00000077522	ACTN2
P35611	ENSG00000087274	ADD1
P35612	ENSG00000075340	ADD2
P35613	ENSG00000172270	BSG
P35626	ENSG00000100077	GRK3
P35637	ENSG00000089280	FUS
P35658	ENSG00000126883	NUP214
P35659	ENSG00000124795	DEK
P35712	ENSG00000110693	SOX6
P35712	ENSG00000110693	MIR6073
P35754	ENSG00000173221	GLRX
P35790	ENSG00000110721	CHKA
P35813	ENSG00000100614	PPM1A
P35858	ENSG00000099769	IGFALS
P35869	ENSG00000106546	AHR
P35913	ENSG00000133256	PDE6B
P35968	ENSG00000128052	KDR
P35998	ENSG00000161057	PSMC2
P36404	ENSG00000213465	ARL2
P36507	ENSG00000126934	MAP2K2
P36542	ENSG00000165629	ATP5C1
P36543	ENSG00000131100	ATP6V1E1
P36578	ENSG00000174444	RPL4
P36871	ENSG00000079739	PGM1
P36873	ENSG00000186298	PPP1CC
P36894	ENSG00000107779	BMPR1A
P36896	ENSG00000135503	ACVR1B
P36897	ENSG00000106799	TGFBR1
P36941	ENSG00000111321	LTBR
P36954	ENSG00000105258	POLR2I
P36956	ENSG00000072310	SREBF1
P36957	ENSG00000119689	DLST
P36969	ENSG00000167468	GPX4
P37108	ENSG00000140319	SRP14
P37173	ENSG00000163513	TGFBR2
P37198	ENSG00000213024	NUP62
P37231	ENSG00000132170	PPARG
P37288	ENSG00000166148	AVPR1A
P37837	ENSG00000177156	TALDO1
P37840	ENSG00000145335	SNCA
P38117	ENSG00000105379	ETFB
P38159	ENSG00000147274	RBMX
P38405	ENSG00000141404	GNAL
P38435	ENSG00000115486	GGCX
P38484	ENSG00000262795	IFNGR2
P38484	ENSG00000159128	IFNGR2
P38570	ENSG00000083457	ITGAE
P38606	ENSG00000114573	ATP6V1A
P38646	ENSG00000113013	HSPA9
P38919	ENSG00000141543	EIF4A3
P38936	ENSG00000124762	CDKN1A
P39019	ENSG00000105372	RPS19
P39023	ENSG00000100316	RPL3
P39059	ENSG00000204291	COL15A1
P39060	ENSG00000182871	COL18A1
P39086	ENSG00000171189	GRIK1
P39656	ENSG00000244038	DDOST
P39687	ENSG00000140350	ANP32A
P39748	ENSG00000168496	FEN1
P39877	ENSG00000127472	PLA2G5
P39880	ENSG00000257923	CUX1
P40123	ENSG00000112186	CAP2
P40145	ENSG00000155897	ADCY8
P40189	ENSG00000134352	IL6ST
P40222	ENSG00000084652	TXLNA
P40227	ENSG00000146731	CCT6A
P40306	ENSG00000205220	PSMB10
P40337	ENSG00000134086	VHL
P40424	ENSG00000185630	PBX1
P40429	ENSG00000142541	RPL13A
P40616	ENSG00000120805	ARL1
P40692	ENSG00000076242	MLH1
P40763	ENSG00000168610	STAT3
P40818	ENSG00000138592	USP8
P40855	ENSG00000162735	PEX19
P40925	ENSG00000014641	MDH1
P40926	ENSG00000146701	MDH2
P40937	ENSG00000111445	RFC5
P40938	ENSG00000133119	RFC3
P40939	ENSG00000084754	HADHA
P41002	ENSG00000162063	CCNF
P41091	ENSG00000130741	EIF2S3
P41134	ENSG00000125968	ID1
P41143	ENSG00000116329	OPRD1
P41145	ENSG00000082556	OPRK1
P41146	ENSG00000125510	OPRL1
P41208	ENSG00000147400	CETN2
P41221	ENSG00000114251	WNT5A
P41222	ENSG00000107317	PTGDS
P41223	ENSG00000106245	BUD31
P41225	ENSG00000134595	SOX3
P41226	ENSG00000182179	UBA7
P41226	ENSG00000182179	MIR5193
P41240	ENSG00000103653	CSK
P41252	ENSG00000196305	IARS
P41279	ENSG00000107968	MAP3K8
P41586	ENSG00000078549	ADCYAP1R1
P41587	ENSG00000106018	VIPR2
P41594	ENSG00000168959	GRM5
P41732	ENSG00000156298	TSPAN7
P41743	ENSG00000163558	PRKCI
P42081	ENSG00000114013	CD86
P42126	ENSG00000167969	ECI1
P42224	ENSG00000115415	STAT1
P42226	ENSG00000166888	STAT6
P42229	ENSG00000126561	STAT5A
P42261	ENSG00000155511	GRIA1
P42262	ENSG00000120251	GRIA2
P42263	ENSG00000125675	GRIA3
P42285	ENSG00000039123	SKIV2L2
P42330	ENSG00000196139	AKR1C3
P42331	ENSG00000163219	ARHGAP25
P42336	ENSG00000121879	PIK3CA
P42338	ENSG00000051382	PIK3CB
P42345	ENSG00000198793	MTOR
P42356	ENSG00000241973	PI4KA
P42566	ENSG00000085832	EPS15
P42568	ENSG00000171843	MLLT3
P42574	ENSG00000164305	CASP3
P42575	ENSG00000106144	CASP2
P42677	ENSG00000177954	RPS27
P42679	ENSG00000007264	MATK
P42684	ENSG00000143322	ABL2
P42695	ENSG00000151503	NCAPD3
P42702	ENSG00000113594	LIFR
P42766	ENSG00000136942	RPL35
P42768	ENSG00000015285	WAS
P42772	ENSG00000147883	CDKN2B
P42773	ENSG00000123080	CDKN2C
P42830	ENSG00000163735	CXCL5
P42892	ENSG00000117298	ECE1
P43003	ENSG00000079215	SLC1A3
P43004	ENSG00000110436	SLC1A2
P43005	ENSG00000106688	SLC1A1
P43034	ENSG00000007168	PAFAH1B1
P43088	ENSG00000122420	PTGFR
P43115	ENSG00000050628	PTGER3
P43119	ENSG00000160013	PTGIR
P43146	ENSG00000187323	DCC
P43166	ENSG00000168748	CA7
P43220	ENSG00000112164	GLP1R
P43235	ENSG00000143387	CTSK
P43246	ENSG00000095002	MSH2
P43250	ENSG00000198055	GRK6
P43268	ENSG00000175832	ETV4
P43307	ENSG00000124783	SSR1
P43308	ENSG00000163479	SSR2
P43351	ENSG00000002016	RAD52
P43354	ENSG00000153234	NR4A2
P43405	ENSG00000165025	SYK
P43487	ENSG00000099901	RANBP1
P43657	ENSG00000139679	LPAR6
P43686	ENSG00000281221	PSMC4
P43686	ENSG00000013275	PSMC4
P43897	ENSG00000123297	TSFM
P45379	ENSG00000118194	TNNT2
P45954	ENSG00000196177	ACADSB
P45973	ENSG00000094916	CBX5
P45973	ENSG00000094916	MIR3198-2
P45974	ENSG00000111667	USP5
P45983	ENSG00000107643	MAPK8
P45984	ENSG00000050748	MAPK9
P45985	ENSG00000065559	MAP2K4
P46019	ENSG00000044446	PHKA2
P46020	ENSG00000067177	PHKA1
P46060	ENSG00000100401	RANGAP1
P46092	ENSG00000184451	CCR10
P46093	ENSG00000177464	GPR4
P46108	ENSG00000167193	CRK
P46109	ENSG00000099942	CRKL
P46199	ENSG00000085760	MTIF2
P46439	ENSG00000134201	GSTM5
P46527	ENSG00000111276	CDKN1B
P46531	ENSG00000148400	NOTCH1
P46721	ENSG00000084453	SLCO1A2
P46734	ENSG00000034152	MAP2K3
P46736	ENSG00000185515	BRCC3
P46776	ENSG00000166441	RPL27A
P46777	ENSG00000122406	RPL5
P46778	ENSG00000122026	RPL21
P46779	ENSG00000108107	RPL28
P46779	ENSG00000108107	MIR6805
P46782	ENSG00000083845	RPS5
P46783	ENSG00000124614	RPS10
P46926	ENSG00000113552	GNPDA1
P46937	ENSG00000137693	YAP1
P46940	ENSG00000140575	IQGAP1
P46976	ENSG00000163754	GYG1
P46977	ENSG00000134910	STT3A
P47712	ENSG00000116711	PLA2G4A
P47736	ENSG00000076864	RAP1GAP
P47755	ENSG00000198898	CAPZA2
P47756	ENSG00000077549	CAPZB
P47813	ENSG00000173674	EIF1AX
P47869	ENSG00000151834	GABRA2
P47870	ENSG00000145864	GABRB2
P47895	ENSG00000184254	ALDH1A3
P47897	ENSG00000172053	QARS
P47897	ENSG00000172053	MIR6890
P47898	ENSG00000157219	HTR5A
P47900	ENSG00000169860	P2RY1
P47914	ENSG00000162244	RPL29
P47985	ENSG00000169021	UQCRFS1
P48047	ENSG00000241837	ATP5O
P48050	ENSG00000168135	KCNJ4
P48051	ENSG00000157542	KCNJ6
P48058	ENSG00000152578	GRIA4
P48059	ENSG00000169756	LIMS1
P48061	ENSG00000107562	CXCL12
P48145	ENSG00000183729	NPBWR1
P48201	ENSG00000154518	ATP5G3
P48357	ENSG00000116678	LEPR
P48426	ENSG00000150867	PIP4K2A
P48431	ENSG00000181449	SOX2
P48436	ENSG00000125398	SOX9
P48443	ENSG00000143171	RXRG
P48444	ENSG00000095139	ARCN1
P48454	ENSG00000120910	PPP3CC
P48506	ENSG00000001084	GCLC
P48507	ENSG00000023909	GCLM
P48509	ENSG00000177697	CD151
P48544	ENSG00000120457	KCNJ5
P48546	ENSG00000010310	GIPR
P48547	ENSG00000129159	KCNC1
P48549	ENSG00000162989	KCNJ3
P48551	ENSG00000159110	IFNAR2
P48552	ENSG00000180530	NRIP1
P48553	ENSG00000160218	TRAPPC10
P48556	ENSG00000099341	PSMD8
P48637	ENSG00000100983	GSS
P48643	ENSG00000150753	CCT5
P48645	ENSG00000109255	NMU
P48651	ENSG00000156471	PTDSS1
P48664	ENSG00000105143	SLC1A6
P48728	ENSG00000145020	AMT
P48729	ENSG00000113712	CSNK1A1
P48730	ENSG00000141551	CSNK1D
P48735	ENSG00000182054	IDH2
P48739	ENSG00000180957	PITPNB
P48960	ENSG00000123146	ADGRE5
P48995	ENSG00000144935	TRPC1
P49005	ENSG00000106628	POLD2
P49023	ENSG00000089159	PXN
P49116	ENSG00000177463	NR2C2
P49137	ENSG00000162889	MAPKAPK2
P49146	ENSG00000185149	NPY2R
P49190	ENSG00000144407	PTH2R
P49207	ENSG00000109475	RPL34
P49247	ENSG00000153574	RPIA
P49257	ENSG00000074695	LMAN1
P49281	ENSG00000110911	SLC11A2
P49336	ENSG00000132964	CDK8
P49354	ENSG00000168522	FNTA
P49356	ENSG00000257365	FNTB
P49368	ENSG00000163468	CCT3
P49406	ENSG00000115364	MRPL19
P49407	ENSG00000137486	ARRB1
P49411	ENSG00000178952	TUFM
P49411	ENSG00000178952	MIR4721
P49418	ENSG00000078053	AMPH
P49427	ENSG00000099804	CDC34
P49441	ENSG00000151689	INPP1
P49450	ENSG00000115163	CENPA
P49454	ENSG00000117724	CENPF
P49458	ENSG00000143742	SRP9
P49459	ENSG00000077721	UBE2A
P49585	ENSG00000161217	PCYT1A
P49619	ENSG00000058866	DGKG
P49642	ENSG00000198056	PRIM1
P49674	ENSG00000213923	CSNK1E
P49674	ENSG00000213923	LOC400927-CSNK1E
P49711	ENSG00000102974	CTCF
P49721	ENSG00000126067	PSMB2
P49736	ENSG00000073111	MCM2
P49746	ENSG00000169231	THBS3
P49748	ENSG00000072778	ACADVL
P49755	ENSG00000170348	TMED10
P49757	ENSG00000133961	NUMB
P49757	ENSG00000133961	LOC101928143
P49767	ENSG00000150630	VEGFC
P49768	ENSG00000080815	PSEN1
P49770	ENSG00000119718	EIF2B2
P49790	ENSG00000124789	NUP153
P49792	ENSG00000153201	RANBP2
P49802	ENSG00000182901	RGS7
P49810	ENSG00000143801	PSEN2
P49815	ENSG00000103197	TSC2
P49821	ENSG00000167792	NDUFV1
P49840	ENSG00000105723	GSK3A
P49841	ENSG00000082701	GSK3B
P49848	ENSG00000106290	TAF6
P49862	ENSG00000169035	KLK7
P49902	ENSG00000076685	NT5C2
P49916	ENSG00000005156	LIG3
P49917	ENSG00000174405	LIG4
P49959	ENSG00000020922	MRE11A
P50053	ENSG00000138030	KHK
P50120	ENSG00000114113	RBP2
P50148	ENSG00000156052	GNAQ
P50150	ENSG00000168243	GNG4
P50151	ENSG00000242616	GNG10
P50213	ENSG00000166411	IDH3A
P50225	ENSG00000196502	SULT1A1
P50226	ENSG00000197165	SULT1A2
P50281	ENSG00000157227	MMP14
P50395	ENSG00000057608	GDI2
P50402	ENSG00000102119	EMD
P50406	ENSG00000158748	HTR6
P50443	ENSG00000155850	SLC26A2
P50454	ENSG00000149257	SERPINH1
P50548	ENSG00000105722	ERF
P50552	ENSG00000125753	VASP
P50570	ENSG00000079805	DNM2
P50591	ENSG00000121858	TNFSF10
P50747	ENSG00000159267	HLCS
P50750	ENSG00000136807	CDK9
P50750	ENSG00000136807	MIR2861
P50750	ENSG00000136807	MIR3960
P50876	ENSG00000151692	RNF144A
P50914	ENSG00000188846	RPL14
P50990	ENSG00000156261	CCT8
P50991	ENSG00000115484	CCT4
P50993	ENSG00000018625	ATP1A2
P51003	ENSG00000090060	PAPOLA
P51148	ENSG00000108774	RAB5C
P51149	ENSG00000075785	RAB7A
P51151	ENSG00000123595	RAB9A
P51153	ENSG00000143545	RAB13
P51159	ENSG00000069974	RAB27A
P51161	ENSG00000170231	FABP6
P51170	ENSG00000166828	SCNN1G
P51172	ENSG00000162572	SCNN1D
P51178	ENSG00000187091	PLCD1
P51398	ENSG00000132676	DAP3
P51452	ENSG00000108861	DUSP3
P51460	ENSG00000248099	INSL3
P51511	ENSG00000102996	MMP15
P51512	ENSG00000156103	MMP16
P51530	ENSG00000138346	DNA2
P51531	ENSG00000080503	SMARCA2
P51532	ENSG00000127616	SMARCA4
P51553	ENSG00000067829	IDH3G
P51570	ENSG00000108479	GALK1
P51571	ENSG00000180879	SSR4
P51572	ENSG00000185825	BCAP31
P51575	ENSG00000108405	P2RX1
P51589	ENSG00000134716	CYP2J2
P51610	ENSG00000172534	HCFC1
P51617	ENSG00000184216	IRAK1
P51617	ENSG00000184216	MIR718
P51654	ENSG00000147257	GPC3
P51665	ENSG00000103035	PSMD7
P51668	ENSG00000072401	UBE2D1
P51687	ENSG00000139531	SUOX
P51688	ENSG00000181523	SGSH
P51692	ENSG00000173757	STAT5B
P51784	ENSG00000102226	USP11
P51787	ENSG00000053918	KCNQ1
P51805	ENSG00000130827	PLXNA3
P51811	ENSG00000047597	XK
P51812	ENSG00000177189	RPS6KA3
P51813	ENSG00000102010	BMX
P51828	ENSG00000121281	ADCY7
P51843	ENSG00000169297	NR0B1
P51884	ENSG00000139329	LUM
P51888	ENSG00000188783	PRELP
P51946	ENSG00000134480	CCNH
P51948	ENSG00000020426	MNAT1
P51955	ENSG00000117650	NEK2
P51959	ENSG00000113328	CCNG1
P51965	ENSG00000170142	UBE2E1
P51970	ENSG00000119421	NDUFA8
P51991	ENSG00000170144	HNRNPA3
P51991	ENSG00000170144	MIR4444-1
P52209	ENSG00000142657	PGD
[truncated: 3,521 more rows]
