# Supplementary material for: Identification and characterization of functional modules reflecting transcriptome transition during human neuron maturation
Source: BMC Genomics. 2018 Apr 17;19:262. doi: 10.1186/s12864-018-4649-2 (PMC5905132; doi:10.1186/s12864-018-4649-2)
Supplement: Supplementary file 3 — Table S2. Gene ontology and pathway enrichment of the discriminating functional modules. (XLSX 296 kb) [file 12864_2018_4649_MOESM3_ESM.xlsx]

## Sheet: BP
Module	GO.ID	Term	Annotated	Significant	Expected	p.raw	p.adj
M2	GO:0070647	protein modification by small protein co...	553	58	10.64	1.7e-16	1.10092e-12
M2	GO:0044257	cellular protein catabolic process	397	42	7.64	6.3e-14	2.03994e-10
M2	GO:0030163	protein catabolic process	468	43	9	2.1e-12	4.5332e-09
M2	GO:0006508	proteolysis	729	52	14.02	1.7e-10	2.7523e-07
M2	GO:0044265	cellular macromolecule catabolic process	586	42	11.27	2.5e-10	3.238e-07
M2	GO:0044260	cellular macromolecule metabolic process	3574	103	68.75	4.9e-10	5.28873e-07
M2	GO:0043170	macromolecule metabolic process	3775	104	72.62	3.5e-09	3.238e-06
M2	GO:0043632	modification-dependent macromolecule cat...	358	41	6.89	1.2e-08	9.714e-06
M2	GO:0009057	macromolecule catabolic process	723	43	13.91	1.9e-08	1.36716e-05
M2	GO:0019538	protein metabolic process	2679	88	51.54	2.6e-08	1.68376e-05
M2	GO:0043412	macromolecule modification	2001	81	38.49	9.3e-08	5.47516e-05
M2	GO:1901362	organic cyclic compound biosynthetic pro...	1815	51	34.92	1.6e-07	8.63467e-05
M2	GO:0035458	cellular response to interferon-beta	7	5	0.13	2.1e-07	0.000104612
M2	GO:0018130	heterocycle biosynthetic process	1756	51	33.78	2.4e-07	0.000111017
M2	GO:0019438	aromatic compound biosynthetic process	1756	51	33.78	2.7e-07	0.000116568
M2	GO:0032774	RNA biosynthetic process	1474	50	28.36	4.6e-07	0.000186185
M2	GO:0044248	cellular catabolic process	1099	48	21.14	5.5e-07	0.000209518
M2	GO:0006351	transcription, DNA-templated	1356	50	26.09	7.8e-07	0.000272674
M2	GO:0031323	regulation of cellular metabolic process	2338	73	44.98	8.0e-07	0.000272674
M2	GO:0048523	negative regulation of cellular process	1851	61	35.61	9.7e-07	0.000314086
M2	GO:0048585	negative regulation of response to stimu...	667	35	12.83	1.1e-06	0.0003238
M2	GO:0009056	catabolic process	1287	50	24.76	1.1e-06	0.0003238
M2	GO:0051171	regulation of nitrogen compound metaboli...	1615	53	31.07	1.4e-06	0.000394191
M2	GO:2000112	regulation of cellular macromolecule bio...	1386	51	26.66	1.5e-06	0.00040475
M2	GO:0051172	negative regulation of nitrogen compound...	649	30	12.48	1.9e-06	0.000492176
M2	GO:0048519	negative regulation of biological proces...	2012	63	38.71	2.1e-06	0.000523062
M2	GO:0035456	response to interferon-beta	9	5	0.17	2.3e-06	0.000551659
M2	GO:0006464	cellular protein modification process	1917	80	36.88	3.0e-06	0.000693857
M2	GO:0036211	protein modification process	1917	80	36.88	3.2e-06	0.000714593
M2	GO:0009889	regulation of biosynthetic process	1564	52	30.09	3.4e-06	0.000733947
M2	GO:0009890	negative regulation of biosynthetic proc...	636	29	12.23	4.2e-06	0.000877394
M2	GO:0090288	negative regulation of cellular response...	71	11	1.37	4.7e-06	0.000951162
M2	GO:0009968	negative regulation of signal transducti...	546	32	10.5	5.1e-06	0.00100084
M2	GO:0023057	negative regulation of signaling	606	32	11.66	5.6e-06	0.00106664
M2	GO:0050794	regulation of cellular process	3963	98	76.24	5.8e-06	0.00107317
M2	GO:0010648	negative regulation of cell communicatio...	610	32	11.73	6.7e-06	0.00117591
M2	GO:0031327	negative regulation of cellular biosynth...	623	29	11.98	6.8e-06	0.00117591
M2	GO:0030111	regulation of Wnt signaling pathway	199	21	3.83	6.9e-06	0.00117591
M2	GO:1903844	regulation of cellular response to trans...	63	11	1.21	7.5e-06	0.0012199
M2	GO:0044700	single organism signaling	2826	73	54.36	7.7e-06	0.0012199
M2	GO:0051351	positive regulation of ligase activity	81	7	1.56	8.0e-06	0.0012199
M2	GO:0040007	growth	474	24	9.12	8.1e-06	0.0012199
M2	GO:0050789	regulation of biological process	4150	100	79.83	8.1e-06	0.0012199
M2	GO:0044271	cellular nitrogen compound biosynthetic ...	2029	52	39.03	9.1e-06	0.00133935
M2	GO:0048518	positive regulation of biological proces...	2595	73	49.92	9.7e-06	0.00139594
M2	GO:0030177	positive regulation of Wnt signaling pat...	124	16	2.39	1.0e-05	0.00140783
M2	GO:0009966	regulation of signal transduction	1350	54	25.97	1.1e-05	0.0014538
M2	GO:2001141	regulation of RNA biosynthetic process	1253	50	24.1	1.1e-05	0.0014538
M2	GO:0045934	negative regulation of nucleobase-contai...	598	30	11.5	1.1e-05	0.0014538
M2	GO:1901575	organic substance catabolic process	1066	44	20.51	1.3e-05	0.00168376
M2	GO:0051252	regulation of RNA metabolic process	1292	51	24.85	1.8e-05	0.00228565
M2	GO:0017015	regulation of transforming growth factor...	63	11	1.21	2.3e-05	0.00286438
M2	GO:0051253	negative regulation of RNA metabolic pro...	526	29	10.12	2.6e-05	0.00317691
M2	GO:0071560	cellular response to transforming growth...	152	11	2.92	4.0e-05	0.00479704
M2	GO:0006814	sodium ion transport	60	5	1.15	4.1e-05	0.00482756
M2	GO:0048522	positive regulation of cellular process	2254	65	43.36	4.2e-05	0.004857
M2	GO:0016055	Wnt signaling pathway	261	22	5.02	4.3e-05	0.0048854
M2	GO:0010992	ubiquitin homeostasis	6	3	0.12	4.5e-05	0.00502448
M2	GO:0055078	sodium ion homeostasis	24	4	0.46	4.6e-05	0.00504908
M2	GO:0090287	regulation of cellular response to growt...	127	12	2.44	4.8e-05	0.0051808
M2	GO:0065007	biological regulation	4330	101	83.3	5.0e-05	0.0053082
M2	GO:0034654	nucleobase-containing compound biosynthe...	1716	51	33.01	5.3e-05	0.00546412
M2	GO:0044238	primary metabolic process	4410	104	84.84	5.4e-05	0.00546412
M2	GO:0080090	regulation of primary metabolic process	2298	71	44.21	5.4e-05	0.00546412
M2	GO:1903649	regulation of cytoplasmic transport	256	13	4.92	5.5e-05	0.00547969
M2	GO:0010558	negative regulation of macromolecule bio...	590	29	11.35	6.8e-05	0.00666931
M2	GO:0051603	proteolysis involved in cellular protein...	383	41	7.37	6.9e-05	0.00666931
M2	GO:2000113	negative regulation of cellular macromol...	555	28	10.68	8.1e-05	0.00771406
M2	GO:0071559	response to transforming growth factor b...	153	11	2.94	8.5e-05	0.00797768
M2	GO:0044237	cellular metabolic process	4511	104	86.78	8.7e-05	0.00804874
M2	GO:0031326	regulation of cellular biosynthetic proc...	1545	52	29.72	9.3e-05	0.00845478
M2	GO:0048583	regulation of response to stimulus	1865	62	35.88	9.4e-05	0.00845478
M2	GO:0051716	cellular response to stimulus	3247	83	62.46	9.6e-05	0.00851638
M2	GO:0007154	cell communication	2915	73	56.08	1.0e-04	0.00875135
M2	GO:0010468	regulation of gene expression	1543	54	29.68	0.00011	0.00949813
M2	GO:0019222	regulation of metabolic process	2723	74	52.38	0.00012	0.0100925
M2	GO:0032481	positive regulation of type I interferon...	64	8	1.23	0.00012	0.0100925
M2	GO:0051443	positive regulation of ubiquitin-protein...	79	7	1.52	0.00014	0.0116236
M2	GO:0016310	phosphorylation	1141	24	21.95	0.00016	0.0131159
M2	GO:0008589	regulation of smoothened signaling pathw...	43	8	0.83	0.00017	0.0134259
M2	GO:0032606	type I interferon production	91	9	1.75	0.00017	0.0134259
M2	GO:0019219	regulation of nucleobase-containing comp...	1462	52	28.12	0.00017	0.0134259
M2	GO:0009887	organ morphogenesis	444	21	8.54	0.00018	0.0140443
M2	GO:0008283	cell proliferation	941	32	18.1	0.00019	0.0146481
M2	GO:0050896	response to stimulus	3681	89	70.81	0.00020	0.0152376
M2	GO:0001649	osteoblast differentiation	115	10	2.21	0.00021	0.0158135
M2	GO:0010629	negative regulation of gene expression	650	30	12.5	0.00023	0.0169259
M2	GO:0016578	histone deubiquitination	19	6	0.37	0.00023	0.0169259
M2	GO:0023051	regulation of signaling	1531	54	29.45	0.00024	0.0174634
M2	GO:0036314	response to sterol	16	4	0.31	0.00027	0.019428
M2	GO:0048663	neuron fate commitment	21	5	0.4	0.00029	0.020194
M2	GO:0016265	death	1007	33	19.37	0.00029	0.020194
M2	GO:0007389	pattern specification process	185	12	3.56	0.00029	0.020194
M2	GO:0009894	regulation of catabolic process	432	24	8.31	0.00031	0.021357
M2	GO:0023052	signaling	2830	73	54.44	0.00032	0.0218069
M2	GO:0032479	regulation of type I interferon producti...	90	9	1.73	0.00033	0.0218069
M2	GO:0006883	cellular sodium ion homeostasis	12	3	0.23	0.00033	0.0218069
M2	GO:0001503	ossification	196	12	3.77	0.00033	0.0218069
M2	GO:0000209	protein polyubiquitination	145	27	2.79	0.00034	0.0222408
M2	GO:1903845	negative regulation of cellular response...	45	9	0.87	0.00036	0.0233136
M2	GO:0040008	regulation of growth	313	18	6.02	0.00037	0.0234914
M2	GO:0016567	protein ubiquitination	408	45	7.85	0.00037	0.0234914
M2	GO:0010556	regulation of macromolecule biosynthetic...	1438	51	27.66	0.00043	0.0270357
M2	GO:0021517	ventral spinal cord development	19	4	0.37	0.00044	0.0273985
M2	GO:0090101	negative regulation of transmembrane rec...	62	10	1.19	0.00046	0.028371
M2	GO:0070936	protein K48-linked ubiquitination	35	14	0.67	0.00047	0.0287143
M2	GO:1902679	negative regulation of RNA biosynthetic ...	504	28	9.7	0.00048	0.0290512
M2	GO:0001708	cell fate specification	31	5	0.6	0.00049	0.0293819
M2	GO:0008219	cell death	1007	33	19.37	0.00050	0.0297064
M2	GO:0051340	regulation of ligase activity	102	7	1.96	0.00056	0.0329687
M2	GO:0007166	cell surface receptor signaling pathway	1569	57	30.18	0.00057	0.0332551
M2	GO:0045165	cell fate commitment	112	9	2.15	0.00059	0.0341146
M2	GO:0010646	regulation of cell communication	1567	54	30.14	0.00061	0.0349589
M2	GO:0030512	negative regulation of transforming grow...	45	9	0.87	0.00063	0.0357884
M2	GO:0035239	tube morphogenesis	194	12	3.73	0.00065	0.0362879
M2	GO:0051173	positive regulation of nitrogen compound...	850	28	16.35	0.00065	0.0362879
M2	GO:0048729	tissue morphogenesis	317	16	6.1	0.00068	0.0373193
M2	GO:0006355	regulation of transcription, DNA-templat...	1227	50	23.6	0.00068	0.0373193
M2	GO:0021910	smoothened signaling pathway involved in...	6	4	0.12	0.00075	0.0408151
M2	GO:0071773	cellular response to BMP stimulus	59	6	1.13	0.00076	0.0410147
M2	GO:0016049	cell growth	250	13	4.81	0.00080	0.0428165
M2	GO:0021515	cell differentiation in spinal cord	19	4	0.37	0.00083	0.044058
M2	GO:2000179	positive regulation of neural precursor ...	26	4	0.5	0.00087	0.0458059
M2	GO:0051607	defense response to virus	154	9	2.96	0.00090	0.0467711
M2	GO:0009891	positive regulation of biosynthetic proc...	846	28	16.27	0.00091	0.0467711
M2	GO:0071772	response to BMP	59	6	1.13	0.00091	0.0467711
M2	GO:0071704	organic substance metabolic process	4542	104	87.38	0.00093	0.0474227
M4	GO:0007264	small GTPase mediated signal transductio...	640	60	7.6	6.9e-24	4.46844e-20
M4	GO:0051056	regulation of small GTPase mediated sign...	203	43	2.41	2.0e-21	6.476e-18
M4	GO:0023052	signaling	2830	69	33.61	1.8e-20	3.8856e-17
M4	GO:0044700	single organism signaling	2826	69	33.56	5.2e-18	8.4188e-15
M4	GO:0045730	respiratory burst	16	8	0.19	2.4e-16	3.10848e-13
M4	GO:0051716	cellular response to stimulus	3247	69	38.56	9.1e-16	9.82193e-13
M4	GO:0007154	cell communication	2915	69	34.62	1.4e-15	1.2952e-12
M4	GO:0050896	response to stimulus	3681	70	43.72	4.0e-14	3.238e-11
M4	GO:0050790	regulation of catalytic activity	1202	47	14.28	7.7e-13	5.05128e-10
M4	GO:0050794	regulation of cellular process	3963	71	47.07	7.8e-13	5.05128e-10
M4	GO:0007165	signal transduction	2634	69	31.28	1.6e-12	9.41964e-10
M4	GO:0050789	regulation of biological process	4150	71	49.29	4.6e-12	2.48247e-09
M4	GO:0009893	positive regulation of metabolic process	1793	46	21.3	6.2e-12	3.08855e-09
M4	GO:0043087	regulation of GTPase activity	306	37	3.63	3.6e-11	1.66526e-08
M4	GO:0065007	biological regulation	4330	71	51.43	9.7e-11	4.18781e-08
M4	GO:0043085	positive regulation of catalytic activit...	900	43	10.69	9.5e-10	3.84513e-07
M4	GO:0043547	positive regulation of GTPase activity	276	36	3.28	5.3e-09	2.01899e-06
M4	GO:0065009	regulation of molecular function	1445	47	17.16	1.2e-08	4.31733e-06
M4	GO:0072593	reactive oxygen species metabolic proces...	135	8	1.6	1.8e-08	6.13516e-06
M4	GO:0030036	actin cytoskeleton organization	270	15	3.21	1.9e-08	6.1522e-06
M4	GO:0098661	inorganic anion transmembrane transport	22	6	0.26	3.2e-08	9.86819e-06
M4	GO:0048518	positive regulation of biological proces...	2595	53	30.82	7.7e-08	2.2666e-05
M4	GO:0035556	intracellular signal transduction	1514	60	17.98	8.6e-08	2.42146e-05
M4	GO:0034776	response to histamine	8	4	0.1	1.0e-07	2.69833e-05
M4	GO:0071420	cellular response to histamine	7	4	0.08	1.1e-07	2.84944e-05
M4	GO:0050665	hydrogen peroxide biosynthetic process	6	3	0.07	7.1e-07	0.000176845
M4	GO:0051345	positive regulation of hydrolase activit...	495	37	5.88	1.4e-06	0.000335793
M4	GO:0060263	regulation of respiratory burst	6	4	0.07	2.2e-06	0.000508829
M4	GO:0015698	inorganic anion transport	30	6	0.36	2.8e-06	0.000625269
M4	GO:0007010	cytoskeleton organization	506	18	6.01	3.0e-06	0.0006476
M4	GO:0023051	regulation of signaling	1531	45	18.18	3.4e-06	0.000710271
M4	GO:0090382	phagosome maturation	35	6	0.42	3.7e-06	0.000748788
M4	GO:0007266	Rho protein signal transduction	106	11	1.26	7.0e-06	0.0013737
M4	GO:0043313	regulation of neutrophil degranulation	5	3	0.06	8.9e-06	0.00169519
M4	GO:0009611	response to wounding	625	15	7.42	9.4e-06	0.00173927
M4	GO:0042743	hydrogen peroxide metabolic process	23	7	0.27	1.3e-05	0.00227535
M4	GO:0019222	regulation of metabolic process	2723	52	32.34	1.3e-05	0.00227535
M4	GO:0071242	cellular response to ammonium ion	19	4	0.23	1.7e-05	0.00289716
M4	GO:0010646	regulation of cell communication	1567	45	18.61	1.8e-05	0.00298892
M4	GO:0030029	actin filament-based process	322	15	3.82	2.0e-05	0.003238
M4	GO:0051336	regulation of hydrolase activity	658	39	7.81	3.3e-05	0.00521239
M4	GO:0007167	enzyme linked receptor protein signaling...	836	16	9.93	3.9e-05	0.00601343
M4	GO:0098656	anion transmembrane transport	77	6	0.91	4.0e-05	0.00602419
M4	GO:0048583	regulation of response to stimulus	1865	46	22.15	4.3e-05	0.00632882
M4	GO:1902563	regulation of neutrophil activation	5	3	0.06	5.1e-05	0.00733947
M4	GO:0051701	interaction with host	91	6	1.08	7.7e-05	0.0108403
M4	GO:0044763	single-organism cellular process	5209	71	61.87	0.00012	0.0165345
M4	GO:2000377	regulation of reactive oxygen species me...	82	5	0.97	0.00014	0.0188883
M4	GO:0002283	neutrophil activation involved in immune...	9	3	0.11	0.00015	0.0198245
M4	GO:0007214	gamma-aminobutyric acid signaling pathwa...	12	3	0.14	0.00021	0.0271992
M4	GO:1902531	regulation of intracellular signal trans...	896	43	10.64	0.00029	0.0368243
M4	GO:0048839	inner ear development	80	6	0.95	0.00034	0.0423431
M4	GO:0060312	regulation of blood vessel remodeling	6	3	0.07	0.00035	0.042766
M8	GO:0006888	ER to Golgi vesicle-mediated transport	57	12	0.24	1.4e-12	9.0664e-09
M8	GO:1902591	single-organism membrane budding	34	6	0.14	1.5e-09	4.857e-06
M8	GO:0009100	glycoprotein metabolic process	261	9	1.09	1.2e-08	2.5904e-05
M8	GO:0048193	Golgi vesicle transport	170	13	0.71	2.5e-08	4.0475e-05
M8	GO:0090114	COPII-coated vesicle budding	21	6	0.09	6.4e-08	7.66327e-05
M8	GO:0006486	protein glycosylation	178	8	0.74	7.1e-08	7.66327e-05
M8	GO:0043413	macromolecule glycosylation	178	8	0.74	1.3e-07	0.000120269
M8	GO:0018196	peptidyl-asparagine modification	103	8	0.43	1.6e-07	0.00012952
M8	GO:0016192	vesicle-mediated transport	703	18	2.94	2.3e-07	0.0001619
M8	GO:0016050	vesicle organization	133	7	0.56	2.5e-07	0.0001619
M8	GO:0009101	glycoprotein biosynthetic process	227	8	0.95	3.7e-07	0.000217829
M8	GO:0051668	localization within membrane	41	6	0.17	8.1e-07	0.00043713
M8	GO:0048208	COPII vesicle coating	15	4	0.06	1.8e-06	0.000896677
M8	GO:0043687	post-translational protein modification	262	8	1.1	3.9e-06	0.00180403
M8	GO:0044723	single-organism carbohydrate metabolic p...	415	8	1.74	4.3e-06	0.00185645
M8	GO:1901137	carbohydrate derivative biosynthetic pro...	474	8	1.98	1.6e-05	0.00609506
M8	GO:0006903	vesicle targeting	35	4	0.15	1.6e-05	0.00609506
M8	GO:0006457	protein folding	104	5	0.43	2.4e-05	0.00852105
M8	GO:0005975	carbohydrate metabolic process	532	8	2.22	2.5e-05	0.00852105
M8	GO:1901135	carbohydrate derivative metabolic proces...	739	9	3.09	2.9e-05	0.0093902
M8	GO:0007030	Golgi organization	60	4	0.25	9.3e-05	0.0286794
M14	GO:0051056	regulation of small GTPase mediated sign...	203	24	0.98	4.4e-16	2.84944e-12
M14	GO:0007264	small GTPase mediated signal transductio...	640	27	3.1	5.8e-11	1.87804e-07
M14	GO:0023052	signaling	2830	28	13.73	1.2e-08	2.5904e-05
M14	GO:0023051	regulation of signaling	1531	25	7.43	4.5e-08	7.2855e-05
M14	GO:0044700	single organism signaling	2826	28	13.71	1.2e-07	0.000155424
M14	GO:0010646	regulation of cell communication	1567	25	7.6	1.6e-07	0.000172693
M14	GO:0050790	regulation of catalytic activity	1202	21	5.83	2.6e-07	0.000240537
M14	GO:0051345	positive regulation of hydrolase activit...	495	20	2.4	3.5e-07	0.000283325
M14	GO:0048583	regulation of response to stimulus	1865	25	9.05	6.7e-07	0.000482102
M14	GO:0051716	cellular response to stimulus	3247	28	15.75	9.1e-07	0.000539667
M14	GO:0043085	positive regulation of catalytic activit...	900	20	4.37	1.0e-06	0.000539667
M14	GO:0009893	positive regulation of metabolic process	1793	20	8.7	1.0e-06	0.000539667
M14	GO:0007154	cell communication	2915	28	14.14	1.1e-06	0.000547969
M14	GO:0009966	regulation of signal transduction	1350	25	6.55	2.6e-06	0.00120269
M14	GO:0035556	intracellular signal transduction	1514	27	7.34	3.7e-06	0.00159741
M14	GO:0043087	regulation of GTPase activity	306	19	1.48	4.1e-06	0.00165947
M14	GO:0008360	regulation of cell shape	80	5	0.39	7.8e-06	0.00297134
M14	GO:1902531	regulation of intracellular signal trans...	896	24	4.35	1.0e-05	0.00359778
M14	GO:0050794	regulation of cellular process	3963	29	19.22	1.2e-05	0.00409011
M14	GO:0050896	response to stimulus	3681	28	17.86	1.4e-05	0.0045332
M14	GO:0065009	regulation of molecular function	1445	21	7.01	1.9e-05	0.00559291
M14	GO:0007165	signal transduction	2634	28	12.78	1.9e-05	0.00559291
M14	GO:0050789	regulation of biological process	4150	29	20.13	2.5e-05	0.00703913
M14	GO:0043547	positive regulation of GTPase activity	276	19	1.34	3.8e-05	0.0102537
M14	GO:0051336	regulation of hydrolase activity	658	20	3.19	5.2e-05	0.0134701
M14	GO:0007266	Rho protein signal transduction	106	9	0.51	8.0e-05	0.0199262
M14	GO:0065007	biological regulation	4330	29	21.01	8.4e-05	0.0201476
M15	GO:0051236	establishment of RNA localization	110	28	0.64	< 1e-30	#N/A
M15	GO:0006406	mRNA export from nucleus	57	25	0.33	< 1e-30	#N/A
M15	GO:0071166	ribonucleoprotein complex localization	67	25	0.39	< 1e-30	#N/A
M15	GO:0006403	RNA localization	116	28	0.68	< 1e-30	#N/A
M15	GO:0071426	ribonucleoprotein complex export from nu...	65	25	0.38	1.6e-30	1.03552e-26
M15	GO:0015931	nucleobase-containing compound transport	125	28	0.73	3.6e-29	1.16496e-25
M15	GO:0006369	termination of RNA polymerase II transcr...	41	14	0.24	1.3e-19	2.80453e-16
M15	GO:0071705	nitrogen compound transport	432	28	2.53	7.3e-19	1.18114e-15
M15	GO:0006396	RNA processing	450	28	2.63	1.0e-15	1.18653e-12
M15	GO:0051169	nuclear transport	253	26	1.48	1.1e-15	1.18653e-12
M15	GO:0016071	mRNA metabolic process	403	27	2.36	2.6e-15	2.40389e-12
M15	GO:0006353	DNA-templated transcription, termination	80	14	0.47	1.8e-14	1.4562e-11
M15	GO:0006913	nucleocytoplasmic transport	251	26	1.47	4.6e-12	3.30791e-09
M15	GO:0051168	nuclear export	102	26	0.6	7.9e-12	5.11288e-09
M15	GO:0008380	RNA splicing	232	28	1.36	3.8e-09	2.23578e-06
M15	GO:0016070	RNA metabolic process	1808	30	10.59	1.9e-08	1.02473e-05
M15	GO:0033036	macromolecule localization	1424	29	8.34	2.9e-08	1.38686e-05
M15	GO:0010467	gene expression	2240	33	13.11	3.0e-08	1.38686e-05
M15	GO:1902582	single-organism intracellular transport	934	26	5.47	7.9e-08	3.40859e-05
M15	GO:1902578	single-organism localization	1944	26	11.38	1.1e-07	4.42821e-05
M15	GO:0006139	nucleobase-containing compound metabolic...	2400	30	14.05	1.2e-07	4.42821e-05
M15	GO:0006405	RNA export from nucleus	70	26	0.41	1.3e-07	4.42821e-05
M15	GO:1902579	multi-organism localization	27	6	0.16	1.3e-07	4.42821e-05
M15	GO:0046794	transport of virus	26	6	0.15	1.7e-07	5.5012e-05
M15	GO:0006725	cellular aromatic compound metabolic pro...	2487	30	14.56	2.3e-07	6.75339e-05
M15	GO:0075733	intracellular transport of virus	24	6	0.14	2.4e-07	6.75339e-05
M15	GO:0046483	heterocycle metabolic process	2489	30	14.57	2.4e-07	6.75339e-05
M15	GO:0046907	intracellular transport	1028	27	6.02	3.1e-07	8.35967e-05
M15	GO:0071826	ribonucleoprotein complex subunit organi...	131	6	0.77	5.5e-07	0.000142384
M15	GO:0034641	cellular nitrogen compound metabolic pro...	2853	31	16.7	5.9e-07	0.000146865
M15	GO:0044766	multi-organism transport	27	6	0.16	9.9e-07	0.000237307
M15	GO:0071702	organic substance transport	1311	29	7.68	1.1e-06	0.000254257
M15	GO:0090304	nucleic acid metabolic process	2052	30	12.01	1.2e-06	0.000267807
M15	GO:0006397	mRNA processing	263	26	1.54	1.4e-06	0.000302027
M15	GO:0051179	localization	2578	29	15.09	1.5e-06	0.000313161
M15	GO:0043484	regulation of RNA splicing	42	7	0.25	6.1e-06	0.00123372
M15	GO:0006388	tRNA splicing, via endonucleolytic cleav...	8	5	0.05	6.3e-06	0.00123556
M15	GO:0016973	poly(A)+ mRNA export from nucleus	7	4	0.04	1.6e-05	0.00295863
M15	GO:0006417	regulation of translation	155	6	0.91	1.6e-05	0.00295863
M15	GO:1902583	multi-organism intracellular transport	24	6	0.14	1.8e-05	0.00306568
M15	GO:0006807	nitrogen compound metabolic process	3023	31	17.7	1.8e-05	0.00306568
M15	GO:0051641	cellular localization	1604	28	9.39	1.8e-05	0.00306568
M15	GO:0022613	ribonucleoprotein complex biogenesis	227	6	1.33	2.0e-05	0.00331897
M15	GO:1901360	organic cyclic compound metabolic proces...	2583	30	15.12	2.1e-05	0.0033978
M15	GO:0050684	regulation of mRNA processing	58	7	0.34	4.5e-05	0.00710341
M15	GO:0031123	RNA 3'-end processing	80	14	0.47	5.4e-05	0.00832114
M15	GO:0022618	ribonucleoprotein complex assembly	123	6	0.72	6.9e-05	0.0103853
M15	GO:1903311	regulation of mRNA metabolic process	61	7	0.36	8.0e-05	0.0117673
M15	GO:0033119	negative regulation of RNA splicing	16	5	0.09	8.9e-05	0.0128002
M15	GO:0016482	cytoplasmic transport	661	26	3.87	9.1e-05	0.0128033
M15	GO:0050686	negative regulation of mRNA processing	20	5	0.12	0.00020	0.0275404
M15	GO:0051649	establishment of localization in cell	1420	27	8.31	0.00023	0.0310117
M15	GO:0034248	regulation of cellular amide metabolic p...	165	6	0.97	0.00026	0.0343412
M20	GO:0007186	G-protein coupled receptor signaling pat...	394	94	8.7	< 1e-30	#N/A
M20	GO:0007610	behavior	381	46	8.41	4.3e-23	1.57558e-19
M20	GO:0023052	signaling	2830	116	62.49	5.0e-23	1.57558e-19
M20	GO:0007154	cell communication	2915	116	64.37	7.3e-23	1.57558e-19
M20	GO:0030809	negative regulation of nucleotide biosyn...	23	15	0.51	3.0e-22	4.85625e-19
M20	GO:0070098	chemokine-mediated signaling pathway	32	20	0.71	1.5e-21	1.9425e-18
M20	GO:0045980	negative regulation of nucleotide metabo...	39	17	0.86	3.8e-21	4.10083e-18
M20	GO:0044700	single organism signaling	2826	116	62.4	1.5e-20	1.3875e-17
M20	GO:0051174	regulation of phosphorus metabolic proce...	904	50	19.96	6.5e-18	5.26094e-15
M20	GO:0007267	cell-cell signaling	658	67	14.53	5.8e-17	4.17278e-14
M20	GO:0050795	regulation of behavior	127	28	2.8	3.0e-16	1.9425e-13
M20	GO:0006140	regulation of nucleotide metabolic proce...	126	23	2.78	2.2e-15	1.295e-12
M20	GO:0002685	regulation of leukocyte migration	82	23	1.81	4.9e-15	2.64396e-12
M20	GO:0060326	cell chemotaxis	131	24	2.89	9.9e-15	4.93096e-12
M20	GO:0019220	regulation of phosphate metabolic proces...	892	50	19.7	2.9e-14	1.34125e-11
M20	GO:0030808	regulation of nucleotide biosynthetic pr...	82	17	1.81	4.2e-14	1.813e-11
M20	GO:0040012	regulation of locomotion	391	41	8.63	6.0e-14	2.42813e-11
M20	GO:0031280	negative regulation of cyclase activity	15	11	0.33	7.1e-14	2.70426e-11
M20	GO:1900543	negative regulation of purine nucleotide...	37	17	0.82	1.1e-13	3.95694e-11
M20	GO:0009187	cyclic nucleotide metabolic process	124	23	2.74	2.0e-13	6.81579e-11
M20	GO:0051350	negative regulation of lyase activity	16	11	0.35	2.4e-13	7.77e-11
M20	GO:0046058	cAMP metabolic process	102	23	2.25	7.8e-13	2.405e-10
M20	GO:0051716	cellular response to stimulus	3247	110	71.7	9.7e-13	2.85489e-10
M20	GO:1900372	negative regulation of purine nucleotide...	23	15	0.51	1.6e-12	4.50435e-10
M20	GO:0050896	response to stimulus	3681	117	81.28	2.3e-12	6.20521e-10
M20	GO:0050789	regulation of biological process	4150	124	91.64	2.4e-12	6.216e-10
M20	GO:0072521	purine-containing compound metabolic pro...	349	23	7.71	4.9e-12	1.22029e-09
M20	GO:0072522	purine-containing compound biosynthetic ...	167	17	3.69	9.1e-12	2.18231e-09
M20	GO:0051270	regulation of cellular component movemen...	400	38	8.83	1.1e-11	2.54375e-09
M20	GO:0006468	protein phosphorylation	938	34	20.71	1.8e-11	4.01897e-09
M20	GO:0031401	positive regulation of protein modificat...	678	31	14.97	1.9e-11	4.10083e-09
M20	GO:0007165	signal transduction	2634	106	58.16	2.6e-11	5.43065e-09
M20	GO:1900542	regulation of purine nucleotide metaboli...	124	23	2.74	5.6e-11	1.13312e-08
M20	GO:0015837	amine transport	50	14	1.1	6.6e-11	1.295e-08
M20	GO:0006954	inflammatory response	313	38	6.91	7.4e-11	1.406e-08
M20	GO:0032101	regulation of response to external stimu...	441	39	9.74	7.6e-11	1.406e-08
M20	GO:0006793	phosphorus metabolic process	1669	50	36.85	1.2e-10	2.15833e-08
M20	GO:0080090	regulation of primary metabolic process	2298	64	50.74	1.6e-10	2.8e-08
M20	GO:1901293	nucleoside phosphate biosynthetic proces...	201	17	4.44	1.9e-10	3.2375e-08
M20	GO:0065007	biological regulation	4330	124	95.61	2.2e-10	3.65256e-08
M20	GO:0043269	regulation of ion transport	309	33	6.82	3.0e-10	4.85625e-08
M20	GO:0030800	negative regulation of cyclic nucleotide...	27	17	0.6	3.2e-10	5.05366e-08
M20	GO:0032103	positive regulation of response to exter...	158	24	3.49	3.3e-10	5.0875e-08
M20	GO:0050794	regulation of cellular process	3963	118	87.51	3.4e-10	5.11977e-08
M20	GO:0031399	regulation of protein modification proce...	920	34	20.31	4.5e-10	6.62216e-08
M20	GO:0015844	monoamine transport	40	12	0.88	7.5e-10	1.07917e-07
M20	GO:0032879	regulation of localization	1195	65	26.39	9.3e-10	1.30908e-07
M20	GO:0050900	leukocyte migration	206	26	4.55	9.7e-10	1.33633e-07
M20	GO:0003008	system process	727	48	16.05	1.1e-09	1.45357e-07
M20	GO:0002687	positive regulation of leukocyte migrati...	61	17	1.35	1.1e-09	1.45357e-07
M20	GO:0050921	positive regulation of chemotaxis	75	18	1.66	1.2e-09	1.554e-07
M20	GO:0051272	positive regulation of cellular componen...	222	23	4.9	2.2e-09	2.79314e-07
M20	GO:0050920	regulation of chemotaxis	93	21	2.05	2.3e-09	2.86394e-07
M20	GO:0010562	positive regulation of phosphorus metabo...	647	36	14.29	3.5e-09	4.27594e-07
M20	GO:0040017	positive regulation of locomotion	226	24	4.99	4.5e-09	5.39583e-07
M20	GO:0051952	regulation of amine transport	49	14	1.08	7.4e-09	8.71182e-07
M20	GO:0030815	negative regulation of cAMP metabolic pr...	27	17	0.6	8.3e-09	9.59688e-07
M20	GO:0030803	negative regulation of cyclic nucleotide...	23	15	0.51	9.8e-09	1.11325e-06
M20	GO:0032270	positive regulation of cellular protein ...	829	32	18.31	2.0e-08	2.23276e-06
M20	GO:0019725	cellular homeostasis	376	28	8.3	2.2e-08	2.41441e-06
M20	GO:0048520	positive regulation of behavior	87	19	1.92	2.3e-08	2.48208e-06
M20	GO:0040011	locomotion	1006	48	22.21	3.7e-08	3.92746e-06
M20	GO:0051339	regulation of lyase activity	50	12	1.1	4.1e-08	4.21389e-06
M20	GO:0045742	positive regulation of epidermal growth ...	12	5	0.26	4.1e-08	4.21389e-06
M20	GO:0051247	positive regulation of protein metabolic...	881	33	19.45	4.2e-08	4.24922e-06
M20	GO:0031279	regulation of cyclase activity	51	12	1.13	5.2e-08	5.18e-06
M20	GO:0006952	defense response	975	50	21.53	6.9e-08	6.76932e-06
M20	GO:0050432	catecholamine secretion	29	11	0.64	7.1e-08	6.86157e-06
M20	GO:0006957	complement activation, alternative pathw...	6	5	0.13	7.5e-08	7.14154e-06
M20	GO:0007586	digestion	49	11	1.08	1.1e-07	1.03225e-05
M20	GO:2000257	regulation of protein activation cascade	16	7	0.35	1.2e-07	1.11e-05
M20	GO:0006956	complement activation	23	8	0.51	1.3e-07	1.1691e-05
M20	GO:0046390	ribose phosphate biosynthetic process	164	17	3.62	1.3e-07	1.1691e-05
M20	GO:0007187	G-protein coupled receptor signaling pat...	114	48	2.52	1.4e-07	1.225e-05
M20	GO:0030818	negative regulation of cAMP biosynthetic...	23	15	0.51	1.4e-07	1.225e-05
M20	GO:0051604	protein maturation	190	14	4.2	1.7e-07	1.46767e-05
M20	GO:0033993	response to lipid	465	34	10.27	2.1e-07	1.78914e-05
M20	GO:0051953	negative regulation of amine transport	17	9	0.38	2.2e-07	1.85e-05
M20	GO:1903531	negative regulation of secretion by cell	89	14	1.97	2.4e-07	1.96709e-05
M20	GO:0050433	regulation of catecholamine secretion	29	11	0.64	2.4e-07	1.96709e-05
M20	GO:0002920	regulation of humoral immune response	22	7	0.49	4.9e-07	3.96594e-05
M20	GO:0030814	regulation of cAMP metabolic process	82	23	1.81	5.0e-07	3.99691e-05
M20	GO:0006811	ion transport	666	40	14.71	6.5e-07	5.13262e-05
M20	GO:0072376	protein activation cascade	34	8	0.75	8.4e-07	6.55301e-05
M20	GO:0008283	cell proliferation	941	45	20.78	8.7e-07	6.70625e-05
M20	GO:0060177	regulation of angiotensin metabolic proc...	8	5	0.18	1.5e-06	0.000110369
M20	GO:0071804	cellular potassium ion transport	94	12	2.08	1.5e-06	0.000110369
M20	GO:0032940	secretion by cell	508	30	11.22	1.5e-06	0.000110369
M20	GO:0043171	peptide catabolic process	11	4	0.24	1.5e-06	0.000110369
M20	GO:0019693	ribose phosphate metabolic process	332	23	7.33	1.9e-06	0.00013823
M20	GO:1901137	carbohydrate derivative biosynthetic pro...	474	19	10.47	2.1e-06	0.000151083
M20	GO:0045937	positive regulation of phosphate metabol...	647	36	14.29	2.3e-06	0.000163654
M20	GO:0002673	regulation of acute inflammatory respons...	37	12	0.82	2.4e-06	0.000168913
M20	GO:2000145	regulation of cell motility	362	37	7.99	2.9e-06	0.000201909
M20	GO:0051179	localization	2578	83	56.92	3.0e-06	0.000206649
M20	GO:0001932	regulation of protein phosphorylation	735	34	16.23	3.1e-06	0.000211289
M20	GO:0030334	regulation of cell migration	345	35	7.62	3.2e-06	0.000215833
M20	GO:0030595	leukocyte chemotaxis	95	22	2.1	3.4e-06	0.000226959
M20	GO:0015850	organic hydroxy compound transport	111	14	2.45	3.6e-06	0.000237857
M20	GO:1902533	positive regulation of intracellular sig...	582	32	12.85	3.8e-06	0.000248535
M20	GO:0030799	regulation of cyclic nucleotide metaboli...	95	23	2.1	3.9e-06	0.000252525
M20	GO:0010604	positive regulation of macromolecule met...	1421	39	31.38	4.0e-06	0.000256436
M20	GO:0019637	organophosphate metabolic process	705	26	15.57	5.0e-06	0.000317402
M20	GO:0051674	localization of cell	658	40	14.53	5.1e-06	0.000320607
M20	GO:0042327	positive regulation of phosphorylation	584	32	12.9	5.4e-06	0.000336202
M20	GO:0030449	regulation of complement activation	16	7	0.35	5.7e-06	0.0003515
M20	GO:0008217	regulation of blood pressure	96	14	2.12	5.9e-06	0.000360401
M20	GO:0007193	adenylate cyclase-inhibiting G-protein c...	51	31	1.13	6.0e-06	0.000363084
M20	GO:0001934	positive regulation of protein phosphory...	561	31	12.39	7.2e-06	0.000431667
M20	GO:0002237	response to molecule of bacterial origin	185	18	4.08	8.6e-06	0.000510872
M20	GO:0090407	organophosphate biosynthetic process	421	17	9.3	8.8e-06	0.000518
M20	GO:0090520	sphingolipid mediated signaling pathway	9	5	0.2	1.1e-05	0.000641667
M20	GO:0010563	negative regulation of phosphorus metabo...	257	18	5.67	1.2e-05	0.000681579
M20	GO:0051051	negative regulation of transport	223	18	4.92	1.2e-05	0.000681579
M20	GO:0016486	peptide hormone processing	14	5	0.31	1.2e-05	0.000681579
M20	GO:0002002	regulation of angiotensin levels in bloo...	7	5	0.15	1.3e-05	0.000719444
M20	GO:1903317	regulation of protein maturation	40	7	0.88	1.3e-05	0.000719444
M20	GO:0051246	regulation of protein metabolic process	1327	43	29.3	1.3e-05	0.000719444
M20	GO:0010107	potassium ion import	19	9	0.42	1.4e-05	0.000761765
M20	GO:0051048	negative regulation of secretion	99	15	2.19	1.4e-05	0.000761765
M20	GO:0023014	signal transduction by protein phosphory...	511	28	11.28	1.8e-05	0.00097125
M20	GO:0048584	positive regulation of response to stimu...	1127	54	24.89	1.9e-05	0.00101674
M20	GO:0002376	immune system process	1359	51	30.01	2.4e-05	0.00127377
M20	GO:1901135	carbohydrate derivative metabolic proces...	739	25	16.32	3.1e-05	0.00163191
M20	GO:0002684	positive regulation of immune system pro...	548	29	12.1	3.9e-05	0.00203649
M20	GO:0007194	negative regulation of adenylate cyclase...	15	11	0.33	4.8e-05	0.0024864
M20	GO:1903792	negative regulation of anion transport	18	7	0.4	4.9e-05	0.00251806
M20	GO:1903034	regulation of response to wounding	189	15	4.17	5.0e-05	0.00254921
M20	GO:0055082	cellular chemical homeostasis	318	28	7.02	6.0e-05	0.00303516
M20	GO:0055086	nucleobase-containing small molecule met...	443	23	9.78	6.1e-05	0.00303827
M20	GO:1901186	positive regulation of ERBB signaling pa...	13	5	0.29	6.1e-05	0.00303827
M20	GO:0032460	negative regulation of protein oligomeri...	5	3	0.11	6.4e-05	0.00316336
M20	GO:0052652	cyclic purine nucleotide metabolic proce...	92	17	2.03	6.5e-05	0.00318845
M20	GO:0051937	catecholamine transport	33	11	0.73	6.8e-05	0.00331053
M20	GO:0006928	movement of cell or subcellular componen...	1091	44	24.09	7.1e-05	0.00343078
M20	GO:0072676	lymphocyte migration	23	10	0.51	7.2e-05	0.00345333
M20	GO:1902531	regulation of intracellular signal trans...	896	37	19.78	7.6e-05	0.00361838
M20	GO:0044708	single-organism behavior	227	16	5.01	7.8e-05	0.0036865
M20	GO:0050901	leukocyte tethering or rolling	12	4	0.26	8.8e-05	0.00412899
M20	GO:0019835	cytolysis	12	4	0.26	9.6e-05	0.00447194
M20	GO:0032501	multicellular organismal process	2874	85	63.46	9.9e-05	0.00457875
M20	GO:0000165	MAPK cascade	496	28	10.95	0.00010	0.0045922
M20	GO:0016485	protein processing	179	13	3.95	0.00011	0.00498077
M20	GO:0042127	regulation of cell proliferation	739	39	16.32	0.00011	0.00498077
M20	GO:0032496	response to lipopolysaccharide	181	18	4	0.00012	0.00532192
M20	GO:0042058	regulation of epidermal growth factor re...	51	5	1.13	0.00012	0.00532192
M20	GO:0050995	negative regulation of lipid catabolic p...	10	3	0.22	0.00012	0.00532192
M20	GO:0043408	regulation of MAPK cascade	456	28	10.07	0.00014	0.00616667
M20	GO:0034762	regulation of transmembrane transport	200	16	4.42	0.00015	0.00651846
M20	GO:0007600	sensory perception	221	25	4.88	0.00015	0.00651846
M20	GO:0019221	cytokine-mediated signaling pathway	322	22	7.11	0.00016	0.00686093
M20	GO:0046903	secretion	573	32	12.65	0.00016	0.00686093
M20	GO:0006939	smooth muscle contraction	70	13	1.55	0.00019	0.00798864
M20	GO:0051172	negative regulation of nitrogen compound...	649	21	14.33	0.00019	0.00798864
M20	GO:0051239	regulation of multicellular organismal p...	1208	52	26.67	0.00019	0.00798864
M20	GO:0002688	regulation of leukocyte chemotaxis	54	18	1.19	0.00020	0.00830128
M20	GO:0000187	activation of MAPK activity	103	12	2.27	0.00020	0.00830128
M20	GO:0007631	feeding behavior	56	16	1.24	0.00021	0.00855189
M20	GO:0051707	response to other organism	428	26	9.45	0.00021	0.00855189
M20	GO:0048523	negative regulation of cellular process	1851	60	40.87	0.00021	0.00855189
M20	GO:0043271	negative regulation of ion transport	61	11	1.35	0.00024	0.0097125
M20	GO:0035150	regulation of tube size	93	12	2.05	0.00025	0.0100543
M20	GO:0048519	negative regulation of biological proces...	2012	64	44.43	0.00026	0.010392
M20	GO:0050801	ion homeostasis	306	28	6.76	0.00028	0.0111227
M20	GO:0045936	negative regulation of phosphate metabol...	257	18	5.67	0.00029	0.0113803
M20	GO:0070613	regulation of protein processing	40	7	0.88	0.00029	0.0113803
M20	GO:0030031	cell projection assembly	183	9	4.04	0.00030	0.0117018
M20	GO:0002686	negative regulation of leukocyte migrati...	19	7	0.42	0.00031	0.0120195
M20	GO:0035587	purinergic receptor signaling pathway	20	5	0.44	0.00035	0.0134896
M20	GO:0031325	positive regulation of cellular metaboli...	1454	40	32.11	0.00036	0.0137929
M20	GO:0045934	negative regulation of nucleobase-contai...	598	19	13.2	0.00039	0.0148544
M20	GO:0048878	chemical homeostasis	496	31	10.95	0.00040	0.0151462
M20	GO:0032845	negative regulation of homeostatic proce...	93	10	2.05	0.00043	0.0161875
M20	GO:0050804	modulation of synaptic transmission	162	18	3.58	0.00045	0.0167457
M20	GO:0003158	endothelium development	53	5	1.17	0.00045	0.0167457
M20	GO:0009190	cyclic nucleotide biosynthetic process	92	17	2.03	0.00050	0.0185
M20	GO:0030335	positive regulation of cell migration	216	23	4.77	0.00054	0.0198665
M20	GO:0071345	cellular response to cytokine stimulus	392	23	8.66	0.00058	0.0212175
M20	GO:1901564	organonitrogen compound metabolic proces...	1277	32	28.2	0.00062	0.0225534
M20	GO:0019932	second-messenger-mediated signaling	139	12	3.07	0.00070	0.0251806
M20	GO:0051701	interaction with host	91	6	2.01	0.00070	0.0251806
M20	GO:1902003	regulation of beta-amyloid formation	5	2	0.11	0.00071	0.0253992
M20	GO:0009893	positive regulation of metabolic process	1793	48	39.59	0.00073	0.0259712
M20	GO:1903530	regulation of secretion by cell	342	24	7.55	0.00075	0.0263927
M20	GO:0032844	regulation of homeostatic process	225	16	4.97	0.00075	0.0263927
M20	GO:0044707	single-multicellular organism process	2819	85	62.25	0.00077	0.02695
M20	GO:0006753	nucleoside phosphate metabolic process	414	23	9.14	0.00080	0.0278495
M20	GO:0043950	positive regulation of cAMP-mediated sig...	9	4	0.2	0.00083	0.0287393
M20	GO:0051966	regulation of synaptic transmission, glu...	38	10	0.84	0.00084	0.0289309
M20	GO:0050435	beta-amyloid metabolic process	12	3	0.26	0.00087	0.0298056
M20	GO:0044699	single-organism process	5486	130	121.14	0.00090	0.0306711
M20	GO:1900371	regulation of purine nucleotide biosynth...	82	17	1.81	0.00093	0.0315275
M20	GO:0006163	purine nucleotide metabolic process	325	23	7.18	0.00105	0.0354102
M20	GO:0051282	regulation of sequestering of calcium io...	55	7	1.21	0.00107	0.0358977
M20	GO:0009607	response to biotic stimulus	441	26	9.74	0.00108	0.0360464
M20	GO:0002690	positive regulation of leukocyte chemota...	48	16	1.06	0.00109	0.0361936
M20	GO:0002683	negative regulation of immune system pro...	181	14	4	0.00111	0.0364835
M20	GO:1902992	negative regulation of amyloid precursor...	5	2	0.11	0.00111	0.0364835
M20	GO:0061098	positive regulation of protein tyrosine ...	20	5	0.44	0.00114	0.0372803
M20	GO:0008630	intrinsic apoptotic signaling pathway in...	61	3	1.35	0.00124	0.0403467
M20	GO:0006955	immune response	895	43	19.76	0.00127	0.0411163
M20	GO:0002682	regulation of immune system process	873	40	19.28	0.00131	0.0422002
M20	GO:0032268	regulation of cellular protein metabolic...	1242	37	27.42	0.00132	0.0423119
M20	GO:2000147	positive regulation of cell motility	218	23	4.81	0.00133	0.0424224
M20	GO:0006959	humoral immune response	72	10	1.59	0.00134	0.0425319
M20	GO:0006164	purine nucleotide biosynthetic process	156	17	3.44	0.00136	0.0429561
M20	GO:0001525	angiogenesis	231	13	5.1	0.00143	0.0449478
M20	GO:0001775	cell activation	510	23	11.26	0.00144	0.0450435
M20	GO:0030534	adult behavior	74	8	1.63	0.00146	0.0454495
M20	GO:0048870	cell motility	658	40	14.53	0.00149	0.0461615
M20	GO:0032846	positive regulation of homeostatic proce...	103	9	2.27	0.00150	0.04625
M20	GO:0015696	ammonium transport	50	8	1.1	0.00156	0.047872
M20	GO:0051283	negative regulation of sequestering of c...	55	7	1.21	0.00157	0.0479517
M20	GO:1902229	regulation of intrinsic apoptotic signal...	21	3	0.46	0.00160	0.0486385
M20	GO:0009890	negative regulation of biosynthetic proc...	636	18	14.04	0.00163	0.0493189
M21	GO:0006790	sulfur compound metabolic process	247	30	1.49	< 1e-30	#N/A
M21	GO:0006022	aminoglycan metabolic process	121	24	0.73	2.9e-30	1.87775e-26
M21	GO:0044272	sulfur compound biosynthetic process	157	24	0.95	1.6e-24	5.18e-21
M21	GO:0006082	organic acid metabolic process	657	30	3.96	2.1e-23	4.5325e-20
M21	GO:0006023	aminoglycan biosynthetic process	94	19	0.57	3.2e-23	5.18e-20
M21	GO:1901135	carbohydrate derivative metabolic proces...	739	30	4.45	1.9e-19	2.4605e-16
M21	GO:0030204	chondroitin sulfate metabolic process	48	19	0.29	5.3e-17	5.55e-14
M21	GO:0050654	chondroitin sulfate proteoglycan metabol...	49	19	0.3	6.0e-17	5.55e-14
M21	GO:0050427	3'-phosphoadenosine 5'-phosphosulfate me...	12	11	0.07	7.3e-17	5.90844e-14
M21	GO:0030166	proteoglycan biosynthetic process	45	19	0.27	1.6e-16	1.15111e-13
M21	GO:0005975	carbohydrate metabolic process	532	25	3.2	1.8e-16	1.1655e-13
M21	GO:0034032	purine nucleoside bisphosphate metabolic...	24	11	0.14	1.2e-14	7.06364e-12
M21	GO:0009101	glycoprotein biosynthetic process	227	19	1.37	2.1e-14	1.09577e-11
M21	GO:0033865	nucleoside bisphosphate metabolic proces...	24	11	0.14	2.2e-14	1.09577e-11
M21	GO:0009100	glycoprotein metabolic process	261	19	1.57	3.4e-14	1.5725e-11
M21	GO:1901564	organonitrogen compound metabolic proces...	1277	31	7.69	9.3e-14	4.0145e-11
M21	GO:0030206	chondroitin sulfate biosynthetic process	24	17	0.14	1.5e-13	6.07031e-11
M21	GO:1901137	carbohydrate derivative biosynthetic pro...	474	24	2.85	2.1e-13	7.99853e-11
M21	GO:0009410	response to xenobiotic stimulus	86	11	0.52	8.7e-13	3.12958e-10
M21	GO:0006029	proteoglycan metabolic process	69	19	0.42	1.3e-12	4.43026e-10
M21	GO:0071466	cellular response to xenobiotic stimulus	84	11	0.51	2.0e-12	6.475e-10
M21	GO:0006805	xenobiotic metabolic process	81	11	0.49	6.4e-12	1.91307e-09
M21	GO:0050650	chondroitin sulfate proteoglycan biosynt...	28	17	0.17	6.5e-12	1.91307e-09
M21	GO:1901566	organonitrogen compound biosynthetic pro...	842	26	5.07	3.6e-10	1.01348e-07
M21	GO:0030205	dermatan sulfate metabolic process	12	9	0.07	4.4e-10	1.18708e-07
M21	GO:0030208	dermatan sulfate biosynthetic process	11	9	0.07	3.5e-09	9.065e-07
M21	GO:0044281	small molecule metabolic process	1536	31	9.25	1.4e-08	3.48654e-06
M21	GO:0044711	single-organism biosynthetic process	1094	24	6.59	1.4e-07	3.35741e-05
M21	GO:0006753	nucleoside phosphate metabolic process	414	12	2.49	5.1e-07	0.000117938
M21	GO:0072348	sulfur compound transport	11	3	0.07	6.0e-07	0.000133966
M21	GO:0044710	single-organism metabolic process	2999	32	18.06	1.4e-06	0.000302167
M21	GO:0034035	purine ribonucleoside bisphosphate metab...	12	11	0.07	4.8e-06	0.00100258
M21	GO:0055086	nucleobase-containing small molecule met...	443	12	2.67	1.1e-05	0.00222578
M21	GO:0030207	chondroitin sulfate catabolic process	13	5	0.08	1.2e-05	0.00235455
M21	GO:1901657	glycosyl compound metabolic process	235	11	1.42	1.5e-05	0.00285662
M21	GO:0072330	monocarboxylic acid biosynthetic process	119	9	0.72	2.7e-05	0.004995
M21	GO:0050428	3'-phosphoadenosine 5'-phosphosulfate bi...	6	5	0.04	3.4e-05	0.00611528
M21	GO:0006807	nitrogen compound metabolic process	3023	32	18.2	5.6e-05	0.0098
M21	GO:0016053	organic acid biosynthetic process	177	9	1.07	6.4e-05	0.0109053
M21	GO:0033866	nucleoside bisphosphate biosynthetic pro...	12	5	0.07	8.8e-05	0.0146103
M21	GO:0046394	carboxylic acid biosynthetic process	177	9	1.07	0.00019	0.0307563
M21	GO:0034033	purine nucleoside bisphosphate biosynthe...	12	5	0.07	0.00021	0.0331646
M21	GO:0018149	peptide cross-linking	13	2	0.08	0.00025	0.0385417
M21	GO:0001501	skeletal system development	234	7	1.41	0.00027	0.040657
M24	GO:0015980	energy derivation by oxidation of organi...	285	33	2.15	< 1e-30	#N/A
M24	GO:0006091	generation of precursor metabolites and ...	335	33	2.52	2.9e-30	1.87775e-26
M24	GO:0022900	electron transport chain	105	23	0.79	5.1e-29	1.65113e-25
M24	GO:0055114	oxidation-reduction process	593	41	4.46	3.2e-26	6.90667e-23
M24	GO:0006119	oxidative phosphorylation	59	19	0.44	5.3e-19	8.57937e-16
M24	GO:0055086	nucleobase-containing small molecule met...	443	25	3.33	2.1e-17	2.7195e-14
M24	GO:0006099	tricarboxylic acid cycle	25	10	0.19	2.5e-15	2.69792e-12
M24	GO:0006753	nucleoside phosphate metabolic process	414	25	3.12	9.3e-15	8.6025e-12
M24	GO:0044710	single-organism metabolic process	2999	44	22.58	9.2e-14	7.44625e-11
M24	GO:0019637	organophosphate metabolic process	705	26	5.31	1.5e-12	1.07917e-09
M24	GO:0044281	small molecule metabolic process	1536	43	11.56	5.3e-12	3.43175e-09
M24	GO:0072521	purine-containing compound metabolic pro...	349	20	2.63	9.9e-12	5.8275e-09
M24	GO:1901657	glycosyl compound metabolic process	235	20	1.77	1.1e-11	5.93542e-09
M24	GO:0045333	cellular respiration	142	33	1.07	1.3e-11	6.475e-09
M24	GO:0019693	ribose phosphate metabolic process	332	20	2.5	3.3e-11	1.52625e-08
M24	GO:1901564	organonitrogen compound metabolic proces...	1277	31	9.61	1.0e-10	4.31667e-08
M24	GO:0072350	tricarboxylic acid metabolic process	29	10	0.22	1.7e-09	6.87969e-07
M24	GO:0046034	ATP metabolic process	139	20	1.05	9.7e-09	3.48931e-06
M24	GO:0009116	nucleoside metabolic process	227	20	1.71	9.7e-09	3.48931e-06
M24	GO:0006082	organic acid metabolic process	657	19	4.95	4.5e-08	1.53355e-05
M24	GO:0006120	mitochondrial electron transport, NADH t...	36	19	0.27	8.9e-08	2.88138e-05
M24	GO:1901135	carbohydrate derivative metabolic proces...	739	20	5.56	7.1e-07	0.000218917
M24	GO:0009141	nucleoside triphosphate metabolic proces...	155	21	1.17	1.2e-06	0.000353182
M24	GO:0007005	mitochondrion organization	398	8	3	3.9e-06	0.00109793
M24	GO:0042278	purine nucleoside metabolic process	207	20	1.56	7.4e-06	0.00199646
M24	GO:0033014	tetrapyrrole biosynthetic process	18	3	0.14	1.4e-05	0.003626
M24	GO:0097031	mitochondrial respiratory chain complex ...	12	3	0.09	1.5e-05	0.00373558
M24	GO:0016054	organic acid catabolic process	134	9	1.01	2.2e-05	0.00527593
M24	GO:0042773	ATP synthesis coupled electron transport	51	19	0.38	7.2e-05	0.01665
M24	GO:0009235	cobalamin metabolic process	11	3	0.08	7.7e-05	0.0171922
M24	GO:0010257	NADH dehydrogenase complex assembly	12	3	0.09	8.2e-05	0.0176983
M24	GO:0006793	phosphorus metabolic process	1669	28	12.56	8.5e-05	0.017754
M24	GO:0009123	nucleoside monophosphate metabolic proce...	180	20	1.35	0.00014	0.0283281
M32	GO:1901185	negative regulation of ERBB signaling pa...	35	6	0.2	7.0e-07	0.003238
M32	GO:0042059	negative regulation of epidermal growth ...	34	6	0.2	1.4e-06	0.003238
M32	GO:0051179	localization	2578	29	15.09	1.5e-06	0.003238
M32	GO:1901184	regulation of ERBB signaling pathway	53	6	0.31	5.2e-06	0.0084188
M32	GO:0016192	vesicle-mediated transport	703	20	4.12	6.6e-06	0.00854832
M32	GO:0006897	endocytosis	345	19	2.02	1.1e-05	0.0118727
M32	GO:0042058	regulation of epidermal growth factor re...	51	6	0.3	1.9e-05	0.0175777
M33	GO:0006412	translation	363	151	12.33	< 1e-30	#N/A
M33	GO:0045047	protein targeting to ER	109	105	3.7	< 1e-30	#N/A
M33	GO:0006401	RNA catabolic process	176	104	5.98	< 1e-30	#N/A
M33	GO:0006413	translational initiation	220	114	7.47	< 1e-30	#N/A
M33	GO:0043604	amide biosynthetic process	421	151	14.3	< 1e-30	#N/A
M33	GO:0043603	cellular amide metabolic process	522	153	17.73	< 1e-30	#N/A
M33	GO:0019439	aromatic compound catabolic process	283	104	9.61	< 1e-30	#N/A
M33	GO:0046700	heterocycle catabolic process	280	104	9.51	< 1e-30	#N/A
M33	GO:1901361	organic cyclic compound catabolic proces...	291	104	9.88	< 1e-30	#N/A
M33	GO:0034655	nucleobase-containing compound catabolic...	262	104	8.9	< 1e-30	#N/A
M33	GO:0072599	establishment of protein localization to...	113	105	3.84	< 1e-30	#N/A
M33	GO:0070972	protein localization to endoplasmic reti...	127	105	4.31	< 1e-30	#N/A
M33	GO:0019083	viral transcription	160	81	5.43	< 1e-30	#N/A
M33	GO:0006518	peptide metabolic process	429	152	14.57	< 1e-30	#N/A
M33	GO:0044802	single-organism membrane organization	505	109	17.15	< 1e-30	#N/A
M33	GO:1901566	organonitrogen compound biosynthetic pro...	842	151	28.59	< 1e-30	#N/A
M33	GO:0044033	multi-organism metabolic process	176	81	5.98	< 1e-30	#N/A
M33	GO:0044270	cellular nitrogen compound catabolic pro...	281	104	9.54	< 1e-30	#N/A
M33	GO:0006612	protein targeting to membrane	153	105	5.2	< 1e-30	#N/A
M33	GO:0090150	establishment of protein localization to...	254	106	8.63	< 1e-30	#N/A
M33	GO:0043043	peptide biosynthetic process	380	151	12.9	< 1e-30	#N/A
M33	GO:0043241	protein complex disassembly	214	83	7.27	< 1e-30	#N/A
M33	GO:0016071	mRNA metabolic process	403	104	13.69	< 1e-30	#N/A
M33	GO:0032984	macromolecular complex disassembly	219	83	7.44	< 1e-30	#N/A
M33	GO:0006414	translational elongation	177	86	6.01	< 1e-30	#N/A
M33	GO:0019080	viral gene expression	169	81	5.74	< 1e-30	#N/A
M33	GO:0061024	membrane organization	626	109	21.26	< 1e-30	#N/A
M33	GO:0006402	mRNA catabolic process	168	104	5.7	< 1e-30	#N/A
M33	GO:1901564	organonitrogen compound metabolic proces...	1277	154	43.36	< 1e-30	#N/A
M33	GO:0072657	protein localization to membrane	323	106	10.97	< 1e-30	#N/A
M33	GO:0072594	establishment of protein localization to...	404	107	13.72	< 1e-30	#N/A
M33	GO:0022411	cellular component disassembly	496	85	16.84	< 1e-30	#N/A
M33	GO:0044265	cellular macromolecule catabolic process	586	109	19.9	< 1e-30	#N/A
M33	GO:0006613	cotranslational protein targeting to mem...	105	105	3.57	< 1e-30	#N/A
M33	GO:0022613	ribonucleoprotein complex biogenesis	227	54	7.71	< 1e-30	#N/A
M33	GO:0044764	multi-organism cellular process	546	87	18.54	< 1e-30	#N/A
M33	GO:0010608	posttranscriptional regulation of gene e...	191	49	6.49	< 1e-30	#N/A
M33	GO:0009057	macromolecule catabolic process	723	109	24.55	< 1e-30	#N/A
M33	GO:1902580	single-organism cellular localization	710	108	24.11	< 1e-30	#N/A
M33	GO:0006605	protein targeting	422	107	14.33	6.8e-30	4.37716e-26
M33	GO:0000184	nuclear-transcribed mRNA catabolic proce...	112	102	3.8	2.0e-29	6.437e-26
M33	GO:1902578	single-organism localization	1944	128	66.01	3.2e-28	5.47145e-25
M33	GO:1902582	single-organism intracellular transport	934	119	31.72	3.4e-28	5.47145e-25
M33	GO:0019538	protein metabolic process	2679	183	90.97	8.5e-28	1.09429e-24
M33	GO:0046907	intracellular transport	1028	121	34.91	4.7e-27	5.04232e-24
M33	GO:0033036	macromolecule localization	1424	128	48.36	5.7e-27	5.24156e-24
M33	GO:0006886	intracellular protein transport	606	108	20.58	1.1e-26	8.85088e-24
M33	GO:0016482	cytoplasmic transport	661	120	22.45	6.6e-24	4.72047e-21
M33	GO:1901575	organic substance catabolic process	1066	109	36.2	1.4e-23	9.0118e-21
M33	GO:0044419	interspecies interaction between organis...	583	87	19.8	3.2e-23	1.87258e-20
M33	GO:0034248	regulation of cellular amide metabolic p...	165	49	5.6	5.2e-23	2.78937e-20
M33	GO:0019058	viral life cycle	275	83	9.34	6.7e-23	3.31753e-20
M33	GO:0044248	cellular catabolic process	1099	110	37.32	7.3e-23	3.35644e-20
M33	GO:0033365	protein localization to organelle	527	109	17.9	1.7e-22	7.29527e-20
M33	GO:0006417	regulation of translation	155	49	5.26	5.1e-22	2.05179e-19
M33	GO:0034645	cellular macromolecule biosynthetic proc...	2047	161	69.51	9.7e-22	3.67288e-19
M33	GO:0044260	cellular macromolecule metabolic process	3574	195	121.37	1.1e-21	3.93372e-19
M33	GO:0009059	macromolecule biosynthetic process	2141	161	72.7	8.9e-21	3.01523e-18
M33	GO:0070727	cellular macromolecule localization	879	112	29.85	9.7e-21	3.12195e-18
M33	GO:0045184	establishment of protein localization	1044	112	35.45	2.1e-20	6.437e-18
M33	GO:0010467	gene expression	2240	172	76.07	3.5e-19	1.02407e-16
M33	GO:0009056	catabolic process	1287	110	43.7	4.6e-19	1.2874e-16
M33	GO:0051641	cellular localization	1604	126	54.47	2.2e-18	5.90058e-16
M33	GO:0071702	organic substance transport	1311	125	44.52	4.6e-18	1.18441e-15
M33	GO:0006807	nitrogen compound metabolic process	3023	176	102.65	4.9e-18	1.21313e-15
M33	GO:0044267	cellular protein metabolic process	2500	182	84.89	1.1e-17	2.62248e-15
M33	GO:0043170	macromolecule metabolic process	3775	196	128.19	7.4e-17	1.70121e-14
M33	GO:0034641	cellular nitrogen compound metabolic pro...	2853	174	96.88	1.2e-16	2.66359e-14
M33	GO:0051704	multi-organism process	1203	92	40.85	1.3e-16	2.78937e-14
M33	GO:0034613	cellular protein localization	874	112	29.68	1.7e-16	3.52997e-14
M33	GO:0009058	biosynthetic process	2796	166	94.95	3.1e-16	6.23584e-14
M33	GO:0044237	cellular metabolic process	4511	196	153.18	7.5e-16	1.46295e-13
M33	GO:0051649	establishment of localization in cell	1420	123	48.22	4.4e-15	8.33024e-13
M33	GO:0044249	cellular biosynthetic process	2711	166	92.06	9.6e-15	1.76558e-12
M33	GO:0008152	metabolic process	4961	200	168.46	2.5e-13	4.47014e-11
M33	GO:0044271	cellular nitrogen compound biosynthetic ...	2029	156	68.9	2.9e-13	5.04522e-11
M33	GO:0043933	macromolecular complex subunit organizat...	1420	103	48.22	5.9e-13	9.99429e-11
M33	GO:0071826	ribonucleoprotein complex subunit organi...	131	34	4.45	1.2e-12	1.98062e-10
M33	GO:0022618	ribonucleoprotein complex assembly	123	34	4.18	1.8e-12	2.89665e-10
M33	GO:0030968	endoplasmic reticulum unfolded protein r...	68	13	2.31	2.0e-12	3.14e-10
M33	GO:0051179	localization	2578	134	87.54	2.0e-11	3.06524e-09
M33	GO:1901576	organic substance biosynthetic process	2754	161	93.52	2.1e-11	3.14365e-09
M33	GO:0015031	protein transport	976	111	33.14	1.8e-10	2.63332e-08
M33	GO:0042255	ribosome assembly	29	17	0.98	2.4e-10	3.43307e-08
M33	GO:0051234	establishment of localization	2151	133	73.04	4.2e-10	5.87726e-08
M33	GO:0017183	peptidyl-diphthamide biosynthetic proces...	6	6	0.2	1.3e-09	1.78045e-07
M33	GO:0035967	cellular response to topologically incor...	74	13	2.51	4.0e-09	5.36417e-07
M33	GO:0018202	peptidyl-histidine modification	8	6	0.27	6.1e-09	8.01341e-07
M33	GO:0035966	response to topologically incorrect prot...	88	13	2.99	6.3e-09	8.11062e-07
M33	GO:0034622	cellular macromolecular complex assembly	487	35	16.54	2.0e-08	2.52431e-06
M33	GO:0034976	response to endoplasmic reticulum stress	135	14	4.58	2.5e-07	3.09471e-05
M33	GO:0001731	formation of translation preinitiation c...	15	15	0.51	2.8e-07	3.40068e-05
M33	GO:0044238	primary metabolic process	4410	196	149.75	7.8e-07	9.29789e-05
M33	GO:0006614	SRP-dependent cotranslational protein ta...	104	104	3.53	9.0e-07	0.000105333
M33	GO:0002181	cytoplasmic translation	25	22	0.85	9.5e-07	0.000109199
M33	GO:0071840	cellular component organization or bioge...	3208	142	108.94	1.1e-06	0.000124223
M33	GO:0042221	response to chemical	2138	54	72.6	1.9e-06	0.000210867
M33	GO:0042273	ribosomal large subunit biogenesis	20	14	0.68	5.3e-06	0.000578239
M33	GO:0016043	cellular component organization	3147	138	106.87	7.5e-06	0.000804625
M33	GO:0034470	ncRNA processing	187	26	6.35	1.3e-05	0.00137182
M33	GO:0006415	translational termination	167	83	5.67	1.8e-05	0.00186881
M33	GO:0016072	rRNA metabolic process	104	22	3.53	1.9e-05	0.00194132
M33	GO:0019221	cytokine-mediated signaling pathway	322	15	10.93	2.2e-05	0.00221272
M33	GO:0070925	organelle assembly	277	17	9.41	3.1e-05	0.00306995
M33	GO:0006465	signal peptide processing	7	5	0.24	3.3e-05	0.0032185
M33	GO:0032480	negative regulation of type I interferon...	35	6	1.19	5.7e-05	0.00547625
M33	GO:0032020	ISG15-protein conjugation	5	3	0.17	7.0e-05	0.00662632
M33	GO:0048709	oligodendrocyte differentiation	42	5	1.43	8.7e-05	0.00811622
M33	GO:0071704	organic substance metabolic process	4542	196	154.24	0.00010	0.00919571
M33	GO:0043555	regulation of translation in response to...	16	6	0.54	0.00012	0.0108794
M33	GO:0006369	termination of RNA polymerase II transcr...	41	4	1.39	0.00020	0.0176356
M33	GO:0021782	glial cell development	45	5	1.53	0.00020	0.0176356
M33	GO:0007084	mitotic nuclear envelope reassembly	8	3	0.27	0.00025	0.0217466
M33	GO:0000027	ribosomal large subunit assembly	11	9	0.37	0.00028	0.0240315
M33	GO:0019985	translesion synthesis	45	4	1.53	0.00039	0.033032
M33	GO:0071166	ribonucleoprotein complex localization	67	14	2.28	0.00044	0.0367829
M33	GO:0051168	nuclear export	102	15	3.46	0.00050	0.0412628
M33	GO:0016032	viral process	542	87	18.41	0.00054	0.0439997
M36	GO:0070647	protein modification by small protein co...	553	42	4.72	3.8e-20	2.46088e-16
M36	GO:0044265	cellular macromolecule catabolic process	586	33	5	5.4e-17	1.18727e-13
M36	GO:0044257	cellular protein catabolic process	397	33	3.39	5.5e-17	1.18727e-13
M36	GO:0030163	protein catabolic process	468	33	3.99	3.4e-15	5.5046e-12
M36	GO:0009057	macromolecule catabolic process	723	33	6.17	3.1e-14	4.01512e-11
M36	GO:0019538	protein metabolic process	2679	49	22.86	9.4e-12	1.01457e-08
M36	GO:0006508	proteolysis	729	36	6.22	1.3e-11	1.20269e-08
M36	GO:0044248	cellular catabolic process	1099	34	9.38	2.1e-11	1.69995e-08
M36	GO:1901575	organic substance catabolic process	1066	33	9.09	1.2e-10	8.63467e-08
M36	GO:0009056	catabolic process	1287	34	10.98	4.5e-10	2.9142e-07
M36	GO:0031146	SCF-dependent proteasomal ubiquitin-depe...	29	14	0.25	2.1e-09	1.23633e-06
M36	GO:0043412	macromolecule modification	2001	45	17.07	3.7e-09	1.99677e-06
M36	GO:0043632	modification-dependent macromolecule cat...	358	33	3.05	4.7e-08	2.34132e-05
M36	GO:0044267	cellular protein metabolic process	2500	48	21.33	1.4e-07	6.476e-05
M36	GO:0051603	proteolysis involved in cellular protein...	383	33	3.27	1.9e-07	8.20293e-05
M36	GO:0009890	negative regulation of biosynthetic proc...	636	13	5.43	3.3e-07	0.000133567
M36	GO:0031327	negative regulation of cellular biosynth...	623	13	5.31	4.4e-07	0.000167614
M36	GO:0010558	negative regulation of macromolecule bio...	590	13	5.03	2.3e-06	0.000827489
M36	GO:2000113	negative regulation of cellular macromol...	555	12	4.73	5.9e-06	0.00201097
M36	GO:0051253	negative regulation of RNA metabolic pro...	526	12	4.49	8.8e-06	0.00277543
M36	GO:0051172	negative regulation of nitrogen compound...	649	14	5.54	9.0e-06	0.00277543
M36	GO:1902679	negative regulation of RNA biosynthetic ...	504	12	4.3	9.6e-06	0.00282589
M36	GO:0042752	regulation of circadian rhythm	67	6	0.57	1.1e-05	0.00309722
M36	GO:0045934	negative regulation of nucleobase-contai...	598	14	5.1	1.7e-05	0.00458717
M36	GO:1903507	negative regulation of nucleic acid-temp...	502	12	4.28	4.9e-05	0.012693
M36	GO:0042753	positive regulation of circadian rhythm	10	3	0.09	5.9e-05	0.0146955
M36	GO:0044237	cellular metabolic process	4511	49	38.48	0.00015	0.0359778
M36	GO:0036211	protein modification process	1917	45	16.35	0.00016	0.0370057
M36	GO:0007049	cell cycle	984	15	8.39	0.00018	0.0401959
M36	GO:0006325	chromatin organization	414	9	3.53	0.00020	0.040475
M36	GO:0010629	negative regulation of gene expression	650	11	5.55	0.00020	0.040475
M36	GO:0045892	negative regulation of transcription, DN...	488	11	4.16	0.00020	0.040475
M36	GO:0032922	circadian regulation of gene expression	42	4	0.36	0.00022	0.0431733
M36	GO:0031647	regulation of protein stability	116	6	0.99	0.00023	0.0438082
M36	GO:0044260	cellular macromolecule metabolic process	3574	48	30.49	0.00026	0.0481074
M36	GO:0048511	rhythmic process	202	8	1.72	0.00027	0.04857
M37	GO:0006082	organic acid metabolic process	657	45	7.14	6.4e-29	4.14464e-25
M37	GO:0050812	regulation of acyl-CoA biosynthetic proc...	13	12	0.14	2.8e-27	9.0664e-24
M37	GO:0042762	regulation of sulfur metabolic process	17	12	0.18	4.1e-22	8.85053e-19
M37	GO:0006086	acetyl-CoA biosynthetic process from pyr...	12	12	0.13	3.8e-21	6.1522e-18
M37	GO:0035384	thioester biosynthetic process	35	13	0.38	3.2e-19	4.14464e-16
M37	GO:0051186	cofactor metabolic process	239	26	2.6	4.2e-18	4.5332e-15
M37	GO:0044710	single-organism metabolic process	2999	63	32.61	6.3e-18	5.8284e-15
M37	GO:0009063	cellular amino acid catabolic process	70	19	0.76	2.2e-16	1.7809e-13
M37	GO:0035383	thioester metabolic process	55	14	0.6	3.1e-16	2.23062e-13
M37	GO:0044281	small molecule metabolic process	1536	61	16.7	5.2e-16	3.36752e-13
M37	GO:0051193	regulation of cofactor metabolic process	38	12	0.41	1.6e-15	9.41964e-13
M37	GO:0015711	organic anion transport	182	18	1.98	2.1e-15	1.1333e-12
M37	GO:0006637	acyl-CoA metabolic process	55	14	0.6	6.4e-15	3.18818e-12
M37	GO:0015701	bicarbonate transport	16	13	0.17	1.8e-13	8.32629e-11
M37	GO:0051188	cofactor biosynthetic process	106	15	1.15	2.0e-13	8.63467e-11
M37	GO:0006790	sulfur compound metabolic process	247	22	2.69	2.3e-13	9.30925e-11
M37	GO:0010565	regulation of cellular ketone metabolic ...	128	12	1.39	1.9e-12	7.23788e-10
M37	GO:1901565	organonitrogen compound catabolic proces...	197	19	2.14	2.5e-12	8.99444e-10
M37	GO:0006520	cellular amino acid metabolic process	233	19	2.53	3.5e-12	1.19295e-09
M37	GO:0044272	sulfur compound biosynthetic process	157	15	1.71	1.5e-11	4.857e-09
M37	GO:0006099	tricarboxylic acid cycle	25	8	0.27	1.0e-10	3.08381e-08
M37	GO:0006730	one-carbon metabolic process	26	8	0.28	1.9e-10	5.59291e-08
M37	GO:0006768	biotin metabolic process	9	6	0.1	5.8e-10	1.63308e-07
M37	GO:0006811	ion transport	666	20	7.24	8.9e-10	2.40152e-07
M37	GO:0019216	regulation of lipid metabolic process	161	12	1.75	1.5e-09	3.8856e-07
M37	GO:0016054	organic acid catabolic process	134	19	1.46	4.2e-09	1.03136e-06
M37	GO:0009081	branched-chain amino acid metabolic proc...	20	11	0.22	4.3e-09	1.03136e-06
M37	GO:0042180	cellular ketone metabolic process	161	13	1.75	1.3e-08	3.00671e-06
M37	GO:0006820	anion transport	234	19	2.54	2.0e-08	4.46621e-06
M37	GO:0018065	protein-cofactor linkage	7	4	0.08	4.4e-08	9.49813e-06
M37	GO:0015669	gas transport	5	4	0.05	4.7e-08	9.81845e-06
M37	GO:0019217	regulation of fatty acid metabolic proce...	53	12	0.58	6.6e-07	0.000133567
M37	GO:0006085	acetyl-CoA biosynthetic process	15	12	0.16	2.2e-06	0.000431733
M37	GO:0006090	pyruvate metabolic process	72	19	0.78	2.9e-06	0.000552365
M37	GO:0044282	small molecule catabolic process	200	20	2.17	4.1e-06	0.000758617
M37	GO:1901564	organonitrogen compound metabolic proces...	1277	30	13.89	1.1e-05	0.00197878
M37	GO:0044255	cellular lipid metabolic process	618	19	6.72	1.4e-05	0.00245038
M37	GO:0071616	acyl-CoA biosynthetic process	35	13	0.38	1.5e-05	0.00255632
M37	GO:0006979	response to oxidative stress	212	9	2.31	1.7e-05	0.00282287
M37	GO:0044712	single-organism catabolic process	704	28	7.65	2.0e-05	0.003238
M37	GO:0006084	acetyl-CoA metabolic process	25	13	0.27	3.7e-05	0.0058442
M37	GO:0072524	pyridine-containing compound metabolic p...	89	7	0.97	4.5e-05	0.00693857
M37	GO:0044237	cellular metabolic process	4511	61	49.05	4.7e-05	0.00707842
M37	GO:0005975	carbohydrate metabolic process	532	17	5.78	4.9e-05	0.00721191
M37	GO:0008152	metabolic process	4961	64	53.94	7.3e-05	0.0105055
M37	GO:0051196	regulation of coenzyme metabolic process	38	12	0.41	7.7e-05	0.0108403
M37	GO:0031668	cellular response to extracellular stimu...	249	6	2.71	0.00016	0.022046
M37	GO:1901606	alpha-amino acid catabolic process	55	14	0.6	0.00017	0.0229358
M37	GO:0006629	lipid metabolic process	738	22	8.02	0.00018	0.0237894
M37	GO:0055114	oxidation-reduction process	593	25	6.45	0.00019	0.0246088
M37	GO:0042744	hydrogen peroxide catabolic process	11	3	0.12	0.00021	0.0266659
M37	GO:0006631	fatty acid metabolic process	200	19	2.17	0.00022	0.0273985
M37	GO:0009083	branched-chain amino acid catabolic proc...	18	11	0.2	0.00031	0.0378785
M38	GO:0001505	regulation of neurotransmitter levels	110	37	0.83	< 1e-30	#N/A
M38	GO:0006836	neurotransmitter transport	103	36	0.78	< 1e-30	#N/A
M38	GO:0032940	secretion by cell	508	37	3.82	< 1e-30	#N/A
M38	GO:0007269	neurotransmitter secretion	90	34	0.68	4.8e-24	3.10704e-20
M38	GO:0007267	cell-cell signaling	658	39	4.95	1.2e-23	3.8838e-20
M38	GO:1902578	single-organism localization	1944	44	14.63	2.3e-19	4.96263e-16
M38	GO:0014047	glutamate secretion	42	22	0.32	3.6e-18	5.8257e-15
M38	GO:0015849	organic acid transport	148	25	1.11	4.8e-18	6.21408e-15
M38	GO:0006865	amino acid transport	77	25	0.58	1.0e-16	1.07883e-13
M38	GO:0015711	organic anion transport	182	25	1.37	2.7e-16	2.49673e-13
M38	GO:0065008	regulation of biological quality	1742	41	13.11	1.2e-15	9.7095e-13
M38	GO:0051179	localization	2578	44	19.41	1.8e-15	1.2946e-12
M38	GO:0046903	secretion	573	38	4.31	1.2e-14	7.7676e-12
M38	GO:0023061	signal release	256	35	1.93	4.2e-14	2.47151e-11
M38	GO:0046717	acid secretion	73	23	0.55	3.3e-13	1.78007e-10
M38	GO:0071705	nitrogen compound transport	432	31	3.25	7.9e-13	3.93359e-10
M38	GO:0048489	synaptic vesicle transport	63	13	0.47	1.6e-10	6.90453e-08
M38	GO:0042136	neurotransmitter biosynthetic process	12	5	0.09	1.6e-10	6.90453e-08
M38	GO:0042133	neurotransmitter metabolic process	14	6	0.11	1.0e-09	4.04563e-07
M38	GO:0048284	organelle fusion	54	7	0.41	1.7e-08	6.473e-06
M38	GO:0006520	cellular amino acid metabolic process	233	8	1.75	2.0e-08	7.19222e-06
M38	GO:0022406	membrane docking	38	7	0.29	2.3e-08	7.83574e-06
M38	GO:0007268	synaptic transmission	428	39	3.22	2.7e-08	8.73855e-06
M38	GO:0055085	transmembrane transport	565	19	4.25	3.9e-08	1.0976e-05
M38	GO:0060627	regulation of vesicle-mediated transport	225	11	1.69	3.9e-08	1.0976e-05
M38	GO:0023052	signaling	2830	39	21.3	3.9e-08	1.0976e-05
M38	GO:0006835	dicarboxylic acid transport	59	22	0.44	9.2e-08	2.45974e-05
M38	GO:0006906	vesicle fusion	40	7	0.3	9.5e-08	2.45974e-05
M38	GO:0007154	cell communication	2915	41	21.94	2.7e-07	6.72196e-05
M38	GO:0006811	ion transport	666	32	5.01	4.3e-07	0.000101719
M38	GO:0006820	anion transport	234	25	1.76	4.4e-07	0.000101719
M38	GO:0016050	vesicle organization	133	8	1	5.0e-07	0.000111603
M38	GO:0044700	single organism signaling	2826	39	21.27	6.5e-07	0.000140248
M38	GO:0061025	membrane fusion	73	8	0.55	8.9e-07	0.000185838
M38	GO:0048278	vesicle docking	31	7	0.23	1.4e-06	0.000274612
M38	GO:0010807	regulation of synaptic vesicle priming	5	4	0.04	1.4e-06	0.000274612
M38	GO:0051650	establishment of vesicle localization	121	13	0.91	4.0e-06	0.000761529
M38	GO:0017157	regulation of exocytosis	86	11	0.65	4.6e-06	0.000850737
M38	GO:0016188	synaptic vesicle maturation	5	3	0.04	5.7e-06	0.00102489
M38	GO:0044801	single-organism membrane fusion	54	7	0.41	8.7e-06	0.00152203
M38	GO:0016082	synaptic vesicle priming	9	5	0.07	1.1e-05	0.00187376
M38	GO:1901565	organonitrogen compound catabolic proces...	197	7	1.48	1.2e-05	0.00199169
M38	GO:0003008	system process	727	14	5.47	1.6e-05	0.0025892
M38	GO:0050804	modulation of synaptic transmission	162	13	1.22	2.1e-05	0.00331544
M38	GO:0042493	response to drug	252	8	1.9	2.5e-05	0.00385298
M38	GO:0044281	small molecule metabolic process	1536	19	11.56	2.9e-05	0.00436551
M38	GO:0006855	drug transmembrane transport	7	4	0.05	3.0e-05	0.00441341
M38	GO:0006091	generation of precursor metabolites and ...	335	8	2.52	3.1e-05	0.00445918
M38	GO:0051656	establishment of organelle localization	181	13	1.36	3.4e-05	0.0047199
M38	GO:0060341	regulation of cellular localization	664	17	5	3.5e-05	0.0047199
M38	GO:1902803	regulation of synaptic vesicle transport	18	5	0.14	3.5e-05	0.0047199
M38	GO:0015893	drug transport	10	4	0.08	4.2e-05	0.00554829
M38	GO:0097480	establishment of synaptic vesicle locali...	63	13	0.47	6.8e-05	0.00880328
M38	GO:0016079	synaptic vesicle exocytosis	36	13	0.27	0.00015	0.0190382
M38	GO:0097479	synaptic vesicle localization	67	13	0.5	0.00017	0.0211617
M38	GO:0033555	multicellular organismal response to str...	52	4	0.39	0.00022	0.0268691
M38	GO:0043650	dicarboxylic acid biosynthetic process	6	3	0.05	0.00024	0.0287689
M38	GO:1900449	regulation of glutamate receptor signali...	23	2	0.17	0.00027	0.0317765
M38	GO:0006536	glutamate metabolic process	16	5	0.12	0.00029	0.0329328
M38	GO:0050806	positive regulation of synaptic transmis...	71	9	0.53	0.00029	0.0329328
M38	GO:0008652	cellular amino acid biosynthetic process	52	4	0.39	0.00032	0.0351078
M38	GO:0051234	establishment of localization	2151	44	16.19	0.00032	0.0351078
M38	GO:0051648	vesicle localization	125	13	0.94	0.00036	0.038838
M38	GO:0043648	dicarboxylic acid metabolic process	57	5	0.43	0.00040	0.0424459
M38	GO:0007610	behavior	381	10	2.87	0.00042	0.0438494
M38	GO:0032879	regulation of localization	1195	22	9	0.00043	0.0441808
M38	GO:0065007	biological regulation	4330	42	32.59	0.00045	0.0455133
M39	GO:0016192	vesicle-mediated transport	703	45	6.59	5.5e-21	3.5618e-17
M39	GO:0060627	regulation of vesicle-mediated transport	225	22	2.11	4.0e-15	1.2952e-11
M39	GO:0051179	localization	2578	50	24.15	5.2e-13	1.12251e-09
M39	GO:1901185	negative regulation of ERBB signaling pa...	35	10	0.33	3.4e-10	5.5046e-07
M39	GO:1901184	regulation of ERBB signaling pathway	53	10	0.5	6.4e-10	8.28928e-07
M39	GO:0042059	negative regulation of epidermal growth ...	34	10	0.32	9.9e-10	1.06854e-06
M39	GO:0043112	receptor metabolic process	89	8	0.83	1.7e-08	1.57274e-05
M39	GO:0042058	regulation of epidermal growth factor re...	51	10	0.48	8.8e-08	7.1236e-05
M39	GO:0051128	regulation of cellular component organiz...	1066	28	9.99	1.7e-07	0.000122324
M39	GO:0031623	receptor internalization	46	7	0.43	2.7e-07	0.000174852
M39	GO:0061024	membrane organization	626	24	5.86	3.0e-07	0.000176618
M39	GO:0016197	endosomal transport	126	12	1.18	4.9e-07	0.000264437
M39	GO:0016050	vesicle organization	133	10	1.25	1.2e-06	0.000597785
M39	GO:0006897	endocytosis	345	37	3.23	2.3e-06	0.00106391
M39	GO:0044802	single-organism membrane organization	505	17	4.73	3.7e-06	0.00153805
M39	GO:0030100	regulation of endocytosis	118	15	1.11	3.8e-06	0.00153805
M39	GO:0007009	plasma membrane organization	149	14	1.4	4.2e-06	0.00159995
M39	GO:0097320	membrane tubulation	8	6	0.07	5.6e-06	0.0019428
M39	GO:0010256	endomembrane system organization	298	15	2.79	5.7e-06	0.0019428
M39	GO:0048268	clathrin coat assembly	8	4	0.07	1.0e-05	0.003238
M39	GO:1903729	regulation of plasma membrane organizati...	45	8	0.42	1.1e-05	0.00339219
M39	GO:0016043	cellular component organization	3147	44	29.48	2.1e-05	0.00618164
M39	GO:0006895	Golgi to endosome transport	9	4	0.08	2.2e-05	0.00619443
M39	GO:0072583	clathrin-mediated endocytosis	23	12	0.22	2.9e-05	0.0077712
M39	GO:0019882	antigen processing and presentation	165	8	1.55	3.0e-05	0.0077712
M39	GO:0032879	regulation of localization	1195	27	11.19	6.5e-05	0.01619
M39	GO:1904375	regulation of protein localization to ce...	40	6	0.37	7.8e-05	0.0187084
M39	GO:0030030	cell projection organization	852	20	7.98	8.6e-05	0.0198906
M39	GO:0071840	cellular component organization or bioge...	3208	44	30.05	9.3e-05	0.0207679
M39	GO:0006892	post-Golgi vesicle-mediated transport	80	11	0.75	0.00017	0.0366973
M40	GO:0072521	purine-containing compound metabolic pro...	349	62	6.19	< 1e-30	#N/A
M40	GO:0007186	G-protein coupled receptor signaling pat...	394	80	6.99	< 1e-30	#N/A
M40	GO:0055086	nucleobase-containing small molecule met...	443	62	7.86	< 1e-30	#N/A
M40	GO:0019637	organophosphate metabolic process	705	62	12.5	< 1e-30	#N/A
M40	GO:0019693	ribose phosphate metabolic process	332	61	5.89	< 1e-30	#N/A
M40	GO:0072522	purine-containing compound biosynthetic ...	167	46	2.96	< 1e-30	#N/A
M40	GO:1901135	carbohydrate derivative metabolic proces...	739	62	13.1	< 1e-30	#N/A
M40	GO:0030808	regulation of nucleotide biosynthetic pr...	82	37	1.45	< 1e-30	#N/A
M40	GO:1901293	nucleoside phosphate biosynthetic proces...	201	46	3.56	< 1e-30	#N/A
M40	GO:0009187	cyclic nucleotide metabolic process	124	61	2.2	< 1e-30	#N/A
M40	GO:0030810	positive regulation of nucleotide biosyn...	61	36	1.08	< 1e-30	#N/A
M40	GO:0023052	signaling	2830	106	50.18	< 1e-30	#N/A
M40	GO:0006140	regulation of nucleotide metabolic proce...	126	40	2.23	< 1e-30	#N/A
M40	GO:0045981	positive regulation of nucleotide metabo...	80	37	1.42	< 1e-30	#N/A
M40	GO:0006753	nucleoside phosphate metabolic process	414	61	7.34	< 1e-30	#N/A
M40	GO:0044700	single organism signaling	2826	106	50.11	< 1e-30	#N/A
M40	GO:1901564	organonitrogen compound metabolic proces...	1277	64	22.64	2.4e-28	1.5504e-24
M40	GO:0007154	cell communication	2915	106	51.69	8.0e-28	2.584e-24
M40	GO:0019932	second-messenger-mediated signaling	139	32	2.46	3.4e-27	7.32133e-24
M40	GO:0090407	organophosphate biosynthetic process	421	47	7.47	1.3e-26	2.0995e-23
M40	GO:0046058	cAMP metabolic process	102	55	1.81	3.1e-26	3.76833e-23
M40	GO:0051716	cellular response to stimulus	3247	105	57.57	3.5e-26	3.76833e-23
M40	GO:0071377	cellular response to glucagon stimulus	34	22	0.6	3.0e-23	2.76857e-20
M40	GO:1901137	carbohydrate derivative biosynthetic pro...	474	46	8.4	1.4e-22	1.1305e-19
M40	GO:0046390	ribose phosphate biosynthetic process	164	46	2.91	2.9e-22	2.08156e-19
M40	GO:0050896	response to stimulus	3681	105	65.27	1.8e-21	1.1628e-18
M40	GO:0007165	signal transduction	2634	105	46.71	4.2e-21	2.46655e-18
M40	GO:0044281	small molecule metabolic process	1536	75	27.24	4.9e-20	2.63783e-17
M40	GO:0033762	response to glucagon	43	22	0.76	5.6e-20	2.78277e-17
M40	GO:0051349	positive regulation of lyase activity	36	19	0.64	9.6e-20	4.42971e-17
M40	GO:0031281	positive regulation of cyclase activity	38	19	0.67	3.9e-19	1.6796e-16
M40	GO:0050794	regulation of cellular process	3963	106	70.27	7.2e-19	2.907e-16
M40	GO:0003008	system process	727	58	12.89	8.5e-19	3.23e-16
M40	GO:0051339	regulation of lyase activity	50	19	0.89	1.4e-18	5.02444e-16
M40	GO:0031279	regulation of cyclase activity	51	19	0.9	2.3e-18	7.82e-16
M40	GO:0050789	regulation of biological process	4150	106	73.59	1.0e-17	3.23e-15
M40	GO:0006793	phosphorus metabolic process	1669	66	29.59	1.6e-16	4.9219e-14
M40	GO:0065007	biological regulation	4330	106	76.78	9.9e-16	2.907e-13
M40	GO:0052652	cyclic purine nucleotide metabolic proce...	92	46	1.63	4.8e-14	1.34817e-11
M40	GO:0010562	positive regulation of phosphorus metabo...	647	48	11.47	9.9e-14	2.66475e-11
M40	GO:1901566	organonitrogen compound biosynthetic pro...	842	47	14.93	1.4e-13	3.6176e-11
M40	GO:0051174	regulation of phosphorus metabolic proce...	904	50	16.03	7.6e-13	1.88831e-10
M40	GO:0006091	generation of precursor metabolites and ...	335	28	5.94	9.6e-13	2.28407e-10
M40	GO:0007267	cell-cell signaling	658	57	11.67	9.9e-13	2.28407e-10
M40	GO:1900373	positive regulation of purine nucleotide...	61	36	1.08	5.4e-12	1.2029e-09
M40	GO:0015980	energy derivation by oxidation of organi...	285	27	5.05	5.6e-12	1.20587e-09
M40	GO:0034199	activation of protein kinase A activity	17	10	0.3	7.1e-12	1.47955e-09
M40	GO:1900544	positive regulation of purine nucleotide...	80	37	1.42	1.3e-11	2.62438e-09
M40	GO:0006139	nucleobase-containing compound metabolic...	2400	64	42.56	3.0e-11	5.87273e-09
M40	GO:0009190	cyclic nucleotide biosynthetic process	92	46	1.63	3.8e-11	7.22e-09
M40	GO:0031328	positive regulation of cellular biosynth...	834	38	14.79	4.4e-11	8.12114e-09
M40	GO:0007189	adenylate cyclase-activating G-protein c...	42	30	0.74	6.7e-11	1.20228e-08
M40	GO:0009891	positive regulation of biosynthetic proc...	846	38	15	1.4e-10	2.44432e-08
M40	GO:0019935	cyclic-nucleotide-mediated signaling	50	27	0.89	1.6e-10	2.72e-08
M40	GO:0009914	hormone transport	184	21	3.26	1.8e-10	2.98154e-08
M40	GO:0015833	peptide transport	189	19	3.35	2.5e-10	4.0375e-08
M40	GO:0009261	ribonucleotide catabolic process	22	16	0.39	3.4e-10	5.35707e-08
M40	GO:1901360	organic cyclic compound metabolic proces...	2583	64	45.8	6.8e-10	1.0459e-07
M40	GO:0042044	fluid transport	30	10	0.53	7.6e-10	1.14177e-07
M40	GO:0072523	purine-containing compound catabolic pro...	33	16	0.59	8.3e-10	1.21859e-07
M40	GO:0044711	single-organism biosynthetic process	1094	48	19.4	1.3e-09	1.86622e-07
M40	GO:0007606	sensory perception of chemical stimulus	44	18	0.78	1.6e-09	2.24696e-07
M40	GO:0032501	multicellular organismal process	2874	80	50.96	6.0e-09	8.24681e-07
M40	GO:0006164	purine nucleotide biosynthetic process	156	46	2.77	6.5e-09	8.74792e-07
M40	GO:0009154	purine ribonucleotide catabolic process	22	16	0.39	1.4e-08	1.84571e-06
M40	GO:0050907	detection of chemical stimulus involved ...	11	9	0.2	1.5e-08	1.938e-06
M40	GO:0051173	positive regulation of nitrogen compound...	850	38	15.07	2.2e-08	2.78667e-06
M40	GO:0045937	positive regulation of phosphate metabol...	647	48	11.47	2.4e-08	2.98154e-06
M40	GO:0007610	behavior	381	24	6.76	3.0e-08	3.6566e-06
M40	GO:1900371	regulation of purine nucleotide biosynth...	82	37	1.45	3.2e-08	3.82815e-06
M40	GO:0060191	regulation of lipase activity	81	13	1.44	5.4e-08	6.34255e-06
M40	GO:0042886	amide transport	200	19	3.55	6.1e-08	7.03679e-06
M40	GO:0009259	ribonucleotide metabolic process	324	61	5.75	8.0e-08	9.06667e-06
M40	GO:0006163	purine nucleotide metabolic process	325	61	5.76	8.4e-08	9.35586e-06
M40	GO:0009260	ribonucleotide biosynthetic process	162	46	2.87	9.6e-08	1.05112e-05
M40	GO:0046883	regulation of hormone secretion	160	18	2.84	1.0e-07	1.07667e-05
M40	GO:1901292	nucleoside phosphate catabolic process	70	16	1.24	1.2e-07	1.27082e-05
M40	GO:0006171	cAMP biosynthetic process	77	42	1.37	1.5e-07	1.5629e-05
M40	GO:1901699	cellular response to nitrogen compound	501	36	8.88	1.8e-07	1.84571e-05
M40	GO:0043949	regulation of cAMP-mediated signaling	15	7	0.27	2.1e-07	2.11969e-05
M40	GO:0060193	positive regulation of lipase activity	75	13	1.33	2.4e-07	2.34909e-05
M40	GO:0044708	single-organism behavior	227	18	4.03	2.4e-07	2.34909e-05
M40	GO:0044707	single-multicellular organism process	2819	80	49.99	2.5e-07	2.375e-05
M40	GO:0009593	detection of chemical stimulus	31	9	0.55	2.5e-07	2.375e-05
M40	GO:0008217	regulation of blood pressure	96	15	1.7	2.6e-07	2.4342e-05
M40	GO:0031325	positive regulation of cellular metaboli...	1454	49	25.78	2.7e-07	2.49171e-05
M40	GO:1904321	response to forskolin	5	5	0.09	3.5e-07	3.18451e-05
M40	GO:0009893	positive regulation of metabolic process	1793	54	31.79	4.4e-07	3.94778e-05
M40	GO:0009152	purine ribonucleotide biosynthetic proce...	153	46	2.71	5.1e-07	4.51315e-05
M40	GO:0045935	positive regulation of nucleobase-contai...	816	38	14.47	5.6e-07	4.88865e-05
M40	GO:0050878	regulation of body fluid levels	461	30	8.17	5.8e-07	4.99573e-05
M40	GO:0035150	regulation of tube size	93	14	1.65	7.1e-07	6.035e-05
M40	GO:0080090	regulation of primary metabolic process	2298	57	40.75	7.3e-07	6.12442e-05
M40	GO:1901701	cellular response to oxygen-containing c...	671	42	11.9	7.5e-07	6.21154e-05
M40	GO:1904322	cellular response to forskolin	5	5	0.09	8.0e-07	6.54177e-05
M40	GO:0090087	regulation of peptide transport	163	17	2.89	9.0e-07	7.2675e-05
M40	GO:0006468	protein phosphorylation	938	25	16.63	9.5e-07	7.56293e-05
M40	GO:0006112	energy reserve metabolic process	142	25	2.52	9.6e-07	7.56293e-05
M40	GO:1901700	response to oxygen-containing compound	965	52	17.11	1.0e-06	7.69048e-05
M40	GO:0048871	multicellular organismal homeostasis	163	17	2.89	1.0e-06	7.69048e-05
M40	GO:0009719	response to endogenous stimulus	1016	52	18.02	1.1e-06	8.36e-05
M40	GO:0046434	organophosphate catabolic process	103	16	1.83	1.2e-06	8.91034e-05
M40	GO:0071417	cellular response to organonitrogen comp...	469	35	8.32	1.2e-06	8.91034e-05
M40	GO:1900542	regulation of purine nucleotide metaboli...	124	40	2.2	1.3e-06	9.43596e-05
M40	GO:0044763	single-organism cellular process	5209	106	92.36	1.3e-06	9.43596e-05
M40	GO:1901136	carbohydrate derivative catabolic proces...	110	16	1.95	2.2e-06	0.000157911
M40	GO:0044710	single-organism metabolic process	2999	77	53.18	2.9e-06	0.000205868
M40	GO:0002790	peptide secretion	164	19	2.91	3.0e-06	0.000208387
M40	GO:0030104	water homeostasis	35	10	0.62	3.0e-06	0.000208387
M40	GO:0009165	nucleotide biosynthetic process	200	46	3.55	3.1e-06	0.000213043
M40	GO:0050891	multicellular organismal water homeostas...	30	10	0.53	3.5e-06	0.000238
M40	GO:0009306	protein secretion	256	19	4.54	3.6e-06	0.00024225
M40	GO:0032940	secretion by cell	508	26	9.01	4.2e-06	0.000279711
M40	GO:0010738	regulation of protein kinase A signaling	8	4	0.14	4.5e-06	0.000296633
M40	GO:0009214	cyclic nucleotide catabolic process	19	16	0.34	4.6e-06	0.000300162
M40	GO:0006725	cellular aromatic compound metabolic pro...	2487	64	44.1	5.4e-06	0.00034884
M40	GO:0046483	heterocycle metabolic process	2489	64	44.13	5.6e-06	0.000358178
M40	GO:0007187	G-protein coupled receptor signaling pat...	114	40	2.02	6.1e-06	0.000386333
M40	GO:0044703	multi-organism reproductive process	358	19	6.35	6.3e-06	0.000395126
M40	GO:0006195	purine nucleotide catabolic process	31	16	0.55	6.5e-06	0.00040375
M40	GO:1903524	positive regulation of blood circulation	56	11	0.99	6.8e-06	0.000418362
M40	GO:1901698	response to nitrogen compound	694	41	12.31	7.2e-06	0.000438792
M40	GO:0031401	positive regulation of protein modificat...	678	21	12.02	9.1e-06	0.000549402
M40	GO:0008277	regulation of G-protein coupled receptor...	69	14	1.22	1.2e-05	0.000717778
M40	GO:0050906	detection of stimulus involved in sensor...	31	10	0.55	1.4e-05	0.000829725
M40	GO:0044706	multi-multicellular organism process	133	13	2.36	1.6e-05	0.000939636
M40	GO:0033555	multicellular organismal response to str...	52	8	0.92	2.2e-05	0.00128036
M40	GO:0031399	regulation of protein modification proce...	920	23	16.31	2.5e-05	0.00144196
M40	GO:0031623	receptor internalization	46	7	0.82	2.6e-05	0.00148637
M40	GO:0010243	response to organonitrogen compound	650	40	11.53	3.1e-05	0.00175667
M40	GO:0045932	negative regulation of muscle contractio...	19	6	0.34	3.2e-05	0.00178207
M40	GO:0022401	negative adaptation of signaling pathway	16	4	0.28	3.2e-05	0.00178207
M40	GO:0072511	divalent inorganic cation transport	192	14	3.4	3.4e-05	0.00187726
M40	GO:0031326	regulation of cellular biosynthetic proc...	1545	42	27.4	3.5e-05	0.0019161
M40	GO:0051247	positive regulation of protein metabolic...	881	22	15.62	4.3e-05	0.00233429
M40	GO:0043112	receptor metabolic process	89	7	1.58	4.5e-05	0.00240248
M40	GO:0030804	positive regulation of cyclic nucleotide...	57	36	1.01	4.5e-05	0.00240248
M40	GO:0009889	regulation of biosynthetic process	1564	42	27.73	4.9e-05	0.00259459
M40	GO:0071867	response to monoamine	25	8	0.44	5.1e-05	0.00267854
M40	GO:0060259	regulation of feeding behavior	11	5	0.2	5.2e-05	0.00270903
M40	GO:0010817	regulation of hormone levels	256	21	4.54	5.3e-05	0.00273904
M40	GO:0048518	positive regulation of biological proces...	2595	66	46.01	6.3e-05	0.00323
M40	GO:0003091	renal water homeostasis	23	10	0.41	9.2e-05	0.00467969
M40	GO:0071869	response to catecholamine	24	7	0.43	9.6e-05	0.004845
M40	GO:0002791	regulation of peptide secretion	139	17	2.46	9.7e-05	0.00485752
M40	GO:0044270	cellular nitrogen compound catabolic pro...	281	16	4.98	0.00010	0.00489394
M40	GO:0046903	secretion	573	27	10.16	0.00010	0.00489394
M40	GO:0044699	single-organism process	5486	106	97.28	0.00010	0.00489394
M40	GO:0032880	regulation of protein localization	496	21	8.79	0.00011	0.00534286
M40	GO:0044057	regulation of system process	253	23	4.49	0.00012	0.00574222
M40	GO:0009725	response to hormone	667	39	11.83	0.00012	0.00574222
M40	GO:0071870	cellular response to catecholamine stimu...	23	7	0.41	0.00013	0.00608551
M40	GO:0010737	protein kinase A signaling	11	4	0.2	0.00013	0.00608551
M40	GO:0030819	positive regulation of cAMP biosynthetic...	49	33	0.87	0.00013	0.00608551
M40	GO:0071407	cellular response to organic cyclic comp...	229	20	4.06	0.00018	0.00836547
M40	GO:0032870	cellular response to hormone stimulus	485	32	8.6	0.00019	0.00876714
M40	GO:0019220	regulation of phosphate metabolic proces...	892	50	15.82	0.00020	0.00916312
M40	GO:0071705	nitrogen compound transport	432	21	7.66	0.00021	0.00948671
M40	GO:0046700	heterocycle catabolic process	280	16	4.96	0.00021	0.00948671
M40	GO:0019439	aromatic compound catabolic process	283	16	5.02	0.00024	0.0107667
M40	GO:1901565	organonitrogen compound catabolic proces...	197	17	3.49	0.00025	0.0111379
M40	GO:0043085	positive regulation of catalytic activit...	900	37	15.96	0.00027	0.0119466
M40	GO:1901361	organic cyclic compound catabolic proces...	291	16	5.16	0.00028	0.0122216
M40	GO:1901362	organic cyclic compound biosynthetic pro...	1815	50	32.18	0.00028	0.0122216
M40	GO:0023058	adaptation of signaling pathway	17	4	0.3	0.00034	0.0147409
M40	GO:0007586	digestion	49	7	0.87	0.00037	0.0159347
M40	GO:0065008	regulation of biological quality	1742	60	30.89	0.00041	0.0175404
M40	GO:0018130	heterocycle biosynthetic process	1756	49	31.14	0.00044	0.0187
M40	GO:1990845	adaptive thermogenesis	5	3	0.09	0.00046	0.0194222
M40	GO:0022414	reproductive process	505	20	8.95	0.00047	0.0195884
M40	GO:0019438	aromatic compound biosynthetic process	1756	49	31.14	0.00047	0.0195884
M40	GO:0048522	positive regulation of cellular process	2254	58	39.97	0.00048	0.0197503
M40	GO:0051171	regulation of nitrogen compound metaboli...	1615	44	28.64	0.00048	0.0197503
M40	GO:1901654	response to ketone	96	11	1.7	0.00049	0.0200342
M40	GO:0070201	regulation of establishment of protein l...	431	19	7.64	0.00050	0.0203145
M40	GO:0050911	detection of chemical stimulus involved ...	9	9	0.16	0.00055	0.0222063
M40	GO:0046879	hormone secretion	183	21	3.24	0.00056	0.0224696
M40	GO:0034641	cellular nitrogen compound metabolic pro...	2853	65	50.59	0.00059	0.0235272
M40	GO:0048521	negative regulation of behavior	24	5	0.43	0.00064	0.0253644
M40	GO:0001963	synaptic transmission, dopaminergic	14	5	0.25	0.00068	0.0267854
M40	GO:0051046	regulation of secretion	367	21	6.51	0.00071	0.0277976
M40	GO:0043950	positive regulation of cAMP-mediated sig...	9	4	0.16	0.00073	0.0284084
M40	GO:0071868	cellular response to monoamine stimulus	23	7	0.41	0.00085	0.0328802
M40	GO:0035587	purinergic receptor signaling pathway	20	4	0.35	0.00087	0.0332556
M40	GO:0034655	nucleobase-containing compound catabolic...	262	16	4.65	0.00087	0.0332556
M40	GO:0036005	response to macrophage colony-stimulatin...	5	2	0.09	0.00097	0.0364314
M40	GO:0006807	nitrogen compound metabolic process	3023	65	53.6	0.00097	0.0364314
M40	GO:0070838	divalent metal ion transport	191	14	3.39	0.00097	0.0364314
M40	GO:0043114	regulation of vascular permeability	24	5	0.43	0.00100	0.037341
M40	GO:0002209	behavioral defense response	25	5	0.44	0.00103	0.0382402
M40	GO:0055114	oxidation-reduction process	593	27	10.51	0.00107	0.0394983
M40	GO:0050708	regulation of protein secretion	210	17	3.72	0.00108	0.0396409
M40	GO:0036006	cellular response to macrophage colony-s...	5	2	0.09	0.00128	0.0467164
M42	GO:0030397	membrane disassembly	44	31	0.93	< 1e-30	#N/A
M42	GO:0007077	mitotic nuclear envelope disassembly	42	31	0.89	< 1e-30	#N/A
M42	GO:0009408	response to heat	114	38	2.42	< 1e-30	#N/A
M42	GO:0016925	protein sumoylation	83	43	1.76	< 1e-30	#N/A
M42	GO:0051236	establishment of RNA localization	110	35	2.34	< 1e-30	#N/A
M42	GO:0006998	nuclear envelope organization	57	32	1.21	< 1e-30	#N/A
M42	GO:0034605	cellular response to heat	87	37	1.85	< 1e-30	#N/A
M42	GO:0006997	nucleus organization	84	34	1.78	< 1e-30	#N/A
M42	GO:0010827	regulation of glucose transport	74	29	1.57	1.0e-30	6.468e-27
M42	GO:0006403	RNA localization	116	35	2.46	3.5e-29	1.1319e-25
M42	GO:0015931	nucleobase-containing compound transport	125	35	2.66	3.4e-28	7.3304e-25
M42	GO:1900034	regulation of cellular response to heat	67	37	1.42	1.7e-26	2.7489e-23
M42	GO:0008643	carbohydrate transport	105	29	2.23	2.9e-26	3.75144e-23
M42	GO:0043687	post-translational protein modification	262	42	5.57	7.1e-24	7.6538e-21
M42	GO:0009266	response to temperature stimulus	145	38	3.08	1.0e-21	9.24e-19
M42	GO:0080135	regulation of cellular response to stres...	377	44	8.01	8.4e-21	6.7914e-18
M42	GO:0018205	peptidyl-lysine modification	246	45	5.23	6.7e-20	4.81507e-17
M42	GO:0044764	multi-organism cellular process	546	48	11.6	6.9e-19	4.46292e-16
M42	GO:0019221	cytokine-mediated signaling pathway	322	35	6.84	9.0e-18	5.292e-15
M42	GO:0070647	protein modification by small protein co...	553	49	11.75	3.2e-17	1.7248e-14
M42	GO:0044033	multi-organism metabolic process	176	29	3.74	3.8e-17	1.89065e-14
M42	GO:0071345	cellular response to cytokine stimulus	392	36	8.33	4.4e-16	2.0328e-13
M42	GO:0043038	amino acid activation	15	11	0.32	6.3e-16	2.71656e-13
M42	GO:0010256	endomembrane system organization	298	33	6.33	1.7e-15	6.87225e-13
M42	GO:0071705	nitrogen compound transport	432	36	9.18	2.3e-14	8.75082e-12
M42	GO:0009628	response to abiotic stimulus	649	43	13.79	4.3e-14	1.54513e-11
M42	GO:0033554	cellular response to stress	1098	53	23.33	4.0e-13	1.32594e-10
M42	GO:0034097	response to cytokine	452	36	9.6	4.1e-13	1.32594e-10
M42	GO:0022402	cell cycle process	783	43	16.63	4.9e-13	1.5092e-10
M42	GO:0080134	regulation of response to stress	818	46	17.38	5.4e-13	1.5876e-10
M42	GO:0051169	nuclear transport	253	27	5.37	7.2e-13	2.02477e-10
M42	GO:0019083	viral transcription	160	28	3.4	8.4e-13	2.2638e-10
M42	GO:0022411	cellular component disassembly	496	36	10.54	9.0e-13	2.32848e-10
M42	GO:0090304	nucleic acid metabolic process	2052	96	43.59	1.6e-12	3.98031e-10
M42	GO:0006139	nucleobase-containing compound metabolic...	2400	97	50.99	2.5e-12	5.98889e-10
M42	GO:0006418	tRNA aminoacylation for protein translat...	15	11	0.32	2.8e-12	6.468e-10
M42	GO:0006725	cellular aromatic compound metabolic pro...	2487	98	52.84	3.5e-12	7.80621e-10
M42	GO:0046483	heterocycle metabolic process	2489	98	52.88	3.7e-12	7.9772e-10
M42	GO:0006999	nuclear pore organization	10	9	0.21	6.6e-12	1.35424e-09
M42	GO:0044419	interspecies interaction between organis...	583	48	12.39	6.7e-12	1.35424e-09
M42	GO:0019080	viral gene expression	169	28	3.59	2.9e-11	5.684e-09
M42	GO:0006913	nucleocytoplasmic transport	251	27	5.33	3.0e-11	5.70706e-09
M42	GO:0044802	single-organism membrane organization	505	32	10.73	4.0e-11	7.392e-09
M42	GO:0007049	cell cycle	984	45	20.9	7.4e-11	1.32953e-08
M42	GO:0018193	peptidyl-amino acid modification	708	47	15.04	1.0e-10	1.74811e-08
M42	GO:0006399	tRNA metabolic process	85	22	1.81	1.9e-10	3.234e-08
M42	GO:1901360	organic cyclic compound metabolic proces...	2583	98	54.87	8.4e-10	1.39311e-07
M42	GO:0051292	nuclear pore complex assembly	7	6	0.15	1.4e-09	2.2638e-07
M42	GO:0034641	cellular nitrogen compound metabolic pro...	2853	101	60.61	1.7e-09	2.68185e-07
M42	GO:0044260	cellular macromolecule metabolic process	3574	114	75.93	2.1e-09	3.234e-07
M42	GO:0016070	RNA metabolic process	1808	88	38.41	2.8e-09	4.21172e-07
M42	GO:0043170	macromolecule metabolic process	3775	117	80.2	6.2e-09	9.114e-07
M42	GO:0033036	macromolecule localization	1424	50	30.25	3.0e-08	4.312e-06
M42	GO:0055085	transmembrane transport	565	30	12	3.7e-08	5.20252e-06
M42	GO:0051704	multi-organism process	1203	52	25.56	4.8e-08	6.60562e-06
M42	GO:0034504	protein localization to nucleus	191	18	4.06	8.8e-08	1.1858e-05
M42	GO:0071166	ribonucleoprotein complex localization	67	11	1.42	1.5e-07	1.98e-05
M42	GO:0006996	organelle organization	1876	65	39.85	2.3e-07	2.97528e-05
M42	GO:0006807	nitrogen compound metabolic process	3023	101	64.22	2.5e-07	3.10962e-05
M42	GO:0071426	ribonucleoprotein complex export from nu...	65	11	1.38	2.5e-07	3.10962e-05
M42	GO:0070989	oxidative demethylation	6	4	0.13	3.3e-07	4.02725e-05
M42	GO:0046931	pore complex assembly	11	6	0.23	6.8e-07	8.14489e-05
M42	GO:0043043	peptide biosynthetic process	380	22	8.07	7.1e-07	8.3496e-05
M42	GO:0010467	gene expression	2240	94	47.59	7.7e-07	8.8935e-05
M42	GO:0005975	carbohydrate metabolic process	532	33	11.3	8.9e-07	0.000100992
M42	GO:0008152	metabolic process	4961	123	105.39	9.2e-07	0.000102596
M42	GO:1902593	single-organism nuclear import	151	15	3.21	1.0e-06	0.000109627
M42	GO:0006518	peptide metabolic process	429	22	9.11	1.1e-06	0.00011858
M42	GO:0045184	establishment of protein localization	1044	42	22.18	1.4e-06	0.000148446
M42	GO:0017038	protein import	170	15	3.61	2.4e-06	0.000250374
M42	GO:0080111	DNA demethylation	7	4	0.15	3.2e-06	0.000328533
M42	GO:0009451	RNA modification	51	10	1.08	4.2e-06	0.000424462
M42	GO:0061024	membrane organization	626	32	13.3	4.4e-06	0.000437834
M42	GO:0071702	organic substance transport	1311	47	27.85	5.0e-06	0.00049
M42	GO:0006606	protein import into nucleus	151	15	3.21	8.1e-06	0.000781952
M42	GO:0007059	chromosome segregation	150	12	3.19	1.2e-05	0.00112487
M42	GO:0044237	cellular metabolic process	4511	115	95.83	1.2e-05	0.00112487
M42	GO:0009059	macromolecule biosynthetic process	2141	82	45.48	1.3e-05	0.0012012
M42	GO:0034248	regulation of cellular amide metabolic p...	165	14	3.51	1.7e-05	0.00154868
M42	GO:0043039	tRNA aminoacylation	15	11	0.32	2.5e-05	0.00224583
M42	GO:0006417	regulation of translation	155	14	3.29	3.3e-05	0.00292389
M42	GO:0044271	cellular nitrogen compound biosynthetic ...	2029	80	43.11	4.9e-05	0.00428286
M42	GO:1903047	mitotic cell cycle process	553	39	11.75	5.7e-05	0.00491568
M42	GO:0051081	nuclear envelope disassembly	44	31	0.93	7.0e-05	0.00595737
M42	GO:0000289	nuclear-transcribed mRNA poly(A) tail sh...	27	6	0.57	7.5e-05	0.0063
M42	GO:0006400	tRNA modification	28	10	0.59	0.00017	0.0140969
M42	GO:0035510	DNA dealkylation	11	4	0.23	0.00018	0.0147372
M42	GO:0031936	negative regulation of chromatin silenci...	5	3	0.11	0.00021	0.0169785
M42	GO:0010608	posttranscriptional regulation of gene e...	191	15	4.06	0.00022	0.0175674
M42	GO:0044744	protein targeting to nucleus	151	15	3.21	0.00024	0.0187027
M42	GO:0060969	negative regulation of gene silencing	6	3	0.13	0.00024	0.0187027
M42	GO:0006611	protein export from nucleus	36	6	0.76	0.00030	0.0231
M42	GO:0006950	response to stress	2140	60	45.46	0.00035	0.0266329
M42	GO:0090083	regulation of inclusion body assembly	10	3	0.21	0.00045	0.0338442
M42	GO:0051049	regulation of transport	923	33	19.61	0.00050	0.0371724
M42	GO:0006406	mRNA export from nucleus	57	9	1.21	0.00053	0.038955
M42	GO:0015031	protein transport	976	42	20.73	0.00061	0.0443312
M47	GO:0008213	protein alkylation	78	13	0.39	1.5e-16	9.714e-13
M47	GO:0032259	methylation	190	16	0.95	1.0e-15	3.238e-12
M47	GO:0043414	macromolecule methylation	154	16	0.77	5.0e-15	1.07933e-11
M47	GO:0051171	regulation of nitrogen compound metaboli...	1615	29	8.1	1.1e-10	1.2952e-07
M47	GO:0031326	regulation of cellular biosynthetic proc...	1545	29	7.75	1.4e-10	1.2952e-07
M47	GO:0016570	histone modification	269	13	1.35	1.5e-10	1.2952e-07
M47	GO:0009889	regulation of biosynthetic process	1564	29	7.85	1.5e-10	1.2952e-07
M47	GO:0019219	regulation of nucleobase-containing comp...	1462	29	7.34	1.6e-10	1.2952e-07
M47	GO:0031323	regulation of cellular metabolic process	2338	29	11.73	2.6e-10	1.68376e-07
M47	GO:0019222	regulation of metabolic process	2723	30	13.67	2.6e-10	1.68376e-07
M47	GO:0016571	histone methylation	65	13	0.33	1.9e-09	1.11858e-06
M47	GO:0051173	positive regulation of nitrogen compound...	850	22	4.27	2.5e-09	1.34917e-06
M47	GO:0051252	regulation of RNA metabolic process	1292	29	6.48	4.8e-09	2.39114e-06
M47	GO:0006325	chromatin organization	414	16	2.08	6.2e-09	2.86794e-06
M47	GO:0009891	positive regulation of biosynthetic proc...	846	22	4.25	7.2e-09	3.10848e-06
M47	GO:0010468	regulation of gene expression	1543	30	7.74	9.9e-09	4.00702e-06
M47	GO:0010556	regulation of macromolecule biosynthetic...	1438	29	7.22	1.1e-08	4.19035e-06
M47	GO:0018130	heterocycle biosynthetic process	1756	29	8.81	1.3e-08	4.67711e-06
M47	GO:0019438	aromatic compound biosynthetic process	1756	29	8.81	1.4e-08	4.77179e-06
M47	GO:0060255	regulation of macromolecule metabolic pr...	2272	30	11.4	1.6e-08	5.1808e-06
M47	GO:0080090	regulation of primary metabolic process	2298	29	11.53	1.7e-08	5.24248e-06
M47	GO:1901362	organic cyclic compound biosynthetic pro...	1815	29	9.11	2.2e-08	6.476e-06
M47	GO:0034645	cellular macromolecule biosynthetic proc...	2047	29	10.27	3.2e-08	9.01009e-06
M47	GO:0016070	RNA metabolic process	1808	29	9.07	3.6e-08	9.714e-06
M47	GO:0009059	macromolecule biosynthetic process	2141	29	10.74	4.1e-08	1.04612e-05
M47	GO:0031328	positive regulation of cellular biosynth...	834	22	4.19	4.2e-08	1.04612e-05
M47	GO:0090304	nucleic acid metabolic process	2052	29	10.3	4.9e-08	1.17527e-05
M47	GO:0018022	peptidyl-lysine methylation	53	12	0.27	7.2e-08	1.63017e-05
M47	GO:0006351	transcription, DNA-templated	1356	29	6.8	7.3e-08	1.63017e-05
M47	GO:0032774	RNA biosynthetic process	1474	29	7.4	7.8e-08	1.68376e-05
M47	GO:0051276	chromosome organization	599	16	3.01	1.2e-07	2.50684e-05
M47	GO:0010467	gene expression	2240	30	11.24	1.5e-07	2.94364e-05
M47	GO:0045935	positive regulation of nucleobase-contai...	816	22	4.1	1.5e-07	2.94364e-05
M47	GO:0010557	positive regulation of macromolecule bio...	766	22	3.84	1.8e-07	3.42847e-05
M47	GO:0006139	nucleobase-containing compound metabolic...	2400	29	12.04	2.1e-07	3.8856e-05
M47	GO:0051254	positive regulation of RNA metabolic pro...	702	22	3.52	2.3e-07	4.13744e-05
M47	GO:0018205	peptidyl-lysine modification	246	14	1.23	2.9e-07	5.07578e-05
M47	GO:0006725	cellular aromatic compound metabolic pro...	2487	29	12.48	4.1e-07	6.97415e-05
M47	GO:0046483	heterocycle metabolic process	2489	29	12.49	4.2e-07	6.97415e-05
M47	GO:0044271	cellular nitrogen compound biosynthetic ...	2029	29	10.18	5.0e-07	8.095e-05
M47	GO:0031325	positive regulation of cellular metaboli...	1454	22	7.3	7.2e-07	0.000113725
M47	GO:0009058	biosynthetic process	2796	29	14.03	7.7e-07	0.000118727
M47	GO:1901360	organic cyclic compound metabolic proces...	2583	29	12.96	9.9e-07	0.000149099
M47	GO:0034654	nucleobase-containing compound biosynthe...	1716	29	8.61	1.4e-06	0.000206055
M47	GO:0010628	positive regulation of gene expression	807	22	4.05	1.8e-06	0.00025904
M47	GO:0044249	cellular biosynthetic process	2711	29	13.6	3.9e-06	0.000549052
M47	GO:1901576	organic substance biosynthetic process	2754	29	13.82	5.4e-06	0.000744051
M47	GO:0006807	nitrogen compound metabolic process	3023	29	15.17	6.8e-06	0.000917433
M47	GO:0050794	regulation of cellular process	3963	30	19.89	8.1e-06	0.00107052
M47	GO:0032501	multicellular organismal process	2874	26	14.42	1.2e-05	0.00155424
M47	GO:0009893	positive regulation of metabolic process	1793	22	9	1.4e-05	0.00177773
M47	GO:0036260	RNA capping	30	4	0.15	1.6e-05	0.00199262
M47	GO:0050789	regulation of biological process	4150	30	20.83	1.7e-05	0.00207721
M47	GO:0034641	cellular nitrogen compound metabolic pro...	2853	29	14.32	1.8e-05	0.00215867
M47	GO:0010604	positive regulation of macromolecule met...	1421	22	7.13	2.2e-05	0.0025904
M47	GO:0034587	piRNA metabolic process	20	4	0.1	2.3e-05	0.00261312
M47	GO:0048522	positive regulation of cellular process	2254	23	11.31	2.3e-05	0.00261312
M47	GO:2001141	regulation of RNA biosynthetic process	1253	29	6.29	3.1e-05	0.00346131
M47	GO:0016458	gene silencing	112	6	0.56	3.2e-05	0.00351241
M47	GO:0018193	peptidyl-amino acid modification	708	14	3.55	4.2e-05	0.0045332
M47	GO:0044707	single-multicellular organism process	2819	26	14.15	5.2e-05	0.00552052
M47	GO:0065007	biological regulation	4330	30	21.73	6.1e-05	0.00637155
M47	GO:0006370	7-methylguanosine mRNA capping	26	4	0.13	7.3e-05	0.00750394
M47	GO:0032502	developmental process	2507	23	12.58	0.00011	0.0111306
M47	GO:0002520	immune system development	397	10	1.99	0.00012	0.0119557
M47	GO:0019827	stem cell population maintenance	100	6	0.5	0.00016	0.0156994
M47	GO:0006304	DNA modification	83	6	0.42	0.00018	0.0173982
M47	GO:0048518	positive regulation of biological proces...	2595	23	13.02	0.00021	0.0199994
M47	GO:0098727	maintenance of cell number	102	6	0.51	0.00022	0.0206481
M47	GO:2000112	regulation of cellular macromolecule bio...	1386	27	6.96	0.00023	0.0212783
M47	GO:1902680	positive regulation of RNA biosynthetic ...	686	22	3.44	0.00024	0.0218907
M47	GO:0043933	macromolecular complex subunit organizat...	1420	17	7.13	0.00028	0.0251844
M47	GO:0044237	cellular metabolic process	4511	30	22.64	0.00031	0.0275008
M47	GO:0048568	embryonic organ development	205	8	1.03	0.00032	0.0280043
M47	GO:0051568	histone H3-K4 methylation	28	12	0.14	0.00033	0.0284944
M47	GO:0044260	cellular macromolecule metabolic process	3574	30	17.94	0.00039	0.0332321
M47	GO:0044767	single-organism developmental process	2472	23	12.41	0.00042	0.0353236
M61	GO:0006368	transcription elongation from RNA polyme...	75	30	0.8	4.6e-27	2.97896e-23
M61	GO:0006354	DNA-templated transcription, elongation	104	30	1.11	1.6e-25	5.1808e-22
M61	GO:0050792	regulation of viral process	106	20	1.13	2.1e-19	4.5332e-16
M61	GO:0048524	positive regulation of viral process	73	19	0.78	5.6e-19	9.0664e-16
M61	GO:0046782	regulation of viral transcription	54	19	0.58	2.0e-18	2.5904e-15
M61	GO:0050434	positive regulation of viral transcripti...	46	19	0.49	3.0e-18	3.238e-15
M61	GO:0043902	positive regulation of multi-organism pr...	105	19	1.12	1.1e-15	1.01766e-12
M61	GO:0044764	multi-organism cellular process	546	30	5.85	5.0e-15	4.0475e-12
M61	GO:0051704	multi-organism process	1203	41	12.88	1.8e-14	1.2952e-11
M61	GO:0044033	multi-organism metabolic process	176	19	1.88	7.1e-14	4.59796e-11
M61	GO:0051171	regulation of nitrogen compound metaboli...	1615	45	17.29	9.9e-14	5.8284e-11
M61	GO:0032784	regulation of DNA-templated transcriptio...	29	13	0.31	8.4e-13	4.5332e-10
M61	GO:0006351	transcription, DNA-templated	1356	46	14.52	1.3e-12	6.476e-10
M61	GO:0009889	regulation of biosynthetic process	1564	44	16.74	2.0e-12	9.25143e-10
M61	GO:0051173	positive regulation of nitrogen compound...	850	34	9.1	2.4e-12	1.03616e-09
M61	GO:0002227	innate immune response in mucosa	15	7	0.16	3.8e-12	1.52376e-09
M61	GO:0000338	protein deneddylation	11	10	0.12	4.0e-12	1.52376e-09
M61	GO:0018130	heterocycle biosynthetic process	1756	46	18.8	6.5e-12	2.33856e-09
M61	GO:0019438	aromatic compound biosynthetic process	1756	46	18.8	7.3e-12	2.48815e-09
M61	GO:0070816	phosphorylation of RNA polymerase II C-t...	8	7	0.09	1.0e-11	3.238e-09
M61	GO:0019219	regulation of nucleobase-containing comp...	1462	45	15.65	1.1e-11	3.39219e-09
M61	GO:0009891	positive regulation of biosynthetic proc...	846	34	9.06	1.2e-11	3.53236e-09
M61	GO:1901362	organic cyclic compound biosynthetic pro...	1815	46	19.43	1.4e-11	3.77767e-09
M61	GO:1903902	positive regulation of viral life cycle	71	19	0.76	1.4e-11	3.77767e-09
M61	GO:0002251	organ or tissue specific immune response	19	7	0.2	2.0e-11	5.1808e-09
M61	GO:0051252	regulation of RNA metabolic process	1292	45	13.83	2.6e-11	6.476e-09
M61	GO:0031323	regulation of cellular metabolic process	2338	47	25.03	4.3e-11	1.03136e-08
M61	GO:0043900	regulation of multi-organism process	258	20	2.76	6.1e-11	1.41084e-08
M61	GO:0006325	chromatin organization	414	25	4.43	8.0e-11	1.78648e-08
M61	GO:0019080	viral gene expression	169	19	1.81	8.8e-11	1.89963e-08
M61	GO:0032774	RNA biosynthetic process	1474	46	15.78	1.0e-10	2.02375e-08
M61	GO:0031326	regulation of cellular biosynthetic proc...	1545	44	16.54	1.0e-10	2.02375e-08
M61	GO:0031328	positive regulation of cellular biosynth...	834	34	8.93	1.6e-10	3.13988e-08
M61	GO:0051276	chromosome organization	599	27	6.41	2.1e-10	3.99988e-08
M61	GO:1903900	regulation of viral life cycle	101	20	1.08	4.6e-10	8.51131e-08
M61	GO:0010556	regulation of macromolecule biosynthetic...	1438	44	15.4	8.7e-10	1.56503e-07
M61	GO:0045935	positive regulation of nucleobase-contai...	816	34	8.74	1.1e-09	1.87463e-07
M61	GO:0043903	regulation of symbiosis, encompassing mu...	120	20	1.28	1.1e-09	1.87463e-07
M61	GO:0010557	positive regulation of macromolecule bio...	766	34	8.2	1.4e-09	2.32472e-07
M61	GO:0071824	protein-DNA complex subunit organization	129	15	1.38	1.5e-09	2.36927e-07
M61	GO:0034243	regulation of transcription elongation f...	20	10	0.21	1.5e-09	2.36927e-07
M61	GO:0032786	positive regulation of DNA-templated tra...	19	10	0.2	1.6e-09	2.46705e-07
M61	GO:0044271	cellular nitrogen compound biosynthetic ...	2029	46	21.72	1.8e-09	2.71088e-07
M61	GO:0051254	positive regulation of RNA metabolic pro...	702	34	7.52	2.0e-09	2.94364e-07
M61	GO:0036260	RNA capping	30	11	0.32	7.2e-09	1.02771e-06
M61	GO:0019222	regulation of metabolic process	2723	47	29.15	7.3e-09	1.02771e-06
M61	GO:0034654	nucleobase-containing compound biosynthe...	1716	46	18.37	8.9e-09	1.22631e-06
M61	GO:0010468	regulation of gene expression	1543	45	16.52	9.6e-09	1.2952e-06
M61	GO:0010628	positive regulation of gene expression	807	34	8.64	1.0e-08	1.32163e-06
M61	GO:0080090	regulation of primary metabolic process	2298	47	24.6	1.8e-08	2.33136e-06
M61	GO:0031325	positive regulation of cellular metaboli...	1454	36	15.57	2.5e-08	3.17451e-06
M61	GO:0019083	viral transcription	160	19	1.71	5.0e-08	6.22692e-06
M61	GO:0006397	mRNA processing	263	22	2.82	5.1e-08	6.23162e-06
M61	GO:0016070	RNA metabolic process	1808	47	19.36	5.2e-08	6.23615e-06
M61	GO:0043631	RNA polyadenylation	24	8	0.26	6.1e-08	7.18247e-06
M61	GO:0090304	nucleic acid metabolic process	2052	47	21.97	8.1e-08	9.36707e-06
M61	GO:1901409	positive regulation of phosphorylation o...	5	4	0.05	8.3e-08	9.42996e-06
M61	GO:0019730	antimicrobial humoral response	27	7	0.29	1.2e-07	1.33986e-05
M61	GO:0006513	protein monoubiquitination	37	7	0.4	2.2e-07	2.41478e-05
M61	GO:0034645	cellular macromolecule biosynthetic proc...	2047	46	21.92	2.4e-07	2.5904e-05
M61	GO:0065004	protein-DNA complex assembly	117	13	1.25	2.6e-07	2.76026e-05
M61	GO:0031497	chromatin assembly	88	10	0.94	2.8e-07	2.87822e-05
M61	GO:0016574	histone ubiquitination	29	7	0.31	2.8e-07	2.87822e-05
M61	GO:1901407	regulation of phosphorylation of RNA pol...	5	4	0.05	2.9e-07	2.93444e-05
M61	GO:0006370	7-methylguanosine mRNA capping	26	11	0.28	3.1e-07	3.08855e-05
M61	GO:0009059	macromolecule biosynthetic process	2141	46	22.92	3.3e-07	3.238e-05
M61	GO:0006959	humoral immune response	72	7	0.77	5.2e-07	5.02615e-05
M61	GO:0044260	cellular macromolecule metabolic process	3574	55	38.26	5.4e-07	5.14271e-05
M61	GO:0006139	nucleobase-containing compound metabolic...	2400	47	25.69	6.1e-07	5.72516e-05
M61	GO:0034728	nucleosome organization	92	11	0.98	9.3e-07	8.60383e-05
M61	GO:0044349	DNA excision	19	6	0.2	1.4e-06	0.000127696
M61	GO:0060255	regulation of macromolecule metabolic pr...	2272	47	24.32	1.5e-06	0.000133068
M61	GO:0006725	cellular aromatic compound metabolic pro...	2487	47	26.63	1.5e-06	0.000133068
M61	GO:0046483	heterocycle metabolic process	2489	47	26.65	1.6e-06	0.000140022
M61	GO:0070646	protein modification by small protein re...	84	10	0.9	1.8e-06	0.000155424
M61	GO:0032968	positive regulation of transcription elo...	12	7	0.13	1.9e-06	0.0001619
M61	GO:0009893	positive regulation of metabolic process	1793	36	19.2	2.1e-06	0.000174354
M61	GO:0050684	regulation of mRNA processing	58	10	0.62	2.1e-06	0.000174354
M61	GO:0035987	endodermal cell differentiation	35	5	0.37	3.4e-06	0.000278714
M61	GO:0019827	stem cell population maintenance	100	7	1.07	4.1e-06	0.000331895
M61	GO:0010604	positive regulation of macromolecule met...	1421	36	15.21	4.2e-06	0.000335793
M61	GO:1901360	organic cyclic compound metabolic proces...	2583	47	27.65	5.0e-06	0.000394878
M61	GO:1903311	regulation of mRNA metabolic process	61	10	0.65	6.8e-06	0.000530564
M61	GO:0006334	nucleosome assembly	81	9	0.87	8.7e-06	0.000670729
M61	GO:1904031	positive regulation of cyclin-dependent ...	15	4	0.16	1.1e-05	0.000838071
M61	GO:1902680	positive regulation of RNA biosynthetic ...	686	34	7.34	1.2e-05	0.000903628
M61	GO:0006281	DNA repair	297	11	3.18	1.3e-05	0.000956682
M61	GO:0060795	cell fate commitment involved in formati...	19	5	0.2	1.3e-05	0.000956682
M61	GO:0009058	biosynthetic process	2796	46	29.93	1.5e-05	0.00107933
M61	GO:0098727	maintenance of cell number	102	7	1.09	1.5e-05	0.00107933
M61	GO:0045737	positive regulation of cyclin-dependent ...	14	4	0.15	1.8e-05	0.00128097
M61	GO:0016570	histone modification	269	12	2.88	2.3e-05	0.001619
M61	GO:0010467	gene expression	2240	47	23.98	2.4e-05	0.00163604
M61	GO:0006396	RNA processing	450	22	4.82	2.4e-05	0.00163604
M61	GO:0043933	macromolecular complex subunit organizat...	1420	28	15.2	2.4e-05	0.00163604
M61	GO:0043170	macromolecule metabolic process	3775	55	40.41	3.6e-05	0.0024285
M61	GO:0009892	negative regulation of metabolic process	1164	26	12.46	4.7e-05	0.00313786
M61	GO:0006464	cellular protein modification process	1917	37	20.52	5.0e-05	0.00330408
M61	GO:2000112	regulation of cellular macromolecule bio...	1386	41	14.84	6.2e-05	0.00405568
M61	GO:0006807	nitrogen compound metabolic process	3023	47	32.36	6.3e-05	0.00407988
M61	GO:0031056	regulation of histone modification	74	8	0.79	6.4e-05	0.0041036
M61	GO:0006289	nucleotide-excision repair	72	9	0.77	6.9e-05	0.00438082
M61	GO:2001141	regulation of RNA biosynthetic process	1253	44	13.41	7.1e-05	0.00446404
M61	GO:0033523	histone H2B ubiquitination	10	7	0.11	7.7e-05	0.00479473
M61	GO:0031441	negative regulation of mRNA 3'-end proce...	7	5	0.07	7.8e-05	0.00481074
M61	GO:0048522	positive regulation of cellular process	2254	40	24.13	8.2e-05	0.00500974
M61	GO:0006363	termination of RNA polymerase I transcri...	27	7	0.29	9.4e-05	0.0056892
M61	GO:0036211	protein modification process	1917	37	20.52	0.00010	0.0059963
M61	GO:0044249	cellular biosynthetic process	2711	46	29.02	0.00012	0.00712954
M61	GO:0016071	mRNA metabolic process	403	22	4.31	0.00014	0.00824218
M61	GO:0006378	mRNA polyadenylation	24	8	0.26	0.00015	0.00875135
M61	GO:0010390	histone monoubiquitination	16	7	0.17	0.00016	0.00925143
M61	GO:0007492	endoderm development	51	5	0.55	0.00017	0.00957322
M61	GO:0006996	organelle organization	1876	31	20.08	0.00017	0.00957322
M61	GO:1901576	organic substance biosynthetic process	2754	46	29.48	0.00017	0.00957322
M61	GO:0019731	antibacterial humoral response	27	7	0.29	0.00020	0.0110701
M61	GO:0031440	regulation of mRNA 3'-end processing	23	8	0.25	0.00020	0.0110701
M61	GO:0034641	cellular nitrogen compound metabolic pro...	2853	47	30.54	0.00021	0.0114282
M61	GO:0032239	regulation of nucleobase-containing comp...	9	2	0.1	0.00021	0.0114282
M61	GO:0043207	response to external biotic stimulus	428	10	4.58	0.00023	0.0124123
M61	GO:0006360	transcription from RNA polymerase I prom...	40	7	0.43	0.00026	0.0138013
M61	GO:0001711	endodermal cell fate commitment	10	5	0.11	0.00026	0.0138013
M61	GO:0050686	negative regulation of mRNA processing	20	5	0.21	0.00035	0.018279
M61	GO:0001704	formation of primary germ layer	73	5	0.78	0.00035	0.018279
M61	GO:0016055	Wnt signaling pathway	261	6	2.79	0.00042	0.0217594
M61	GO:0006366	transcription from RNA polymerase II pro...	910	41	9.74	0.00045	0.0231286
M61	GO:0006361	transcription initiation from RNA polyme...	29	7	0.31	0.00050	0.0254961
M61	GO:1903312	negative regulation of mRNA metabolic pr...	23	5	0.25	0.00061	0.0308622
M61	GO:0045165	cell fate commitment	112	5	1.2	0.00077	0.0386552
M61	GO:0032785	negative regulation of DNA-templated tra...	9	4	0.1	0.00086	0.0428412
M61	GO:0007049	cell cycle	984	17	10.53	0.00093	0.0459747
M61	GO:0035315	hair cell differentiation	16	2	0.17	0.00095	0.0462571
M61	GO:1900363	regulation of mRNA polyadenylation	6	5	0.06	0.00095	0.0462571
M61	GO:0044419	interspecies interaction between organis...	583	30	6.24	0.00097	0.0468785
M61	GO:0000079	regulation of cyclin-dependent protein s...	49	5	0.52	0.00104	0.0498892
M63	GO:0006396	RNA processing	450	161	12.87	< 1e-30	#N/A
M63	GO:0016071	mRNA metabolic process	403	156	11.53	< 1e-30	#N/A
M63	GO:0006397	mRNA processing	263	156	7.52	< 1e-30	#N/A
M63	GO:0016070	RNA metabolic process	1808	168	51.72	< 1e-30	#N/A
M63	GO:0090304	nucleic acid metabolic process	2052	168	58.7	< 1e-30	#N/A
M63	GO:0006139	nucleobase-containing compound metabolic...	2400	168	68.65	< 1e-30	#N/A
M63	GO:0008380	RNA splicing	232	150	6.64	< 1e-30	#N/A
M63	GO:0006725	cellular aromatic compound metabolic pro...	2487	168	71.14	< 1e-30	#N/A
M63	GO:0046483	heterocycle metabolic process	2489	168	71.2	< 1e-30	#N/A
M63	GO:1901360	organic cyclic compound metabolic proces...	2583	168	73.89	< 1e-30	#N/A
M63	GO:0071826	ribonucleoprotein complex subunit organi...	131	46	3.75	< 1e-30	#N/A
M63	GO:0010467	gene expression	2240	168	64.07	< 1e-30	#N/A
M63	GO:0006807	nitrogen compound metabolic process	3023	169	86.47	< 1e-30	#N/A
M63	GO:0034641	cellular nitrogen compound metabolic pro...	2853	169	81.61	< 1e-30	#N/A
M63	GO:0022613	ribonucleoprotein complex biogenesis	227	48	6.49	< 1e-30	#N/A
M63	GO:0022618	ribonucleoprotein complex assembly	123	45	3.52	6.6e-29	4.26426e-25
M63	GO:0006369	termination of RNA polymerase II transcr...	41	22	1.17	7.7e-21	2.48748e-17
M63	GO:0044260	cellular macromolecule metabolic process	3574	169	102.23	2.8e-20	6.03027e-17
M63	GO:0044237	cellular metabolic process	4511	169	129.04	4.0e-19	6.461e-16
M63	GO:0006353	DNA-templated transcription, termination	80	24	2.29	2.5e-16	3.2305e-13
M63	GO:0043170	macromolecule metabolic process	3775	169	107.98	1.4e-14	1.50757e-11
M63	GO:0043933	macromolecular complex subunit organizat...	1420	58	40.62	2.9e-13	2.6767e-10
M63	GO:0043487	regulation of RNA stability	28	9	0.8	2.5e-12	2.01906e-09
M63	GO:0000398	mRNA splicing, via spliceosome	191	138	5.46	3.9e-12	2.79977e-09
M63	GO:0008152	metabolic process	4961	169	141.91	5.9e-12	3.81199e-09
M63	GO:0043484	regulation of RNA splicing	42	20	1.2	9.7e-11	5.69743e-08
M63	GO:0065003	macromolecular complex assembly	862	51	24.66	3.1e-10	1.66909e-07
M63	GO:0044085	cellular component biogenesis	1368	54	39.13	4.3e-10	2.1371e-07
M63	GO:0044238	primary metabolic process	4410	169	126.15	1.6e-09	6.89173e-07
M63	GO:0022607	cellular component assembly	1261	51	36.07	1.6e-09	6.89173e-07
M63	GO:0051236	establishment of RNA localization	110	10	3.15	2.5e-09	1.00953e-06
M63	GO:0006403	RNA localization	116	11	3.32	2.9e-08	1.10217e-05
M63	GO:0034622	cellular macromolecular complex assembly	487	46	13.93	8.0e-08	2.87156e-05
M63	GO:0015931	nucleobase-containing compound transport	125	10	3.58	8.8e-08	2.99246e-05
M63	GO:0071704	organic substance metabolic process	4542	169	129.92	2.5e-07	8.07625e-05
M63	GO:0043631	RNA polyadenylation	24	12	0.69	2.9e-07	8.92233e-05
M63	GO:0018208	peptidyl-proline modification	22	5	0.63	3.6e-07	0.000105725
M63	GO:0048524	positive regulation of viral process	73	10	2.09	5.7e-07	0.00016012
M63	GO:0071166	ribonucleoprotein complex localization	67	7	1.92	8.0e-07	0.000215367
M63	GO:0050792	regulation of viral process	106	11	3.03	2.4e-06	0.000620256
M63	GO:0050684	regulation of mRNA processing	58	18	1.66	3.8e-06	0.0009443
M63	GO:0000375	RNA splicing, via transesterification re...	194	138	5.55	5.8e-06	0.00138792
M63	GO:0051169	nuclear transport	253	11	7.24	8.1e-06	0.00186907
M63	GO:0006337	nucleosome disassembly	7	3	0.2	1.4e-05	0.0031191
M63	GO:0000422	mitophagy	109	5	3.12	1.5e-05	0.0032305
M63	GO:0043902	positive regulation of multi-organism pr...	105	10	3	1.6e-05	0.00333471
M63	GO:0031498	chromatin disassembly	7	3	0.2	1.8e-05	0.00363431
M63	GO:1903311	regulation of mRNA metabolic process	61	18	1.74	2.2e-05	0.00430733
M63	GO:0050434	positive regulation of viral transcripti...	46	8	1.32	2.9e-05	0.00551085
M63	GO:0043900	regulation of multi-organism process	258	16	7.38	4.5e-05	0.008307
M63	GO:0032986	protein-DNA complex disassembly	7	3	0.2	5.2e-05	0.00933256
M63	GO:0071426	ribonucleoprotein complex export from nu...	65	6	1.86	0.00010	0.0174622
M63	GO:1903902	positive regulation of viral life cycle	71	10	2.03	0.00011	0.0187029
M63	GO:0019827	stem cell population maintenance	100	8	2.86	0.00017	0.0281633
M63	GO:0033120	positive regulation of RNA splicing	13	8	0.37	0.00020	0.032305
M63	GO:0043903	regulation of symbiosis, encompassing mu...	120	11	3.43	0.00023	0.0362446
M63	GO:0098727	maintenance of cell number	102	8	2.92	0.00025	0.0384583
M64	GO:0006457	protein folding	104	33	0.96	< 1e-30	#N/A
M64	GO:0006458	'de novo' protein folding	43	30	0.4	9.6e-13	6.216e-09
M64	GO:0007017	microtubule-based process	277	18	2.55	1.7e-11	5.50375e-08
M64	GO:0007076	mitotic chromosome condensation	7	6	0.06	1.8e-10	3.885e-07
M64	GO:1901998	toxin transport	27	7	0.25	4.6e-10	7.44625e-07
M64	GO:0030261	chromosome condensation	15	6	0.14	5.7e-09	7.3815e-06
M64	GO:0043623	cellular protein complex assembly	254	21	2.34	1.9e-08	2.05042e-05
M64	GO:0009566	fertilization	42	7	0.39	2.8e-07	0.000259
M64	GO:0008037	cell recognition	57	7	0.52	7.7e-07	0.000623219
M64	GO:0070271	protein complex biogenesis	712	25	6.55	8.7e-07	0.000625917
M64	GO:0000819	sister chromatid segregation	86	8	0.79	2.6e-06	0.0016835
M64	GO:0019538	protein metabolic process	2679	37	24.65	3.6e-06	0.00211909
M64	GO:0065003	macromolecular complex assembly	862	25	7.93	8.1e-06	0.00437063
M64	GO:0045494	photoreceptor cell maintenance	13	3	0.12	5.0e-05	0.0249038
M64	GO:0000070	mitotic sister chromatid segregation	81	8	0.75	6.0e-05	0.02775
M64	GO:0007059	chromosome segregation	150	8	1.38	6.5e-05	0.0280583
M64	GO:0071822	protein complex subunit organization	1009	27	9.28	8.9e-05	0.0356125
M64	GO:0070192	chromosome organization involved in meio...	22	4	0.2	9.8e-05	0.0356125
M64	GO:0098813	nuclear chromosome segregation	110	8	1.01	0.00011	0.0356125
M64	GO:0008277	regulation of G-protein coupled receptor...	69	4	0.63	0.00011	0.0356125
M64	GO:0035036	sperm-egg recognition	13	7	0.12	0.00011	0.0356125
M67	GO:0007186	G-protein coupled receptor signaling pat...	394	82	7.58	< 1e-30	#N/A
M67	GO:0023052	signaling	2830	107	54.44	2.6e-26	1.6835e-22
M67	GO:0044700	single organism signaling	2826	107	54.36	1.2e-22	3.885e-19
M67	GO:0050896	response to stimulus	3681	111	70.81	3.8e-19	8.20167e-16
M67	GO:0007154	cell communication	2915	106	56.08	8.0e-19	1.295e-15
M67	GO:0051716	cellular response to stimulus	3247	105	62.46	2.2e-17	2.849e-14
M67	GO:0019725	cellular homeostasis	376	38	7.23	1.1e-16	1.18708e-13
M67	GO:0050794	regulation of cellular process	3963	112	76.24	6.1e-16	5.6425e-13
M67	GO:0065007	biological regulation	4330	114	83.3	2.3e-15	1.86156e-12
M67	GO:0050789	regulation of biological process	4150	112	79.83	8.8e-15	6.33111e-12
M67	GO:0050878	regulation of body fluid levels	461	44	8.87	2.6e-14	1.6835e-11
M67	GO:0007165	signal transduction	2634	105	50.67	3.0e-14	1.76591e-11
M67	GO:0032501	multicellular organismal process	2874	94	55.29	5.3e-14	2.85979e-11
M67	GO:0007610	behavior	381	32	7.33	3.3e-13	1.64365e-10
M67	GO:1903532	positive regulation of secretion by cell	174	24	3.35	8.7e-13	4.02375e-10
M67	GO:0065008	regulation of biological quality	1742	83	33.51	9.4e-13	4.05767e-10
M67	GO:0046903	secretion	573	41	11.02	1.5e-12	6.07031e-10
M67	GO:0001775	cell activation	510	38	9.81	2.6e-12	9.90294e-10
M67	GO:0006793	phosphorus metabolic process	1669	54	32.11	6.1e-12	2.19431e-09
M67	GO:0045933	positive regulation of muscle contractio...	28	13	0.54	2.2e-11	7.49737e-09
M67	GO:0044057	regulation of system process	253	33	4.87	5.7e-11	1.84537e-08
M67	GO:0007200	phospholipase C-activating G-protein cou...	59	33	1.13	6.1e-11	1.88083e-08
M67	GO:0044707	single-multicellular organism process	2819	92	54.23	1.3e-10	3.82614e-08
M67	GO:0009611	response to wounding	625	43	12.02	4.1e-10	1.15424e-07
M67	GO:0008217	regulation of blood pressure	96	21	1.85	5.4e-10	1.45688e-07
M67	GO:0032940	secretion by cell	508	34	9.77	5.8e-10	1.5022e-07
M67	GO:0050817	coagulation	389	36	7.48	7.1e-10	1.76817e-07
M67	GO:0044708	single-organism behavior	227	22	4.37	1.0e-09	2.39815e-07
M67	GO:1903524	positive regulation of blood circulation	56	15	1.08	3.7e-09	8.55625e-07
M67	GO:0051050	positive regulation of transport	499	31	9.6	1.2e-08	2.67931e-06
M67	GO:0030168	platelet activation	185	29	3.56	1.3e-08	2.80583e-06
M67	GO:0072507	divalent inorganic cation homeostasis	182	37	3.5	3.3e-08	6.89274e-06
M67	GO:0055074	calcium ion homeostasis	177	37	3.4	1.1e-07	2.22578e-05
M67	GO:0048878	chemical homeostasis	496	41	9.54	2.0e-07	3.92424e-05
M67	GO:0003008	system process	727	46	13.99	3.6e-07	6.85588e-05
M67	GO:0055082	cellular chemical homeostasis	318	38	6.12	3.9e-07	7.19444e-05
M67	GO:0072503	cellular divalent inorganic cation homeo...	176	37	3.39	4.0e-07	7.19444e-05
M67	GO:0006939	smooth muscle contraction	70	19	1.35	5.1e-07	8.925e-05
M67	GO:0015837	amine transport	50	10	0.96	5.6e-07	9.38875e-05
M67	GO:0007618	mating	24	8	0.46	5.7e-07	9.38875e-05
M67	GO:0051239	regulation of multicellular organismal p...	1208	55	23.24	5.8e-07	9.38875e-05
M67	GO:0090066	regulation of anatomical structure size	244	29	4.69	6.5e-07	0.000102652
M67	GO:1901571	fatty acid derivative transport	21	7	0.4	7.8e-07	0.00012025
M67	GO:0051047	positive regulation of secretion	192	25	3.69	8.7e-07	0.000131006
M67	GO:0035815	positive regulation of renal sodium excr...	9	6	0.17	9.9e-07	0.000145688
M67	GO:0051046	regulation of secretion	367	32	7.06	1.1e-06	0.000158278
M67	GO:0009914	hormone transport	184	18	3.54	1.2e-06	0.000168913
M67	GO:0051247	positive regulation of protein metabolic...	881	28	16.95	1.3e-06	0.000179096
M67	GO:0043084	penile erection	9	5	0.17	1.5e-06	0.000202344
M67	GO:0007320	insemination	7	5	0.13	1.7e-06	0.000224643
M67	GO:0006874	cellular calcium ion homeostasis	174	37	3.35	2.0e-06	0.000259
M67	GO:0060191	regulation of lipase activity	81	12	1.56	2.4e-06	0.000304706
M67	GO:0051174	regulation of phosphorus metabolic proce...	904	35	17.39	2.7e-06	0.000336202
M67	GO:0042713	sperm ejaculation	5	4	0.1	2.8e-06	0.000342075
M67	GO:0051051	negative regulation of transport	223	17	4.29	3.0e-06	0.000359722
M67	GO:0050801	ion homeostasis	306	38	5.89	3.5e-06	0.000412045
M67	GO:1903530	regulation of secretion by cell	342	30	6.58	3.6e-06	0.00041625
M67	GO:0046883	regulation of hormone secretion	160	17	3.08	4.5e-06	0.000511184
M67	GO:0019229	regulation of vasoconstriction	44	17	0.85	4.8e-06	0.000535862
M67	GO:0043412	macromolecule modification	2001	39	38.49	5.3e-06	0.000581653
M67	GO:0051954	positive regulation of amine transport	20	8	0.38	6.6e-06	0.000700574
M67	GO:0051049	regulation of transport	923	40	17.76	6.6e-06	0.000700574
M67	GO:0044763	single-organism cellular process	5209	114	100.21	6.9e-06	0.000720605
M67	GO:0032956	regulation of actin cytoskeleton organiz...	141	12	2.71	9.4e-06	0.000966111
M67	GO:0030036	actin cytoskeleton organization	270	12	5.19	1.0e-05	0.00101172
M67	GO:0032270	positive regulation of cellular protein ...	829	27	15.95	1.1e-05	0.00109577
M67	GO:0050880	regulation of blood vessel size	93	21	1.79	1.3e-05	0.00125634
M67	GO:0046889	positive regulation of lipid biosyntheti...	31	6	0.6	1.3e-05	0.00125634
M67	GO:0007217	tachykinin receptor signaling pathway	7	7	0.13	1.4e-05	0.00133309
M67	GO:0050886	endocrine process	41	11	0.79	1.5e-05	0.00136796
M67	GO:0046887	positive regulation of hormone secretion	58	11	1.12	1.5e-05	0.00136796
M67	GO:0060406	positive regulation of penile erection	5	4	0.1	1.5e-05	0.00136796
M67	GO:0034694	response to prostaglandin	19	6	0.37	1.6e-05	0.00143889
M67	GO:0007015	actin filament organization	156	11	3	1.7e-05	0.0014875
M67	GO:0030809	negative regulation of nucleotide biosyn...	23	4	0.44	1.7e-05	0.0014875
M67	GO:0051952	regulation of amine transport	49	10	0.94	1.8e-05	0.00153355
M67	GO:0006873	cellular ion homeostasis	249	37	4.79	1.8e-05	0.00153355
M67	GO:0060359	response to ammonium ion	60	9	1.15	1.9e-05	0.00159773
M67	GO:0044062	regulation of excretion	13	7	0.25	2.0e-05	0.00166026
M67	GO:0007205	protein kinase C-activating G-protein co...	26	15	0.5	2.1e-05	0.0017212
M67	GO:0050790	regulation of catalytic activity	1202	39	23.12	2.5e-05	0.00199846
M67	GO:0031401	positive regulation of protein modificat...	678	26	13.04	2.5e-05	0.00199846
M67	GO:0007631	feeding behavior	56	14	1.08	2.8e-05	0.00218434
M67	GO:0048511	rhythmic process	202	14	3.89	2.8e-05	0.00218434
M67	GO:0006464	cellular protein modification process	1917	39	36.88	2.9e-05	0.00223542
M67	GO:0045987	positive regulation of smooth muscle con...	22	13	0.42	3.6e-05	0.00274235
M67	GO:0032846	positive regulation of homeostatic proce...	103	11	1.98	3.7e-05	0.00278576
M67	GO:0030431	sleep	21	6	0.4	3.8e-05	0.00280583
M67	GO:0035812	renal sodium excretion	12	7	0.23	3.9e-05	0.00280583
M67	GO:0007588	excretion	30	9	0.58	3.9e-05	0.00280583
M67	GO:0043647	inositol phosphate metabolic process	60	8	1.15	3.9e-05	0.00280583
M67	GO:0044699	single-organism process	5486	115	105.54	4.6e-05	0.00327308
M67	GO:0031399	regulation of protein modification proce...	920	29	17.7	6.8e-05	0.00478587
M67	GO:0003018	vascular process in circulatory system	111	22	2.14	6.9e-05	0.00480403
M67	GO:0010638	positive regulation of organelle organiz...	300	12	5.77	7.1e-05	0.00489069
M67	GO:0035150	regulation of tube size	93	21	1.79	7.3e-05	0.00497553
M67	GO:0060193	positive regulation of lipase activity	75	11	1.44	7.7e-05	0.00519349
M67	GO:0060405	regulation of penile erection	7	4	0.13	7.9e-05	0.00521964
M67	GO:0043270	positive regulation of ion transport	128	15	2.46	7.9e-05	0.00521964
M67	GO:0098801	regulation of renal system process	20	9	0.38	8.2e-05	0.00536313
M67	GO:0006954	inflammatory response	313	20	6.02	8.4e-05	0.005439
M67	GO:0050804	modulation of synaptic transmission	162	15	3.12	8.7e-05	0.00557748
M67	GO:0060341	regulation of cellular localization	664	33	12.77	9.9e-05	0.00616667
M67	GO:0031333	negative regulation of protein complex a...	53	6	1.02	0.00010	0.00616667
M67	GO:0032892	positive regulation of organic acid tran...	16	6	0.31	0.00010	0.00616667
M67	GO:0071715	icosanoid transport	21	7	0.4	0.00010	0.00616667
M67	GO:0051493	regulation of cytoskeleton organization	207	12	3.98	0.00011	0.00665654
M67	GO:0090407	organophosphate biosynthetic process	421	13	8.1	0.00011	0.00665654
M67	GO:0051261	protein depolymerization	36	5	0.69	0.00013	0.00779398
M67	GO:0006690	icosanoid metabolic process	55	5	1.06	0.00014	0.00824091
M67	GO:0035813	regulation of renal sodium excretion	12	7	0.23	0.00014	0.00824091
M67	GO:0023014	signal transduction by protein phosphory...	511	24	9.83	0.00017	0.00991667
M67	GO:0050806	positive regulation of synaptic transmis...	71	10	1.37	0.00018	0.0104063
M67	GO:2000243	positive regulation of reproductive proc...	23	5	0.44	0.00021	0.0120332
M67	GO:0003013	circulatory system process	256	28	4.92	0.00022	0.012387
M67	GO:0010562	positive regulation of phosphorus metabo...	647	29	12.45	0.00022	0.012387
M67	GO:0046890	regulation of lipid biosynthetic process	66	6	1.27	0.00023	0.0127286
M67	GO:0032844	regulation of homeostatic process	225	16	4.33	0.00023	0.0127286
M67	GO:0036211	protein modification process	1917	39	36.88	0.00024	0.0131695
M67	GO:0008283	cell proliferation	941	35	18.1	0.00028	0.0152353
M67	GO:0043242	negative regulation of protein complex d...	24	4	0.46	0.00029	0.0156479
M67	GO:0010676	positive regulation of cellular carbohyd...	42	6	0.81	0.00030	0.0157927
M67	GO:1903793	positive regulation of anion transport	29	8	0.56	0.00030	0.0157927
M67	GO:0006629	lipid metabolic process	738	22	14.2	0.00030	0.0157927
M67	GO:0009893	positive regulation of metabolic process	1793	47	34.49	0.00031	0.0161875
M67	GO:0051240	positive regulation of multicellular org...	706	34	13.58	0.00032	0.016576
M67	GO:0060326	cell chemotaxis	131	10	2.52	0.00037	0.0190139
M67	GO:1901654	response to ketone	96	9	1.85	0.00038	0.0192227
M67	GO:0045913	positive regulation of carbohydrate meta...	47	6	0.9	0.00038	0.0192227
M67	GO:0016042	lipid catabolic process	152	9	2.92	0.00040	0.0199231
M67	GO:0070542	response to fatty acid	46	7	0.88	0.00040	0.0199231
M67	GO:0007218	neuropeptide signaling pathway	52	21	1	0.00042	0.0206023
M67	GO:0010919	regulation of inositol phosphate biosynt...	8	3	0.15	0.00042	0.0206023
M67	GO:0043279	response to alkaloid	82	9	1.58	0.00044	0.0214211
M67	GO:0050931	pigment cell differentiation	20	4	0.38	0.00049	0.0236772
M67	GO:0044705	multi-organism reproductive behavior	20	5	0.38	0.00051	0.0244611
M67	GO:0008284	positive regulation of cell proliferatio...	425	22	8.18	0.00053	0.0252335
M67	GO:0014072	response to isoquinoline alkaloid	18	5	0.35	0.00054	0.0252571
M67	GO:0045760	positive regulation of action potential	7	3	0.13	0.00054	0.0252571
M67	GO:0045980	negative regulation of nucleotide metabo...	39	4	0.75	0.00055	0.0252571
M67	GO:0009617	response to bacterium	253	14	4.87	0.00055	0.0252571
M67	GO:0019216	regulation of lipid metabolic process	161	10	3.1	0.00055	0.0252571
M67	GO:0010876	lipid localization	150	10	2.89	0.00059	0.026715
M67	GO:0042310	vasoconstriction	55	19	1.06	0.00059	0.026715
M67	GO:0006468	protein phosphorylation	938	34	18.04	0.00065	0.0292274
M67	GO:0051495	positive regulation of cytoskeleton orga...	93	8	1.79	0.00073	0.032375
M67	GO:0043244	regulation of protein complex disassembl...	34	5	0.65	0.00073	0.032375
M67	GO:1903725	regulation of phospholipid metabolic pro...	48	7	0.92	0.00075	0.0330357
M67	GO:0060732	positive regulation of inositol phosphat...	7	3	0.13	0.00077	0.0336875
M67	GO:0010564	regulation of cell cycle process	323	9	6.21	0.00078	0.033896
M67	GO:0048518	positive regulation of biological proces...	2595	67	49.92	0.00086	0.0371233
M67	GO:0044703	multi-organism reproductive process	358	15	6.89	0.00087	0.0373063
M67	GO:0007586	digestion	49	7	0.94	0.00088	0.0374868
M67	GO:1901568	fatty acid derivative metabolic process	55	5	1.06	0.00097	0.0410507
M67	GO:0030837	negative regulation of actin filament po...	21	5	0.4	0.00100	0.0420455
M67	GO:0032958	inositol phosphate biosynthetic process	14	4	0.27	0.00112	0.0464872
M67	GO:0051931	regulation of sensory perception	23	7	0.44	0.00112	0.0464872
M67	GO:0071902	positive regulation of protein serine/th...	184	11	3.54	0.00114	0.0470159
M67	GO:1901615	organic hydroxy compound metabolic proce...	308	12	5.93	0.00118	0.0480535
M67	GO:0015711	organic anion transport	182	13	3.5	0.00118	0.0480535
M71	GO:0043062	extracellular structure organization	240	59	2.69	< 1e-30	#N/A
M71	GO:0044259	multicellular organismal macromolecule m...	76	43	0.85	< 1e-30	#N/A
M71	GO:0044236	multicellular organismal metabolic proce...	81	43	0.91	< 1e-30	#N/A
M71	GO:0030574	collagen catabolic process	53	40	0.59	< 1e-30	#N/A
M71	GO:0022411	cellular component disassembly	496	40	5.56	1.5e-25	9.708e-22
M71	GO:0022617	extracellular matrix disassembly	90	40	1.01	2.6e-24	8.4136e-21
M71	GO:0044712	single-organism catabolic process	704	41	7.89	9.0e-20	1.9416e-16
M71	GO:0030199	collagen fibril organization	27	16	0.3	1.9e-15	3.0742e-12
M71	GO:0009056	catabolic process	1287	42	14.42	4.6e-14	5.95424e-11
M71	GO:0071840	cellular component organization or bioge...	3208	62	35.95	3.1e-12	3.34387e-09
M71	GO:0016043	cellular component organization	3147	62	35.27	4.3e-12	3.97566e-09
M71	GO:0018208	peptidyl-proline modification	22	7	0.25	9.9e-12	8.0091e-09
M71	GO:0018126	protein hydroxylation	14	6	0.16	7.3e-11	5.24951e-08
M71	GO:0032501	multicellular organismal process	2874	57	32.21	2.5e-10	1.618e-07
M71	GO:0071230	cellular response to amino acid stimulus	35	7	0.39	3.2e-09	1.88276e-06
M71	GO:0035987	endodermal cell differentiation	35	9	0.39	1.6e-08	8.62933e-06
M71	GO:0044707	single-multicellular organism process	2819	56	31.59	3.1e-08	1.54332e-05
M71	GO:0001501	skeletal system development	234	18	2.62	1.8e-07	8.32114e-05
M71	GO:0019471	4-hydroxyproline metabolic process	8	3	0.09	3.1e-07	0.000133755
M71	GO:0032502	developmental process	2507	48	28.1	7.3e-07	0.000295285
M71	GO:0007492	endoderm development	51	9	0.57	1.3e-06	0.000494918
M71	GO:0070208	protein heterotrimerization	5	4	0.06	1.4e-06	0.000503378
M71	GO:0044243	multicellular organismal catabolic proce...	57	40	0.64	1.6e-06	0.000545011
M71	GO:0022610	biological adhesion	680	22	7.62	2.3e-06	0.00074428
M71	GO:0070206	protein trimerization	14	4	0.16	4.4e-06	0.00135604
M71	GO:0001704	formation of primary germ layer	73	9	0.82	6.9e-06	0.00202985
M71	GO:0060351	cartilage development involved in endoch...	16	5	0.18	8.3e-06	0.0022652
M71	GO:0044767	single-organism developmental process	2472	48	27.71	8.4e-06	0.0022652
M71	GO:0043200	response to amino acid	69	7	0.77	1.3e-05	0.00336544
M71	GO:0071229	cellular response to acid chemical	102	7	1.14	1.7e-05	0.00423169
M71	GO:0052547	regulation of peptidase activity	183	8	2.05	2.4e-05	0.00575289
M71	GO:0043170	macromolecule metabolic process	3775	57	42.31	2.5e-05	0.00577857
M71	GO:0040011	locomotion	1006	25	11.28	4.3e-05	0.00959641
M71	GO:0044710	single-organism metabolic process	2999	50	33.61	5.0e-05	0.0107867
M71	GO:0007229	integrin-mediated signaling pathway	63	5	0.71	8.9e-05	0.0185809
M71	GO:0032964	collagen biosynthetic process	17	4	0.19	0.00012	0.02427
M71	GO:0006508	proteolysis	729	18	8.17	0.00015	0.0294182
M71	GO:0098743	cell aggregation	11	3	0.12	0.00021	0.0399741
M71	GO:0051346	negative regulation of hydrolase activit...	163	7	1.83	0.00022	0.0406811
M71	GO:0097485	neuron projection guidance	455	18	5.1	0.00026	0.0467422
M72	GO:0006888	ER to Golgi vesicle-mediated transport	57	12	0.3	1.8e-14	1.16568e-10
M72	GO:0048208	COPII vesicle coating	15	7	0.08	2.5e-12	8.095e-09
M72	GO:1902591	single-organism membrane budding	34	7	0.18	3.0e-10	6.476e-07
M72	GO:0006903	vesicle targeting	35	7	0.18	4.2e-10	6.73504e-07
M72	GO:0090114	COPII-coated vesicle budding	21	7	0.11	5.2e-10	6.73504e-07
M72	GO:0051668	localization within membrane	41	8	0.21	9.9e-10	1.06854e-06
M72	GO:0016050	vesicle organization	133	9	0.69	2.0e-08	1.85029e-05
M72	GO:0043413	macromolecule glycosylation	178	8	0.92	1.3e-07	0.000105235
M72	GO:0048193	Golgi vesicle transport	170	12	0.88	3.4e-07	0.000239612
M72	GO:0009101	glycoprotein biosynthetic process	227	8	1.18	3.7e-07	0.000239612
M72	GO:0016192	vesicle-mediated transport	703	19	3.65	4.1e-07	0.000241378
M72	GO:0006486	protein glycosylation	178	8	0.92	1.7e-06	0.000917433
M72	GO:0009100	glycoprotein metabolic process	261	8	1.35	1.3e-05	0.006476
M72	GO:1901137	carbohydrate derivative biosynthetic pro...	474	8	2.46	1.6e-05	0.00740114
M72	GO:0006900	membrane budding	61	7	0.32	4.1e-05	0.0177011
M72	GO:0018196	peptidyl-asparagine modification	103	6	0.53	5.2e-05	0.021047
M72	GO:0051650	establishment of vesicle localization	121	7	0.63	9.9e-05	0.0377132
M75	GO:0002376	immune system process	1359	23	5.46	2.6e-14	1.68376e-10
M75	GO:0002684	positive regulation of immune system pro...	548	19	2.2	5.3e-11	1.71614e-07
M75	GO:0019882	antigen processing and presentation	165	16	0.66	1.3e-10	2.80627e-07
M75	GO:0045785	positive regulation of cell adhesion	202	12	0.81	3.0e-10	3.60806e-07
M75	GO:0002764	immune response-regulating signaling pat...	464	16	1.86	3.2e-10	3.60806e-07
M75	GO:0031294	lymphocyte costimulation	44	10	0.18	3.7e-10	3.60806e-07
M75	GO:0050867	positive regulation of cell activation	163	11	0.65	3.9e-10	3.60806e-07
M75	GO:0050865	regulation of cell activation	237	12	0.95	5.6e-10	4.5332e-07
M75	GO:0098602	single organism cell adhesion	411	13	1.65	1.1e-09	7.1236e-07
M75	GO:0002682	regulation of immune system process	873	19	3.5	1.1e-09	7.1236e-07
M75	GO:0030155	regulation of cell adhesion	338	13	1.36	2.0e-09	1.17745e-06
M75	GO:0050776	regulation of immune response	615	18	2.47	3.4e-09	1.83487e-06
M75	GO:0050778	positive regulation of immune response	422	18	1.69	3.7e-09	1.84317e-06
M75	GO:0006955	immune response	895	19	3.59	4.2e-09	1.9428e-06
M75	GO:0001775	cell activation	510	13	2.05	3.0e-08	1.2952e-05
M75	GO:0022610	biological adhesion	680	14	2.73	3.5e-08	1.41663e-05
M75	GO:0050866	negative regulation of cell activation	74	8	0.3	3.9e-08	1.48567e-05
M75	GO:0048584	positive regulation of response to stimu...	1127	18	4.52	5.0e-08	1.79889e-05
M75	GO:0098543	detection of other organism	14	5	0.06	1.0e-07	3.40842e-05
M75	GO:0009595	detection of biotic stimulus	19	5	0.08	1.3e-07	4.2094e-05
M75	GO:0002396	MHC protein complex assembly	5	4	0.02	1.5e-07	4.62571e-05
M75	GO:0098581	detection of external biotic stimulus	17	5	0.07	3.1e-07	9.12527e-05
M75	GO:2001179	regulation of interleukin-10 secretion	9	6	0.04	5.4e-07	0.000152045
M75	GO:0007162	negative regulation of cell adhesion	115	8	0.46	8.4e-07	0.00022666
M75	GO:0016045	detection of bacterium	13	5	0.05	9.1e-07	0.000235726
M75	GO:0032653	regulation of interleukin-10 production	18	6	0.07	1.2e-06	0.000287822
M75	GO:0035774	positive regulation of insulin secretion...	15	5	0.06	1.2e-06	0.000287822
M75	GO:0060333	interferon-gamma-mediated signaling path...	53	8	0.21	2.2e-06	0.000508829
M75	GO:0002504	antigen processing and presentation of p...	78	16	0.31	2.5e-06	0.000558276
M75	GO:0072608	interleukin-10 secretion	10	6	0.04	3.0e-06	0.0006476
M75	GO:0071346	cellular response to interferon-gamma	69	8	0.28	4.5e-06	0.000922339
M75	GO:0050851	antigen receptor-mediated signaling path...	92	13	0.37	4.6e-06	0.000922339
M75	GO:0032613	interleukin-10 production	21	6	0.08	4.7e-06	0.000922339
M75	GO:0061178	regulation of insulin secretion involved...	31	5	0.12	5.0e-06	0.000952353
M75	GO:0001816	cytokine production	341	10	1.37	1.1e-05	0.0019253
M75	GO:0002683	negative regulation of immune system pro...	181	9	0.73	1.1e-05	0.0019253
M75	GO:0002253	activation of immune response	351	16	1.41	1.1e-05	0.0019253
M75	GO:0070664	negative regulation of leukocyte prolife...	33	6	0.13	1.2e-05	0.00204505
M75	GO:0002501	peptide antigen assembly with MHC protei...	5	4	0.02	1.3e-05	0.0021047
M75	GO:0034341	response to interferon-gamma	77	8	0.31	1.3e-05	0.0021047
M75	GO:0002495	antigen processing and presentation of p...	77	16	0.31	1.4e-05	0.00221132
M75	GO:0019886	antigen processing and presentation of e...	75	16	0.3	1.6e-05	0.00246705
M75	GO:0070663	regulation of leukocyte proliferation	102	7	0.41	1.7e-05	0.00256028
M75	GO:0032689	negative regulation of interferon-gamma ...	19	6	0.08	2.0e-05	0.00294364
M75	GO:0070661	leukocyte proliferation	138	7	0.55	3.5e-05	0.00503689
M75	GO:0032673	regulation of interleukin-4 production	18	5	0.07	3.9e-05	0.00549052
M75	GO:0002768	immune response-regulating cell surface ...	380	13	1.53	4.2e-05	0.00578706
M75	GO:0046887	positive regulation of hormone secretion	58	5	0.23	4.9e-05	0.00661092
M75	GO:0034111	negative regulation of homotypic cell-ce...	44	8	0.18	5.1e-05	0.00673504
M75	GO:0050868	negative regulation of T cell activation	39	8	0.16	5.2e-05	0.00673504
M75	GO:0008285	negative regulation of cell proliferatio...	319	8	1.28	6.3e-05	0.00799976
M75	GO:0002437	inflammatory response to antigenic stimu...	26	5	0.1	7.2e-05	0.00896677
M75	GO:0032633	interleukin-4 production	20	5	0.08	8.7e-05	0.0104336
M75	GO:1903038	negative regulation of leukocyte cell-ce...	44	8	0.18	8.7e-05	0.0104336
M75	GO:0051250	negative regulation of lymphocyte activa...	54	8	0.22	0.00013	0.0147698
M75	GO:0001817	regulation of cytokine production	311	9	1.25	0.00013	0.0147698
M75	GO:0071322	cellular response to carbohydrate stimul...	66	5	0.26	0.00013	0.0147698
M75	GO:0009743	response to carbohydrate	122	6	0.49	0.00014	0.0151107
M75	GO:0042094	interleukin-2 biosynthetic process	14	2	0.06	0.00014	0.0151107
M75	GO:0022408	negative regulation of cell-cell adhesio...	65	8	0.26	0.00014	0.0151107
M75	GO:0050663	cytokine secretion	79	7	0.32	0.00016	0.0169862
M75	GO:0022409	positive regulation of cell-cell adhesio...	129	11	0.52	0.00018	0.0185029
M75	GO:0097067	cellular response to thyroid hormone sti...	7	2	0.03	0.00018	0.0185029
M75	GO:0002695	negative regulation of leukocyte activat...	64	8	0.26	0.00019	0.0192256
M75	GO:0002694	regulation of leukocyte activation	221	12	0.89	0.00020	0.0199262
M75	GO:0034097	response to cytokine	452	10	1.81	0.00027	0.0257135
M75	GO:0001678	cellular glucose homeostasis	72	5	0.29	0.00027	0.0257135
M75	GO:0007154	cell communication	2915	21	11.7	0.00027	0.0257135
M75	GO:0034112	positive regulation of homotypic cell-ce...	115	11	0.46	0.00028	0.0262794
M75	GO:0048583	regulation of response to stimulus	1865	18	7.49	0.00032	0.0291876
M75	GO:0006952	defense response	975	15	3.91	0.00032	0.0291876
M75	GO:0031295	T cell costimulation	44	10	0.18	0.00034	0.0301622
M75	GO:0034110	regulation of homotypic cell-cell adhesi...	158	12	0.63	0.00034	0.0301622
M75	GO:0050863	regulation of T cell activation	149	12	0.6	0.00035	0.0302213
M75	GO:0051241	negative regulation of multicellular org...	488	9	1.96	0.00035	0.0302213
M75	GO:0022617	extracellular matrix disassembly	90	4	0.36	0.00037	0.030761
M75	GO:0035773	insulin secretion involved in cellular r...	34	5	0.14	0.00037	0.030761
M75	GO:0030574	collagen catabolic process	53	3	0.21	0.00038	0.030761
M75	GO:0042886	amide transport	200	6	0.8	0.00038	0.030761
M75	GO:0048518	positive regulation of biological proces...	2595	19	10.42	0.00038	0.030761
M75	GO:1903532	positive regulation of secretion by cell	174	6	0.7	0.00039	0.0311807
M75	GO:0022407	regulation of cell-cell adhesion	195	12	0.78	0.00040	0.0315902
M75	GO:0032649	regulation of interferon-gamma productio...	46	6	0.18	0.00044	0.0343306
M75	GO:0032846	positive regulation of homeostatic proce...	103	5	0.41	0.00045	0.0346929
M75	GO:0050870	positive regulation of T cell activation	112	11	0.45	0.00051	0.038856
M75	GO:0090087	regulation of peptide transport	163	6	0.65	0.00054	0.040475
M75	GO:1903037	regulation of leukocyte cell-cell adhesi...	155	12	0.62	0.00055	0.040475
M75	GO:1903039	positive regulation of leukocyte cell-ce...	114	11	0.46	0.00055	0.040475
M75	GO:0032945	negative regulation of mononuclear cell ...	31	6	0.12	0.00060	0.0431733
M75	GO:0097066	response to thyroid hormone	10	2	0.04	0.00060	0.0431733
M75	GO:0050714	positive regulation of protein secretion	97	6	0.39	0.00061	0.0434105
M75	GO:0001818	negative regulation of cytokine producti...	115	7	0.46	0.00065	0.0457543
M75	GO:0032024	positive regulation of insulin secretion	36	5	0.14	0.00067	0.0466551
M77	GO:0032543	mitochondrial translation	93	38	0.59	< 1e-30	#N/A
M77	GO:0006413	translational initiation	220	33	1.4	< 1e-30	#N/A
M77	GO:0006412	translation	363	38	2.31	< 1e-30	#N/A
M77	GO:0022411	cellular component disassembly	496	35	3.15	< 1e-30	#N/A
M77	GO:0006414	translational elongation	177	33	1.13	< 1e-30	#N/A
M77	GO:0032984	macromolecular complex disassembly	219	34	1.39	8.9e-30	5.75919e-26
M77	GO:0043603	cellular amide metabolic process	522	38	3.32	3.0e-29	9.7065e-26
M77	GO:0043604	amide biosynthetic process	421	38	2.68	7.0e-28	1.5099e-24
M77	GO:0007005	mitochondrion organization	398	38	2.53	6.1e-27	9.86827e-24
M77	GO:1902589	single-organism organelle organization	1350	38	8.58	1.9e-23	2.45898e-20
M77	GO:0043241	protein complex disassembly	214	33	1.36	1.8e-22	1.9413e-19
M77	GO:1901566	organonitrogen compound biosynthetic pro...	842	38	5.35	3.6e-22	3.32794e-19
M77	GO:1901564	organonitrogen compound metabolic proces...	1277	38	8.12	7.4e-22	5.98568e-19
M77	GO:0044711	single-organism biosynthetic process	1094	38	6.95	1.0e-21	7.19e-19
M77	GO:0006518	peptide metabolic process	429	38	2.73	3.2e-19	2.07072e-16
M77	GO:0043043	peptide biosynthetic process	380	38	2.42	5.2e-15	3.05902e-12
M77	GO:0070124	mitochondrial translational initiation	82	33	0.52	1.1e-12	5.93175e-10
M77	GO:0034645	cellular macromolecule biosynthetic proc...	2047	38	13.01	4.1e-12	2.04085e-09
M77	GO:0009059	macromolecule biosynthetic process	2141	38	13.61	5.6e-12	2.41584e-09
M77	GO:0044710	single-organism metabolic process	2999	38	19.06	5.6e-12	2.41584e-09
M77	GO:0071840	cellular component organization or bioge...	3208	38	20.39	4.8e-11	1.9413e-08
M77	GO:0016043	cellular component organization	3147	38	20	6.0e-11	2.28388e-08
M77	GO:0009058	biosynthetic process	2796	38	17.77	3.1e-10	1.11445e-07
M77	GO:0070125	mitochondrial translational elongation	82	33	0.52	1.1e-09	3.74637e-07
M77	GO:0006415	translational termination	167	33	1.06	1.9e-09	6.14745e-07
M77	GO:0010467	gene expression	2240	38	14.24	2.1e-09	6.471e-07
M77	GO:0006996	organelle organization	1876	38	11.93	2.5e-09	7.35341e-07
M77	GO:0044249	cellular biosynthetic process	2711	38	17.23	2.9e-09	7.81913e-07
M77	GO:0019538	protein metabolic process	2679	38	17.03	2.9e-09	7.81913e-07
M77	GO:1901576	organic substance biosynthetic process	2754	38	17.51	4.5e-09	1.16478e-06
M77	GO:0044271	cellular nitrogen compound biosynthetic ...	2029	38	12.9	5.3e-09	1.31909e-06
M77	GO:0006807	nitrogen compound metabolic process	3023	38	19.22	6.1e-09	1.46197e-06
M77	GO:0070126	mitochondrial translational termination	82	33	0.52	6.7e-09	1.54842e-06
M77	GO:0043933	macromolecular complex subunit organizat...	1420	34	9.03	1.1e-08	2.45452e-06
M77	GO:0034641	cellular nitrogen compound metabolic pro...	2853	38	18.14	2.3e-08	4.9611e-06
M77	GO:0044267	cellular protein metabolic process	2500	38	15.89	4.2e-07	8.76716e-05
M77	GO:0044237	cellular metabolic process	4511	38	28.67	3.6e-05	0.00727987
M77	GO:0044260	cellular macromolecule metabolic process	3574	38	22.72	4.7e-05	0.00921627
M77	GO:0071822	protein complex subunit organization	1009	33	6.41	0.00012	0.0228388
M80	GO:0043543	protein acylation	125	29	0.92	< 1e-30	#N/A
M80	GO:0016570	histone modification	269	33	1.98	< 1e-30	#N/A
M80	GO:0006325	chromatin organization	414	38	3.05	3.4e-23	2.20116e-19
M80	GO:0051276	chromosome organization	599	38	4.41	6.3e-20	2.03931e-16
M80	GO:0051171	regulation of nitrogen compound metaboli...	1615	38	11.89	1.9e-15	4.1002e-12
M80	GO:0009889	regulation of biosynthetic process	1564	38	11.51	2.9e-15	4.27284e-12
M80	GO:0018193	peptidyl-amino acid modification	708	33	5.21	3.3e-15	4.27284e-12
M80	GO:0018205	peptidyl-lysine modification	246	32	1.81	1.2e-14	1.2948e-11
M80	GO:0043933	macromolecular complex subunit organizat...	1420	38	10.45	5.6e-14	5.1792e-11
M80	GO:1902589	single-organism organelle organization	1350	35	9.94	7.0e-14	5.66475e-11
M80	GO:0031326	regulation of cellular biosynthetic proc...	1545	38	11.37	1.2e-13	8.4162e-11
M80	GO:0019219	regulation of nucleobase-containing comp...	1462	38	10.76	1.3e-13	8.4162e-11
M80	GO:0051252	regulation of RNA metabolic process	1292	38	9.51	3.0e-13	1.76564e-10
M80	GO:0010556	regulation of macromolecule biosynthetic...	1438	38	10.58	8.9e-13	4.80155e-10
M80	GO:0006351	transcription, DNA-templated	1356	38	9.98	1.2e-11	5.976e-09
M80	GO:0006281	DNA repair	297	17	2.19	3.9e-11	1.80347e-08
M80	GO:0018130	heterocycle biosynthetic process	1756	38	12.92	4.5e-11	1.9422e-08
M80	GO:0019438	aromatic compound biosynthetic process	1756	38	12.92	5.0e-11	2.02313e-08
M80	GO:0010468	regulation of gene expression	1543	38	11.36	6.9e-11	2.62768e-08
M80	GO:1901362	organic cyclic compound biosynthetic pro...	1815	38	13.36	8.6e-11	2.99848e-08
M80	GO:0044710	single-organism metabolic process	2999	42	22.07	8.8e-11	2.99848e-08
M80	GO:0032774	RNA biosynthetic process	1474	38	10.85	4.6e-10	1.48902e-07
M80	GO:0016573	histone acetylation	104	29	0.77	6.6e-10	2.03469e-07
M80	GO:0043968	histone H2A acetylation	14	14	0.1	9.8e-10	2.88387e-07
M80	GO:0018394	peptidyl-lysine acetylation	107	29	0.79	1.7e-09	4.78513e-07
M80	GO:0031323	regulation of cellular metabolic process	2338	38	17.21	1.8e-09	4.8555e-07
M80	GO:0006996	organelle organization	1876	38	13.81	2.5e-09	6.474e-07
M80	GO:0044271	cellular nitrogen compound biosynthetic ...	2029	38	14.93	5.3e-09	1.3197e-06
M80	GO:2000112	regulation of cellular macromolecule bio...	1386	38	10.2	2.0e-08	4.79556e-06
M80	GO:0034654	nucleobase-containing compound biosynthe...	1716	38	12.63	2.1e-08	4.8555e-06
M80	GO:0019222	regulation of metabolic process	2723	38	20.04	1.2e-07	2.6789e-05
M80	GO:0080090	regulation of primary metabolic process	2298	38	16.91	2.5e-07	5.395e-05
M80	GO:0034645	cellular macromolecule biosynthetic proc...	2047	38	15.07	5.3e-07	0.000110685
M80	GO:0016070	RNA metabolic process	1808	38	13.31	6.0e-07	0.000121387
M80	GO:0009059	macromolecule biosynthetic process	2141	38	15.76	6.9e-07	0.000135365
M80	GO:0090304	nucleic acid metabolic process	2052	38	15.1	8.6e-07	0.000163754
M80	GO:2001141	regulation of RNA biosynthetic process	1253	38	9.22	1.2e-06	0.000221966
M80	GO:0040008	regulation of growth	313	13	2.3	2.6e-06	0.000467567
M80	GO:0071840	cellular component organization or bioge...	3208	38	23.61	4.2e-06	0.000728325
M80	GO:0006355	regulation of transcription, DNA-templat...	1227	38	9.03	4.4e-06	0.000728325
M80	GO:0006259	DNA metabolic process	527	19	3.88	4.5e-06	0.000728325
M80	GO:0006139	nucleobase-containing compound metabolic...	2400	38	17.66	4.5e-06	0.000728325
M80	GO:0016043	cellular component organization	3147	38	23.16	5.0e-06	0.000789512
M80	GO:0006974	cellular response to DNA damage stimulus	472	17	3.47	5.4e-06	0.000832371
M80	GO:0044237	cellular metabolic process	4511	44	33.2	7.1e-06	0.00106896
M80	GO:0043967	histone H4 acetylation	46	23	0.34	7.9e-06	0.00116238
M80	GO:0060255	regulation of macromolecule metabolic pr...	2272	38	16.72	9.6e-06	0.00133526
M80	GO:0006725	cellular aromatic compound metabolic pro...	2487	38	18.31	9.6e-06	0.00133526
M80	GO:0044260	cellular macromolecule metabolic process	3574	44	26.31	9.8e-06	0.00133526
M80	GO:0046483	heterocycle metabolic process	2489	38	18.32	9.9e-06	0.00133526
M80	GO:0033554	cellular response to stress	1098	18	8.08	1.4e-05	0.00184971
M80	GO:0006310	DNA recombination	139	14	1.02	1.5e-05	0.0019422
M80	GO:0009058	biosynthetic process	2796	38	20.58	1.9e-05	0.00241188
M80	GO:0040007	growth	474	13	3.49	2.2e-05	0.002739
M80	GO:1901360	organic cyclic compound metabolic proces...	2583	38	19.01	2.5e-05	0.00305377
M80	GO:0036211	protein modification process	1917	33	14.11	6.2e-05	0.00743311
M80	GO:0010467	gene expression	2240	38	16.49	9.1e-05	0.0107115
M80	GO:0044249	cellular biosynthetic process	2711	38	19.95	0.00011	0.0127168
M80	GO:1901576	organic substance biosynthetic process	2754	38	20.27	0.00016	0.0181726
M80	GO:0006807	nitrogen compound metabolic process	3023	38	22.25	0.00021	0.0234403
M80	GO:0008152	metabolic process	4961	44	36.51	0.00026	0.0285295
M80	GO:0043170	macromolecule metabolic process	3775	44	27.79	0.00028	0.030212
M82	GO:0044264	cellular polysaccharide metabolic proces...	63	22	0.4	< 1e-30	#N/A
M82	GO:0044262	cellular carbohydrate metabolic process	173	27	1.1	< 1e-30	#N/A
M82	GO:0005976	polysaccharide metabolic process	71	22	0.45	< 1e-30	#N/A
M82	GO:0005996	monosaccharide metabolic process	182	33	1.16	8.6e-30	5.56678e-26
M82	GO:0005975	carbohydrate metabolic process	532	34	3.38	4.6e-29	1.48879e-25
M82	GO:0044723	single-organism carbohydrate metabolic p...	415	33	2.64	6.5e-26	1.40248e-22
M82	GO:0000272	polysaccharide catabolic process	21	17	0.13	1.4e-24	2.26555e-21
M82	GO:0006091	generation of precursor metabolites and ...	335	26	2.13	6.6e-23	8.54436e-20
M82	GO:0015980	energy derivation by oxidation of organi...	285	23	1.81	1.7e-21	1.83402e-18
M82	GO:0016052	carbohydrate catabolic process	89	23	0.57	2.7e-21	2.49673e-18
M82	GO:0044724	single-organism carbohydrate catabolic p...	86	23	0.55	1.3e-18	1.05186e-15
M82	GO:0034637	cellular carbohydrate biosynthetic proce...	53	13	0.34	1.9e-18	1.36652e-15
M82	GO:0044275	cellular carbohydrate catabolic process	51	17	0.32	9.9e-18	6.40827e-15
M82	GO:0005977	glycogen metabolic process	51	22	0.32	1.7e-16	1.00037e-13
M82	GO:0055114	oxidation-reduction process	593	30	3.77	2.4e-16	1.2946e-13
M82	GO:0033692	cellular polysaccharide biosynthetic pro...	46	12	0.29	1.3e-14	6.473e-12
M82	GO:0000271	polysaccharide biosynthetic process	52	12	0.33	1.0e-13	4.62357e-11
M82	GO:0044281	small molecule metabolic process	1536	36	9.76	2.8e-11	1.20829e-08
M82	GO:0044247	cellular polysaccharide catabolic proces...	21	17	0.13	1.9e-10	7.68669e-08
M82	GO:0016051	carbohydrate biosynthetic process	133	14	0.85	2.1e-10	7.99606e-08
M82	GO:0005980	glycogen catabolic process	20	17	0.13	2.3e-10	8.27106e-08
M82	GO:0044712	single-organism catabolic process	704	24	4.48	3.6e-09	1.22646e-06
M82	GO:0044710	single-organism metabolic process	2999	36	19.06	4.0e-09	1.2946e-06
M82	GO:0006112	energy reserve metabolic process	142	23	0.9	4.2e-08	1.2946e-05
M82	GO:1901575	organic substance catabolic process	1066	24	6.78	7.2e-08	2.11844e-05
M82	GO:0008643	carbohydrate transport	105	7	0.67	1.1e-07	3.09578e-05
M82	GO:1903779	regulation of cardiac conduction	9	3	0.06	6.1e-07	0.000164522
M82	GO:0009056	catabolic process	1287	24	8.18	6.8e-07	0.000176066
M82	GO:0051342	regulation of cyclic-nucleotide phosphod...	7	3	0.04	7.4e-07	0.000184232
M82	GO:0009251	glucan catabolic process	20	17	0.13	8.7e-07	0.000208574
M82	GO:0010649	regulation of cell communication by elec...	7	3	0.04	1.1e-06	0.000254296
M82	GO:0031954	positive regulation of protein autophosp...	11	3	0.07	4.4e-06	0.00098211
M82	GO:0010644	cell communication by electrical couplin...	19	3	0.12	4.6e-06	0.000992527
M82	GO:0048857	neural nucleus development	34	4	0.22	5.6e-06	0.00116932
M82	GO:0007602	phototransduction	57	3	0.36	9.6e-06	0.0019419
M82	GO:0031952	regulation of protein autophosphorylatio...	18	3	0.11	1.1e-05	0.00209421
M82	GO:0044248	cellular catabolic process	1099	21	6.99	1.1e-05	0.00209421
M82	GO:0009057	macromolecule catabolic process	723	17	4.6	1.3e-05	0.00240426
M82	GO:0010800	positive regulation of peptidyl-threonin...	15	3	0.1	1.4e-05	0.00251728
M82	GO:0030901	midbrain development	43	4	0.27	1.5e-05	0.00262419
M82	GO:0086065	cell communication involved in cardiac c...	29	3	0.18	1.7e-05	0.00289582
M82	GO:0010922	positive regulation of phosphatase activ...	15	3	0.1	1.8e-05	0.00291285
M82	GO:0051353	positive regulation of oxidoreductase ac...	25	3	0.16	1.8e-05	0.00291285
M82	GO:0072524	pyridine-containing compound metabolic p...	89	5	0.57	1.9e-05	0.00299968
M82	GO:0051156	glucose 6-phosphate metabolic process	15	4	0.1	2.0e-05	0.00308238
M82	GO:0070296	sarcoplasmic reticulum calcium ion trans...	19	3	0.12	2.1e-05	0.00316123
M82	GO:0032411	positive regulation of transporter activ...	39	3	0.25	2.2e-05	0.0032365
M82	GO:0010799	regulation of peptidyl-threonine phospho...	23	3	0.15	2.6e-05	0.00365865
M82	GO:0051235	maintenance of location	150	6	0.95	2.6e-05	0.00365865
M82	GO:0034219	carbohydrate transmembrane transport	5	3	0.03	3.0e-05	0.0041317
M82	GO:0016056	rhodopsin mediated signaling pathway	17	3	0.11	4.1e-05	0.00552902
M82	GO:0032410	negative regulation of transporter activ...	26	3	0.17	4.5e-05	0.00594459
M82	GO:0051349	positive regulation of lyase activity	36	3	0.23	5.7e-05	0.00737922
M82	GO:0055086	nucleobase-containing small molecule met...	443	11	2.82	6.3e-05	0.00799606
M82	GO:0031281	positive regulation of cyclase activity	38	3	0.24	6.8e-05	0.00846469
M82	GO:1903514	calcium ion transport from endoplasmic r...	17	3	0.11	8.0e-05	0.00977057
M82	GO:0008277	regulation of G-protein coupled receptor...	69	3	0.44	8.2e-05	0.00982937
M82	GO:0010801	negative regulation of peptidyl-threonin...	11	3	0.07	0.00010	0.0117691
M82	GO:0044042	glucan metabolic process	51	22	0.32	0.00013	0.0150266
M82	GO:0051282	regulation of sequestering of calcium io...	55	3	0.35	0.00020	0.0227123
M82	GO:0072521	purine-containing compound metabolic pro...	349	7	2.22	0.00021	0.0234367
M82	GO:0046835	carbohydrate phosphorylation	15	4	0.1	0.00022	0.0241366
M82	GO:0022400	regulation of rhodopsin mediated signali...	15	3	0.1	0.00023	0.0248132
M82	GO:0051283	negative regulation of sequestering of c...	55	3	0.35	0.00024	0.0254675
M82	GO:0035306	positive regulation of dephosphorylation	25	3	0.16	0.00026	0.0262966
M82	GO:0051341	regulation of oxidoreductase activity	50	3	0.32	0.00026	0.0262966
M82	GO:0051339	regulation of lyase activity	50	3	0.32	0.00026	0.0262966
M82	GO:0031279	regulation of cyclase activity	51	3	0.32	0.00028	0.0278837
M82	GO:0035307	positive regulation of protein dephospho...	25	3	0.16	0.00029	0.0280175
M82	GO:0065008	regulation of biological quality	1742	13	11.07	0.00029	0.0280175
M82	GO:0097305	response to alcohol	193	5	1.23	0.00031	0.0295093
M82	GO:1903513	endoplasmic reticulum to cytosol transpo...	32	3	0.2	0.00036	0.0332897
M82	GO:0042592	homeostatic process	762	12	4.84	0.00036	0.0332897
M82	GO:0034766	negative regulation of ion transmembrane...	33	3	0.21	0.00037	0.0336951
M82	GO:0034763	negative regulation of transmembrane tra...	35	3	0.22	0.00038	0.0336951
M82	GO:0009593	detection of chemical stimulus	31	3	0.2	0.00038	0.0336951
M82	GO:0006793	phosphorus metabolic process	1669	23	10.61	0.00051	0.0440164
M82	GO:0010921	regulation of phosphatase activity	54	3	0.34	0.00051	0.0440164
M82	GO:0044711	single-organism biosynthetic process	1094	20	6.95	0.00053	0.0451407
M82	GO:0019388	galactose catabolic process	6	5	0.04	0.00054	0.0453951
M84	GO:0006281	DNA repair	297	63	3.33	< 1e-30	#N/A
M84	GO:0006259	DNA metabolic process	527	63	5.91	< 1e-30	#N/A
M84	GO:0019985	translesion synthesis	45	31	0.5	< 1e-30	#N/A
M84	GO:0071897	DNA biosynthetic process	88	34	0.99	< 1e-30	#N/A
M84	GO:0033554	cellular response to stress	1098	64	12.31	< 1e-30	#N/A
M84	GO:0006974	cellular response to DNA damage stimulus	472	63	5.29	2.5e-23	1.61775e-19
M84	GO:0032201	telomere maintenance via semi-conservati...	23	13	0.26	3.8e-17	8.4123e-14
M84	GO:0090304	nucleic acid metabolic process	2052	65	23	3.9e-17	8.4123e-14
M84	GO:0044710	single-organism metabolic process	2999	64	33.61	6.1e-16	9.86827e-13
M84	GO:0006139	nucleobase-containing compound metabolic...	2400	65	26.9	1.1e-15	1.42362e-12
M84	GO:0006725	cellular aromatic compound metabolic pro...	2487	65	27.87	5.0e-15	4.89947e-12
M84	GO:0046483	heterocycle metabolic process	2489	65	27.9	5.3e-15	4.89947e-12
M84	GO:0051716	cellular response to stimulus	3247	65	36.39	8.8e-15	7.1181e-12
M84	GO:0006950	response to stress	2140	64	23.98	1.6e-14	1.1504e-11
M84	GO:1901360	organic cyclic compound metabolic proces...	2583	65	28.95	3.6e-14	2.32956e-11
M84	GO:0051606	detection of stimulus	158	21	1.77	6.2e-14	3.64729e-11
M84	GO:0033260	nuclear DNA replication	32	13	0.36	8.2e-14	4.42185e-11
M84	GO:0019692	deoxyribose phosphate metabolic process	19	8	0.21	1.1e-13	5.47546e-11
M84	GO:0042769	DNA damage response, detection of DNA da...	32	20	0.36	1.3e-13	6.00879e-11
M84	GO:0044786	cell cycle DNA replication	38	13	0.43	2.2e-13	9.4908e-11
M84	GO:0006301	postreplication repair	52	32	0.58	1.1e-12	4.44881e-10
M84	GO:0006807	nitrogen compound metabolic process	3023	65	33.88	2.9e-12	1.10388e-09
M84	GO:0050896	response to stimulus	3681	65	41.26	5.8e-12	2.0851e-09
M84	GO:0006284	base-excision repair	43	28	0.48	7.9e-12	2.69057e-09
M84	GO:0009262	deoxyribonucleotide metabolic process	21	8	0.24	1.0e-11	3.2355e-09
M84	GO:0070647	protein modification by small protein co...	553	24	6.2	1.3e-11	4.00586e-09
M84	GO:0034641	cellular nitrogen compound metabolic pro...	2853	65	31.98	2.4e-11	7.05927e-09
M84	GO:0000723	telomere maintenance	78	14	0.87	2.9e-11	8.15909e-09
M84	GO:0051276	chromosome organization	599	26	6.71	1.1e-10	2.96587e-08
M84	GO:0046386	deoxyribose phosphate catabolic process	14	8	0.16	1.8e-10	4.65912e-08
M84	GO:0009264	deoxyribonucleotide catabolic process	13	8	0.15	3.1e-10	7.71542e-08
M84	GO:0044257	cellular protein catabolic process	397	20	4.45	5.9e-10	1.41403e-07
M84	GO:0006260	DNA replication	173	22	1.94	9.7e-10	2.20907e-07
M84	GO:0002200	somatic diversification of immune recept...	34	7	0.38	9.9e-10	2.20907e-07
M84	GO:0030163	protein catabolic process	468	20	5.25	3.8e-09	8.1966e-07
M84	GO:0009411	response to UV	83	22	0.93	1.2e-08	2.42662e-06
M84	GO:0006297	nucleotide-excision repair, DNA gap fill...	17	12	0.19	1.2e-08	2.42662e-06
M84	GO:0044237	cellular metabolic process	4511	67	50.56	1.4e-08	2.74527e-06
M84	GO:0009314	response to radiation	278	26	3.12	1.9e-08	3.61615e-06
M84	GO:0044260	cellular macromolecule metabolic process	3574	67	40.06	2.2e-08	4.06749e-06
M84	GO:0060249	anatomical structure homeostasis	186	14	2.08	1.3e-07	2.33675e-05
M84	GO:0006508	proteolysis	729	21	8.17	1.7e-07	2.97316e-05
M84	GO:0072529	pyrimidine-containing compound catabolic...	15	6	0.17	2.2e-07	3.74637e-05
M84	GO:0022402	cell cycle process	783	27	8.78	2.7e-07	4.47992e-05
[truncated: 210 more rows]

## Sheet: CC
Module	GO.ID	Term	Annotated	Significant	Expected	p.raw	p.adj
M2	GO:0005634	nucleus	2640	76	50.79	1.5e-07	0.00012645
M2	GO:0000151	ubiquitin ligase complex	161	12	3.1	7.9e-05	0.0332985
M4	GO:0043020	NADPH oxidase complex	8	8	0.1	4.9e-16	4.1307e-13
M4	GO:0005829	cytosol	2223	60	26.41	1.6e-12	6.744e-10
M4	GO:1902710	GABA receptor complex	11	6	0.13	7.0e-09	1.967e-06
M4	GO:0005767	secondary lysosome	5	4	0.06	1.6e-07	3.372e-05
M4	GO:0034707	chloride channel complex	16	6	0.19	4.4e-07	6.8845e-05
M4	GO:0030054	cell junction	583	22	6.93	4.9e-07	6.8845e-05
M4	GO:0044444	cytoplasmic part	3987	63	47.36	1.5e-06	0.000180643
M4	GO:1990204	oxidoreductase complex	83	8	0.99	6.0e-06	0.00063225
M4	GO:0005884	actin filament	39	5	0.46	2.1e-05	0.001967
M4	GO:0045335	phagocytic vesicle	49	8	0.58	2.5e-05	0.0021075
M4	GO:0005737	cytoplasm	4635	65	55.06	0.00011	0.00843
M4	GO:0098794	postsynapse	205	10	2.44	0.00016	0.01124
M4	GO:0005886	plasma membrane	1887	37	22.42	0.00036	0.0233446
M4	GO:0044456	synapse part	291	11	3.46	0.00056	0.03372
M4	GO:0071944	cell periphery	1925	37	22.87	0.00060	0.03372
M4	GO:0097060	synaptic membrane	138	9	1.64	0.00069	0.0357035
M4	GO:0031988	membrane-bounded vesicle	1651	21	19.61	0.00072	0.0357035
M4	GO:0031252	cell leading edge	215	9	2.55	0.00106	0.0496433
M8	GO:0030008	TRAPP complex	6	6	0.03	4.7e-15	3.9621e-12
M8	GO:0005783	endoplasmic reticulum	730	19	3.05	5.6e-12	2.3604e-09
M8	GO:0005794	Golgi apparatus	690	18	2.89	3.6e-11	1.0116e-08
M8	GO:0012505	endomembrane system	1666	22	6.97	8.1e-10	1.70708e-07
M8	GO:0044431	Golgi apparatus part	443	12	1.85	3.5e-07	5.4795e-05
M8	GO:0044432	endoplasmic reticulum part	545	13	2.28	3.9e-07	5.4795e-05
M8	GO:0005793	endoplasmic reticulum-Golgi intermediate...	41	5	0.17	1.2e-06	0.000144514
M8	GO:0042175	nuclear outer membrane-endoplasmic retic...	441	10	1.84	6.1e-06	0.000642787
M8	GO:0005801	cis-Golgi network	26	4	0.11	1.0e-05	0.000936667
M8	GO:0030658	transport vesicle membrane	50	5	0.21	1.4e-05	0.00114955
M8	GO:0005789	endoplasmic reticulum membrane	434	10	1.82	1.5e-05	0.00114955
M8	GO:0030662	coated vesicle membrane	99	5	0.41	0.00040	0.0272354
M8	GO:0030134	ER to Golgi transport vesicle	37	5	0.15	0.00042	0.0272354
M14	GO:0005829	cytosol	2223	27	10.79	1.2e-05	0.010116
M15	GO:0000346	transcription export complex	10	10	0.06	4.6e-21	3.8778e-18
M15	GO:0000347	THO complex	6	6	0.04	9.3e-13	3.91995e-10
M15	GO:0072669	tRNA-splicing ligase complex	6	5	0.04	5.5e-11	1.5455e-08
M15	GO:0016604	nuclear body	192	21	1.16	5.8e-09	1.22235e-06
M15	GO:0044428	nuclear part	2029	32	12.22	1.1e-08	1.8546e-06
M15	GO:0031974	membrane-enclosed lumen	2322	30	13.99	5.1e-08	6.14186e-06
M15	GO:0005634	nucleus	2640	34	15.9	5.1e-08	6.14186e-06
M15	GO:0044451	nucleoplasm part	459	21	2.76	1.9e-07	2.00213e-05
M15	GO:0035145	exon-exon junction complex	16	5	0.1	4.1e-07	3.84033e-05
M15	GO:0043233	organelle lumen	2292	30	13.8	9.6e-06	0.000766364
M15	GO:0070013	intracellular organelle lumen	2256	30	13.59	1.0e-05	0.000766364
M15	GO:0016607	nuclear speck	104	20	0.63	2.1e-05	0.00147525
M15	GO:0005681	spliceosomal complex	118	9	0.71	2.6e-05	0.001686
M15	GO:0030529	ribonucleoprotein complex	466	11	2.81	0.00013	0.00782786
M15	GO:0032991	macromolecular complex	2792	27	16.82	0.00051	0.028662
M20	GO:0044459	plasma membrane part	1108	81	24.47	< 1e-30	#N/A
M20	GO:0005886	plasma membrane	1887	96	41.67	4.3e-28	3.6206e-25
M20	GO:0071944	cell periphery	1925	96	42.51	9.3e-28	3.9153e-25
M20	GO:0044425	membrane part	2169	96	47.9	8.0e-18	2.24533e-15
M20	GO:0005887	integral component of plasma membrane	652	62	14.4	5.5e-15	1.15775e-12
M20	GO:0031226	intrinsic component of plasma membrane	694	63	15.33	2.7e-14	4.5468e-12
M20	GO:0005615	extracellular space	481	35	10.62	1.9e-09	2.66633e-07
M20	GO:0005834	heterotrimeric G-protein complex	28	8	0.62	3.8e-09	4.57086e-07
M20	GO:0097458	neuron part	612	35	13.52	4.9e-09	5.15725e-07
M20	GO:0031904	endosome lumen	13	4	0.29	7.5e-09	7.01667e-07
M20	GO:0016020	membrane	3367	102	74.36	3.2e-07	2.6944e-05
M20	GO:0042995	cell projection	892	39	19.7	8.7e-07	6.65945e-05
M20	GO:0031234	extrinsic component of cytoplasmic side ...	65	8	1.44	2.5e-06	0.000174877
M20	GO:0098589	membrane region	560	36	12.37	2.7e-06	0.000174877
M20	GO:0031982	vesicle	1709	41	37.74	3.9e-06	0.000234557
M20	GO:0009986	cell surface	348	21	7.69	4.7e-06	0.000263827
M20	GO:0098552	side of membrane	235	20	5.19	1.6e-05	0.000842
M20	GO:0031988	membrane-bounded vesicle	1651	39	36.46	3.1e-05	0.00153541
M20	GO:0005768	endosome	371	14	8.19	3.9e-05	0.00182433
M20	GO:0034464	BBSome	9	3	0.2	0.00017	0.00753368
M20	GO:0032279	asymmetric synapse	7	4	0.15	0.00020	0.00801905
M20	GO:0044456	synapse part	291	17	6.43	0.00020	0.00801905
M20	GO:0045202	synapse	350	19	7.73	0.00022	0.00842
M20	GO:0032588	trans-Golgi network membrane	31	4	0.68	0.00048	0.0175722
M20	GO:0098794	postsynapse	205	12	4.53	0.00080	0.0280667
M20	GO:0044297	cell body	245	13	5.41	0.00122	0.0410896
M20	GO:0065010	extracellular membrane-bounded organelle	1307	29	28.86	0.00141	0.0456623
M21	GO:0044431	Golgi apparatus part	443	21	2.67	2.4e-15	2.0232e-12
M21	GO:0005794	Golgi apparatus	690	21	4.16	1.3e-11	5.4795e-09
M21	GO:0005775	vacuolar lumen	61	5	0.37	9.3e-07	0.00026133
M21	GO:0000139	Golgi membrane	342	17	2.06	1.3e-06	0.000273975
M21	GO:0012505	endomembrane system	1666	22	10.03	2.3e-05	0.0038778
M21	GO:0005796	Golgi lumen	51	5	0.31	7.7e-05	0.0108185
M21	GO:0031090	organelle membrane	1476	17	8.89	0.00027	0.0325157
M24	GO:0044429	mitochondrial part	499	42	3.76	< 1e-30	#N/A
M24	GO:0005739	mitochondrion	786	45	5.92	< 1e-30	#N/A
M24	GO:1990204	oxidoreductase complex	83	23	0.62	< 1e-30	#N/A
M24	GO:0070469	respiratory chain	60	22	0.45	< 1e-30	#N/A
M24	GO:0030964	NADH dehydrogenase complex	37	22	0.28	2.8e-30	2.3492e-27
M24	GO:0019866	organelle inner membrane	301	30	2.27	1.4e-27	5.873e-25
M24	GO:0098803	respiratory chain complex	52	22	0.39	7.2e-27	2.0136e-24
M24	GO:0098798	mitochondrial protein complex	99	24	0.75	5.8e-25	1.21655e-22
M24	GO:0031975	envelope	566	33	4.26	1.3e-24	2.1814e-22
M24	GO:0031967	organelle envelope	565	33	4.25	5.1e-22	7.1315e-20
M24	GO:0005747	mitochondrial respiratory chain complex ...	37	22	0.28	7.5e-21	8.98929e-19
M24	GO:0044455	mitochondrial membrane part	105	22	0.79	2.1e-20	2.20237e-18
M24	GO:0098800	inner mitochondrial membrane protein com...	74	22	0.56	6.9e-19	6.43233e-17
M24	GO:0031966	mitochondrial membrane	364	32	2.74	1.1e-13	9.229e-12
M24	GO:1902494	catalytic complex	723	24	5.44	3.9e-12	2.97464e-10
M24	GO:0005746	mitochondrial respiratory chain	56	22	0.42	5.2e-12	3.63567e-10
M24	GO:0098796	membrane protein complex	635	22	4.78	6.8e-12	4.38862e-10
M24	GO:0031090	organelle membrane	1476	32	11.11	5.2e-10	3.11629e-08
M24	GO:0044422	organelle part	3910	44	29.44	1.2e-07	6.712e-06
M24	GO:0005759	mitochondrial matrix	231	16	1.74	4.9e-07	2.56944e-05
M24	GO:0045271	respiratory chain complex I	37	22	0.28	6.6e-07	3.25729e-05
M24	GO:0044444	cytoplasmic part	3987	45	30.02	2.0e-06	9.32222e-05
M24	GO:0044446	intracellular organelle part	3838	44	28.9	6.1e-06	0.000269363
M24	GO:0043226	organelle	4946	45	37.24	0.00019	0.0079705
M24	GO:0043209	myelin sheath	114	6	0.86	0.00021	0.00839
M24	GO:0043229	intracellular organelle	4627	45	34.84	0.00048	0.0183055
M24	GO:0044425	membrane part	2169	27	16.33	0.00099	0.0361135
M32	GO:0005905	coated pit	51	11	0.3	1.2e-15	1.0116e-12
M32	GO:0016023	cytoplasmic membrane-bounded vesicle	549	16	3.21	2.2e-08	9.273e-06
M32	GO:0031410	cytoplasmic vesicle	594	16	3.48	6.5e-08	1.8265e-05
M32	GO:0098805	whole membrane	945	22	5.53	3.1e-07	6.53325e-05
M32	GO:0012505	endomembrane system	1666	21	9.76	2.7e-05	0.0045522
M32	GO:0031988	membrane-bounded vesicle	1651	22	9.67	4.7e-05	0.0066035
M32	GO:0031982	vesicle	1709	22	10.01	0.00016	0.0192686
M32	GO:0016020	membrane	3367	30	19.72	0.00021	0.0221288
M32	GO:0071944	cell periphery	1925	21	11.27	0.00028	0.0262267
M32	GO:0005885	Arp2/3 protein complex	8	2	0.05	0.00037	0.031191
M32	GO:0098589	membrane region	560	13	3.28	0.00050	0.0383182
M33	GO:0022626	cytosolic ribosome	81	79	2.75	< 1e-30	#N/A
M33	GO:0044391	ribosomal subunit	136	79	4.62	< 1e-30	#N/A
M33	GO:0030529	ribonucleoprotein complex	466	116	15.83	< 1e-30	#N/A
M33	GO:0005840	ribosome	172	82	5.84	< 1e-30	#N/A
M33	GO:0044445	cytosolic part	145	79	4.92	< 1e-30	#N/A
M33	GO:0022625	cytosolic large ribosomal subunit	48	48	1.63	2.9e-22	2.4302e-19
M33	GO:0032991	macromolecular complex	2792	159	94.83	6.7e-21	2.8073e-18
M33	GO:0070993	translation preinitiation complex	14	14	0.48	1.4e-19	3.91067e-17
M33	GO:0005852	eukaryotic translation initiation factor...	14	13	0.48	5.8e-18	1.2151e-15
M33	GO:0005829	cytosol	2223	158	75.5	1.1e-17	1.8436e-15
M33	GO:0005789	endoplasmic reticulum membrane	434	29	14.74	2.3e-16	3.21233e-14
M33	GO:0030055	cell-substrate junction	267	42	9.07	8.6e-16	1.02954e-13
M33	GO:0043228	non-membrane-bounded organelle	1739	107	59.06	1.8e-14	1.8855e-12
M33	GO:0043232	intracellular non-membrane-bounded organ...	1739	107	59.06	1.4e-13	1.30356e-11
M33	GO:0070161	anchoring junction	307	42	10.43	4.8e-13	4.0224e-11
M33	GO:0008250	oligosaccharyltransferase complex	7	7	0.24	7.8e-13	5.94218e-11
M33	GO:0005730	nucleolus	417	50	14.16	1.5e-12	1.0475e-10
M33	GO:0044444	cytoplasmic part	3987	187	135.41	8.7e-12	5.60815e-10
M33	GO:0022627	cytosolic small ribosomal subunit	33	31	1.12	2.2e-10	1.31686e-08
M33	GO:1903561	extracellular vesicle	1314	72	44.63	4.1e-10	2.29053e-08
M33	GO:0005851	eukaryotic translation initiation factor...	6	6	0.2	3.7e-09	1.93788e-07
M33	GO:0044424	intracellular part	5331	201	181.06	5.7e-09	2.80976e-07
M33	GO:0048500	signal recognition particle	6	6	0.2	9.3e-09	4.32967e-07
M33	GO:0035145	exon-exon junction complex	16	8	0.54	2.5e-08	1.10263e-06
M33	GO:0005622	intracellular	5421	201	184.12	1.8e-07	7.542e-06
M33	GO:0065010	extracellular membrane-bounded organelle	1307	72	44.39	3.6e-07	1.43657e-05
M33	GO:0070062	extracellular exosome	1307	72	44.39	4.6e-07	1.75218e-05
M33	GO:0043230	extracellular organelle	1314	72	44.63	5.6e-07	2.04035e-05
M33	GO:0030054	cell junction	583	42	19.8	1.5e-06	5.2375e-05
M33	GO:0034518	RNA cap binding complex	9	5	0.31	2.2e-06	7.3744e-05
M33	GO:0016281	eukaryotic translation initiation factor...	8	5	0.27	4.8e-06	0.000154708
M33	GO:0005845	mRNA cap binding complex	9	5	0.31	8.1e-06	0.0002514
M33	GO:0005737	cytoplasm	4635	193	157.42	9.3e-06	0.000278336
M33	GO:0005791	rough endoplasmic reticulum	35	9	1.19	1.4e-05	0.000404552
M33	GO:0005634	nucleus	2640	102	89.66	8.8e-05	0.00245813
M33	GO:0042175	nuclear outer membrane-endoplasmic retic...	441	30	14.98	0.00019	0.00513613
M33	GO:0030867	rough endoplasmic reticulum membrane	13	5	0.44	0.00071	0.0185931
M33	GO:0031988	membrane-bounded vesicle	1651	73	56.07	0.00109	0.0276794
M36	GO:0000151	ubiquitin ligase complex	161	21	1.29	2.1e-20	1.7703e-17
M36	GO:1902494	catalytic complex	723	22	5.81	1.3e-07	5.4795e-05
M36	GO:0019005	SCF ubiquitin ligase complex	33	13	0.27	9.2e-07	0.00025852
M37	GO:0005759	mitochondrial matrix	231	32	2.51	2.0e-28	1.686e-25
M37	GO:0005739	mitochondrion	786	47	8.55	1.5e-27	6.3225e-25
M37	GO:0044429	mitochondrial part	499	35	5.43	1.3e-20	3.653e-18
M37	GO:1990204	oxidoreductase complex	83	16	0.9	1.3e-16	2.73975e-14
M37	GO:0045254	pyruvate dehydrogenase complex	7	7	0.08	9.5e-14	1.6017e-11
M37	GO:0045239	tricarboxylic acid cycle enzyme complex	12	7	0.13	1.8e-11	2.529e-09
M37	GO:0043209	myelin sheath	114	9	1.24	2.9e-06	0.000349243
M37	GO:1902494	catalytic complex	723	16	7.86	5.1e-06	0.000515167
M37	GO:0044444	cytoplasmic part	3987	58	43.36	5.5e-06	0.000515167
M37	GO:0045252	oxoglutarate dehydrogenase complex	6	3	0.07	3.4e-05	0.0028662
M37	GO:0072562	blood microparticle	39	5	0.42	5.3e-05	0.00406173
M37	GO:0005947	mitochondrial alpha-ketoglutarate dehydr...	6	4	0.07	0.00015	0.0105375
M37	GO:0045240	dihydrolipoyl dehydrogenase complex	10	7	0.11	0.00020	0.012645
M37	GO:0098798	mitochondrial protein complex	99	8	1.08	0.00021	0.012645
M37	GO:0030062	mitochondrial tricarboxylic acid cycle e...	7	4	0.08	0.00035	0.01967
M37	GO:0043233	organelle lumen	2292	38	24.93	0.00045	0.0237094
M37	GO:0071682	endocytic vesicle lumen	12	3	0.13	0.00056	0.0277694
M37	GO:0031974	membrane-enclosed lumen	2322	38	25.25	0.00101	0.0473017
M38	GO:0044456	synapse part	291	24	2.19	1.9e-20	1.6017e-17
M38	GO:0045202	synapse	350	24	2.64	1.5e-18	6.3225e-16
M38	GO:0097458	neuron part	612	27	4.61	5.5e-16	1.5455e-13
M38	GO:0098793	presynapse	66	18	0.5	2.6e-13	5.4795e-11
M38	GO:0060198	clathrin-sculpted vesicle	10	9	0.08	4.8e-12	8.0928e-10
M38	GO:0048786	presynaptic active zone	13	8	0.1	4.1e-09	5.7605e-07
M38	GO:0008021	synaptic vesicle	56	12	0.42	8.7e-09	1.04773e-06
M38	GO:0005886	plasma membrane	1887	33	14.21	1.6e-08	1.686e-06
M38	GO:0071944	cell periphery	1925	33	14.49	3.0e-08	2.81e-06
M38	GO:0044433	cytoplasmic vesicle part	303	13	2.28	4.9e-08	4.1307e-06
M38	GO:0030672	synaptic vesicle membrane	22	7	0.17	6.3e-08	4.777e-06
M38	GO:0031201	SNARE complex	26	6	0.2	6.8e-08	4.777e-06
M38	GO:0016023	cytoplasmic membrane-bounded vesicle	549	17	4.13	9.1e-08	5.901e-06
M38	GO:0031410	cytoplasmic vesicle	594	17	4.47	2.8e-07	1.686e-05
M38	GO:0061202	clathrin-sculpted gamma-aminobutyric aci...	8	7	0.06	5.0e-07	2.81e-05
M38	GO:0042995	cell projection	892	21	6.72	5.5e-07	2.89781e-05
M38	GO:1990351	transporter complex	178	8	1.34	7.1e-07	3.52076e-05
M38	GO:0030662	coated vesicle membrane	99	9	0.75	2.7e-06	0.00012645
M38	GO:0012506	vesicle membrane	249	11	1.87	1.2e-05	0.000532421
M38	GO:0031982	vesicle	1709	24	12.87	1.9e-05	0.000762714
M38	GO:0044459	plasma membrane part	1108	21	8.34	1.9e-05	0.000762714
M38	GO:0044425	membrane part	2169	30	16.33	3.2e-05	0.00122618
M38	GO:0044463	cell projection part	493	13	3.71	5.4e-05	0.00197922
M38	GO:0031988	membrane-bounded vesicle	1651	23	12.43	0.00010	0.0035125
M38	GO:0005891	voltage-gated calcium channel complex	31	5	0.23	0.00026	0.0087672
M38	GO:0044444	cytoplasmic part	3987	35	30.02	0.00037	0.0119965
M38	GO:0098805	whole membrane	945	20	7.11	0.00045	0.0136624
M38	GO:0030658	transport vesicle membrane	50	5	0.38	0.00047	0.0136624
M38	GO:0030141	secretory granule	138	7	1.04	0.00047	0.0136624
M38	GO:0030665	clathrin-coated vesicle membrane	63	9	0.47	0.00071	0.019951
M38	GO:0016020	membrane	3367	36	25.35	0.00075	0.0203952
M38	GO:0030054	cell junction	583	12	4.39	0.00093	0.0244997
M39	GO:0005905	coated pit	51	17	0.49	3.9e-23	3.2877e-20
M39	GO:0031410	cytoplasmic vesicle	594	35	5.66	5.1e-21	1.7141e-18
M39	GO:0016023	cytoplasmic membrane-bounded vesicle	549	34	5.24	6.1e-21	1.7141e-18
M39	GO:0044433	cytoplasmic vesicle part	303	25	2.89	7.7e-18	1.62278e-15
M39	GO:0012505	endomembrane system	1666	44	15.89	8.1e-15	1.36566e-12
M39	GO:0030117	membrane coat	56	13	0.53	2.9e-14	4.0745e-12
M39	GO:0031982	vesicle	1709	42	16.3	1.5e-13	1.80643e-11
M39	GO:0005768	endosome	371	23	3.54	2.8e-13	2.9505e-11
M39	GO:0012506	vesicle membrane	249	23	2.37	3.2e-13	2.99733e-11
M39	GO:0048475	coated membrane	56	13	0.53	5.1e-13	4.2993e-11
M39	GO:0030119	AP-type membrane coat adaptor complex	21	9	0.2	6.9e-13	5.28791e-11
M39	GO:0031988	membrane-bounded vesicle	1651	41	15.74	2.6e-12	1.8265e-10
M39	GO:0030132	clathrin coat of coated pit	15	10	0.14	2.9e-11	1.88054e-09
M39	GO:0005886	plasma membrane	1887	42	18	4.8e-11	2.89029e-09
M39	GO:0071944	cell periphery	1925	42	18.36	1.1e-10	6.182e-09
M39	GO:0030122	AP-2 adaptor complex	10	8	0.1	2.5e-10	1.31719e-08
M39	GO:0098805	whole membrane	945	35	9.01	1.6e-09	7.93412e-08
M39	GO:0030128	clathrin coat of endocytic vesicle	11	9	0.1	1.1e-08	5.15167e-07
M39	GO:0030662	coated vesicle membrane	99	15	0.94	1.2e-08	5.32421e-07
M39	GO:0016020	membrane	3367	51	32.11	5.1e-08	2.14965e-06
M39	GO:0030125	clathrin vesicle coat	19	12	0.18	8.5e-08	3.41214e-06
M39	GO:0031090	organelle membrane	1476	33	14.08	9.4e-08	3.60191e-06
M39	GO:0098589	membrane region	560	24	5.34	3.3e-07	1.20952e-05
M39	GO:0044425	membrane part	2169	39	20.68	7.4e-07	2.59925e-05
M39	GO:0044459	plasma membrane part	1108	26	10.57	2.3e-06	7.7556e-05
M39	GO:0030120	vesicle coat	36	12	0.34	2.4e-06	7.78154e-05
M39	GO:0030666	endocytic vesicle membrane	110	12	1.05	9.8e-06	0.000305978
M39	GO:0030130	clathrin coat of trans-Golgi network ves...	9	5	0.09	1.1e-05	0.000331179
M39	GO:0044440	endosomal part	204	10	1.95	2.9e-05	0.000843
M39	GO:0005794	Golgi apparatus	690	19	6.58	3.2e-05	0.000897387
M39	GO:0030135	coated vesicle	144	20	1.37	3.3e-05	0.000897387
M39	GO:0044431	Golgi apparatus part	443	14	4.22	8.7e-05	0.00229191
M39	GO:0042995	cell projection	892	20	8.51	0.00012	0.00297529
M39	GO:0098796	membrane protein complex	635	18	6.06	0.00012	0.00297529
M39	GO:0031984	organelle subcompartment	156	8	1.49	0.00014	0.003372
M39	GO:0005856	cytoskeleton	807	13	7.7	0.00035	0.00819583
M39	GO:0005737	cytoplasm	4635	54	44.2	0.00050	0.0113919
M39	GO:0005773	vacuole	293	10	2.79	0.00053	0.0117576
M39	GO:0044444	cytoplasmic part	3987	50	38.02	0.00077	0.0166438
M39	GO:0030054	cell junction	583	14	5.56	0.00088	0.018546
M39	GO:0031252	cell leading edge	215	8	2.05	0.00091	0.0187105
M39	GO:0030118	clathrin coat	30	12	0.29	0.00125	0.0250893
M39	GO:0030133	transport vesicle	87	8	0.83	0.00133	0.0260742
M39	GO:0097458	neuron part	612	14	5.84	0.00146	0.0279723
M39	GO:0045202	synapse	350	10	3.34	0.00152	0.0283391
M39	GO:0044456	synapse part	291	9	2.78	0.00155	0.0283391
M39	GO:0048471	perinuclear region of cytoplasm	319	11	3.04	0.00158	0.0283391
M39	GO:0005802	trans-Golgi network	94	8	0.9	0.00186	0.0326663
M39	GO:0030665	clathrin-coated vesicle membrane	63	15	0.6	0.00209	0.0359565
M39	GO:0030659	cytoplasmic vesicle membrane	238	23	2.27	0.00218	0.0363647
M39	GO:0045177	apical part of cell	142	6	1.35	0.00220	0.0363647
M39	GO:0030140	trans-Golgi network transport vesicle	20	7	0.19	0.00233	0.0377729
M39	GO:0045334	clathrin-coated endocytic vesicle	47	11	0.45	0.00254	0.0404004
M39	GO:0012510	trans-Golgi network transport vesicle me...	9	5	0.09	0.00262	0.0406173
M39	GO:0098588	bounding membrane of organelle	1081	31	10.31	0.00265	0.0406173
M39	GO:0005798	Golgi-associated vesicle	49	7	0.47	0.00309	0.0465155
M40	GO:0071944	cell periphery	1925	78	33.82	3.3e-19	1.89675e-16
M40	GO:0005886	plasma membrane	1887	77	33.15	4.5e-19	1.89675e-16
M40	GO:0005834	heterotrimeric G-protein complex	28	12	0.49	5.3e-17	1.4893e-14
M40	GO:0044425	membrane part	2169	74	38.1	7.3e-13	1.53847e-10
M40	GO:0044459	plasma membrane part	1108	51	19.46	1.4e-12	2.3604e-10
M40	GO:0031234	extrinsic component of cytoplasmic side ...	65	12	1.14	6.1e-12	8.5705e-10
M40	GO:0008074	guanylate cyclase complex, soluble	5	3	0.09	1.4e-05	0.00159233
M40	GO:0016020	membrane	3367	80	59.15	1.6e-05	0.00159233
M40	GO:0043196	varicosity	8	5	0.14	1.7e-05	0.00159233
M40	GO:0019897	extrinsic component of plasma membrane	82	12	1.44	6.4e-05	0.0053952
M40	GO:0098562	cytoplasmic side of membrane	111	12	1.95	8.9e-05	0.00682064
M40	GO:0005929	cilium	205	9	3.6	0.00014	0.009835
M40	GO:0043235	receptor complex	193	9	3.39	0.00028	0.0181569
M42	GO:0005643	nuclear pore	48	33	0.99	< 1e-30	#N/A
M42	GO:0005635	nuclear envelope	201	38	4.14	2.6e-26	2.1892e-23
M42	GO:0031965	nuclear membrane	136	28	2.8	3.5e-19	1.4735e-16
M42	GO:0005634	nucleus	2640	103	54.33	1.5e-14	4.21e-12
M42	GO:0031975	envelope	566	38	11.65	2.7e-11	5.6835e-09
M42	GO:0031080	nuclear pore outer ring	10	8	0.21	3.6e-11	6.0624e-09
M42	GO:0044428	nuclear part	2029	83	41.75	5.7e-11	7.999e-09
M42	GO:0031967	organelle envelope	565	38	11.63	6.9e-10	8.29971e-08
M42	GO:0005829	cytosol	2223	68	45.75	5.2e-08	5.473e-06
M42	GO:0016605	PML body	55	13	1.13	3.1e-07	2.90022e-05
M42	GO:0070013	intracellular organelle lumen	2256	71	46.43	1.7e-06	0.00014314
M42	GO:0043233	organelle lumen	2292	71	47.17	3.4e-06	0.000260255
M42	GO:0000776	kinetochore	85	10	1.75	8.0e-06	0.000561333
M42	GO:0044424	intracellular part	5331	123	109.71	9.8e-06	0.000634738
M42	GO:0031974	membrane-enclosed lumen	2322	71	47.78	1.4e-05	0.000842
M42	GO:0043226	organelle	4946	117	101.78	3.0e-05	0.001684
M42	GO:0016604	nuclear body	192	14	3.95	3.5e-05	0.00184187
M42	GO:0005622	intracellular	5421	123	111.56	7.9e-05	0.00391282
M42	GO:0044427	chromosomal part	456	23	9.38	0.00011	0.00487474
M42	GO:0016234	inclusion body	34	6	0.7	0.00011	0.00487474
M42	GO:0042405	nuclear inclusion body	8	4	0.16	0.00013	0.005473
M42	GO:0034399	nuclear periphery	63	10	1.3	0.00016	0.00641524
M42	GO:0016281	eukaryotic translation initiation factor...	8	3	0.16	0.00037	0.0141609
M47	GO:0034708	methyltransferase complex	68	13	0.34	7.1e-18	5.9853e-15
M47	GO:0035097	histone methyltransferase complex	52	13	0.26	1.3e-10	5.4795e-08
M47	GO:0031974	membrane-enclosed lumen	2322	26	11.65	8.3e-08	2.3323e-05
M47	GO:0005634	nucleus	2640	30	13.25	3.7e-07	7.79775e-05
M47	GO:0043233	organelle lumen	2292	26	11.5	8.8e-07	0.00013207
M47	GO:0070013	intracellular organelle lumen	2256	26	11.32	9.4e-07	0.00013207
M47	GO:0044451	nucleoplasm part	459	17	2.3	3.3e-06	0.000397414
M47	GO:0032991	macromolecular complex	2792	26	14.01	6.1e-06	0.000642787
M47	GO:0044428	nuclear part	2029	26	10.18	1.3e-05	0.00121767
M47	GO:1902494	catalytic complex	723	17	3.63	4.0e-05	0.003372
M61	GO:0008023	transcription elongation factor complex	32	18	0.34	3.9e-23	3.2877e-20
M61	GO:0031974	membrane-enclosed lumen	2322	60	24.86	1.4e-20	5.901e-18
M61	GO:0044428	nuclear part	2029	62	21.73	9.0e-18	2.529e-15
M61	GO:0030880	RNA polymerase complex	101	17	1.08	8.7e-16	1.83353e-13
M61	GO:0005634	nucleus	2640	64	28.27	1.6e-14	2.6976e-12
M61	GO:0043233	organelle lumen	2292	60	24.54	3.1e-12	4.33543e-10
M61	GO:0070013	intracellular organelle lumen	2256	60	24.16	3.6e-12	4.33543e-10
M61	GO:0032991	macromolecular complex	2792	56	29.9	8.0e-12	8.43e-10
M61	GO:0055029	nuclear DNA-directed RNA polymerase comp...	101	17	1.08	6.6e-11	6.182e-09
M61	GO:0008180	COP9 signalosome	22	9	0.24	7.9e-11	6.6597e-09
M61	GO:0000307	cyclin-dependent protein kinase holoenzy...	15	7	0.16	1.5e-10	1.14955e-08
M61	GO:0044422	organelle part	3910	62	41.87	8.3e-10	5.83075e-08
M61	GO:0000439	core TFIIH complex	5	5	0.05	2.2e-09	1.42662e-07
M61	GO:0000788	nuclear nucleosome	26	9	0.28	3.7e-09	2.22793e-07
M61	GO:0061695	transferase complex, transferring phosph...	184	22	1.97	2.1e-08	1.1802e-06
M61	GO:0032806	carboxy-terminal domain protein kinase c...	13	7	0.14	2.4e-08	1.2645e-06
M61	GO:0044446	intracellular organelle part	3838	62	41.1	1.9e-07	9.42176e-06
M61	GO:0044451	nucleoplasm part	459	32	4.91	3.9e-07	1.8265e-05
M61	GO:0016591	DNA-directed RNA polymerase II, holoenzy...	80	17	0.86	1.3e-06	5.76789e-05
M61	GO:0044815	DNA packaging complex	56	9	0.6	2.9e-06	0.000122235
M61	GO:0000786	nucleosome	50	9	0.54	3.1e-06	0.000124443
M61	GO:0043226	organelle	4946	64	52.96	5.1e-06	0.000195423
M61	GO:0005667	transcription factor complex	163	10	1.75	1.6e-05	0.000586435
M61	GO:0043229	intracellular organelle	4627	64	49.54	1.9e-05	0.000667375
M61	GO:0044798	nuclear transcription factor complex	89	10	0.95	3.9e-05	0.00131508
M61	GO:0032993	protein-DNA complex	91	9	0.97	6.0e-05	0.00194538
M61	GO:1990234	transferase complex	493	24	5.28	8.5e-05	0.00265389
M61	GO:0005675	holo TFIIH complex	9	5	0.1	0.00010	0.00301071
M61	GO:0031981	nuclear lumen	1867	59	19.99	0.00013	0.00377897
M61	GO:0043231	intracellular membrane-bounded organelle	4315	64	46.2	0.00021	0.005901
M61	GO:0000785	chromatin	254	14	2.72	0.00030	0.00815806
M61	GO:0008021	synaptic vesicle	56	3	0.6	0.00060	0.0158062
M61	GO:0005654	nucleoplasm	1638	59	17.54	0.00096	0.0245236
M61	GO:0005694	chromosome	495	17	5.3	0.00102	0.02529
M63	GO:0005681	spliceosomal complex	118	95	3.36	< 1e-30	#N/A
M63	GO:0030529	ribonucleoprotein complex	466	115	13.25	< 1e-30	#N/A
M63	GO:0044428	nuclear part	2029	165	57.71	< 1e-30	#N/A
M63	GO:0030532	small nuclear ribonucleoprotein complex	43	40	1.22	< 1e-30	#N/A
M63	GO:0031974	membrane-enclosed lumen	2322	147	66.04	< 1e-30	#N/A
M63	GO:0005634	nucleus	2640	169	75.09	< 1e-30	#N/A
M63	GO:0032991	macromolecular complex	2792	148	79.41	6.6e-29	5.5242e-26
M63	GO:0044422	organelle part	3910	167	111.21	1.8e-27	7.533e-25
M63	GO:0034719	SMN-Sm protein complex	15	14	0.43	5.1e-25	1.4229e-22
M63	GO:0044446	intracellular organelle part	3838	167	109.16	7.8e-21	1.63215e-18
M63	GO:0034709	methylosome	10	10	0.28	1.7e-20	2.8458e-18
M63	GO:0043233	organelle lumen	2292	147	65.19	2.0e-17	2.79e-15
M63	GO:0070013	intracellular organelle lumen	2256	147	64.17	2.8e-17	3.348e-15
M63	GO:0000974	Prp19 complex	13	11	0.37	9.8e-17	1.02533e-14
M63	GO:0005849	mRNA cleavage factor complex	13	11	0.37	5.3e-15	4.929e-13
M63	GO:0043226	organelle	4946	170	140.68	6.3e-15	5.2731e-13
M63	GO:0043229	intracellular organelle	4627	170	131.6	2.0e-13	1.52182e-11
M63	GO:0034715	pICln-Sm protein complex	6	6	0.17	1.7e-11	1.18575e-09
M63	GO:0043231	intracellular membrane-bounded organelle	4315	170	122.73	1.4e-10	9.01385e-09
M63	GO:0032797	SMN complex	8	7	0.23	1.9e-10	1.13593e-08
M63	GO:0071565	nBAF complex	5	4	0.14	3.0e-08	1.674e-06
M63	GO:0044424	intracellular part	5331	170	151.63	1.1e-07	5.75438e-06
M63	GO:0034708	methyltransferase complex	68	13	1.93	1.5e-07	7.38529e-06
M63	GO:0016604	nuclear body	192	43	5.46	5.4e-07	2.511e-05
M63	GO:0005622	intracellular	5421	170	154.19	2.0e-06	8.81053e-05
M63	GO:0036464	cytoplasmic ribonucleoprotein granule	79	9	2.25	1.1e-05	0.00046035
M63	GO:0097504	Gemini of coiled bodies	7	7	0.2	1.9e-05	0.000757286
M63	GO:0044451	nucleoplasm part	459	60	13.06	2.0e-05	0.000760909
M63	GO:0005662	DNA replication factor A complex	9	4	0.26	4.4e-05	0.00160122
M63	GO:0031981	nuclear lumen	1867	147	53.1	5.8e-05	0.00202275
M63	GO:0043227	membrane-bounded organelle	4705	170	133.82	0.00018	0.0060264
M63	GO:0090544	BAF-type complex	8	4	0.23	0.00095	0.0305827
M63	GO:0030894	replisome	19	4	0.54	0.00159	0.04929
M64	GO:0005874	microtubule	165	26	1.52	1.5e-20	1.2645e-17
M64	GO:0005832	chaperonin-containing T-complex	8	8	0.07	4.1e-15	1.3488e-12
M64	GO:0044430	cytoskeletal part	585	29	5.38	4.8e-15	1.3488e-12
M64	GO:0002199	zona pellucida receptor complex	7	7	0.06	3.5e-13	7.37625e-11
M64	GO:0000796	condensin complex	6	6	0.06	2.0e-12	3.372e-10
M64	GO:0016272	prefoldin complex	5	5	0.05	1.4e-09	1.967e-07
M64	GO:0015630	microtubule cytoskeleton	480	29	4.42	2.0e-07	2.40857e-05
M64	GO:0032991	macromolecular complex	2792	44	25.69	3.8e-07	4.00425e-05
M64	GO:0043228	non-membrane-bounded organelle	1739	36	16	5.2e-07	4.87067e-05
M64	GO:0043232	intracellular non-membrane-bounded organ...	1739	36	16	7.2e-07	5.74773e-05
M64	GO:0043209	myelin sheath	114	9	1.05	7.5e-07	5.74773e-05
M64	GO:0005634	nucleus	2640	37	24.29	1.4e-06	9.835e-05
M64	GO:0044445	cytosolic part	145	8	1.33	2.3e-06	0.000149146
M64	GO:0005856	cytoskeleton	807	29	7.43	2.4e-05	0.00144514
M64	GO:0044815	DNA packaging complex	56	6	0.52	0.00038	0.021356
M64	GO:1903561	extracellular vesicle	1314	20	12.09	0.00084	0.0442575
M67	GO:0071944	cell periphery	1925	90	37.04	2.0e-26	1.686e-23
M67	GO:0005886	plasma membrane	1887	89	36.31	9.6e-26	4.0464e-23
M67	GO:0044459	plasma membrane part	1108	62	21.32	2.1e-18	5.901e-16
M67	GO:0016020	membrane	3367	97	64.78	9.6e-11	2.0232e-08
M67	GO:0044425	membrane part	2169	75	41.73	1.9e-10	3.2034e-08
M67	GO:0005887	integral component of plasma membrane	652	49	12.54	3.7e-08	5.1985e-06
M67	GO:0031226	intrinsic component of plasma membrane	694	49	13.35	3.1e-07	3.73329e-05
M67	GO:0008290	F-actin capping protein complex	5	3	0.1	2.8e-06	0.00029505
M67	GO:0042995	cell projection	892	34	17.16	2.2e-05	0.00206067
M67	GO:0031965	nuclear membrane	136	7	2.62	0.00015	0.012645
M67	GO:0005829	cytosol	2223	53	42.77	0.00039	0.0298882
M67	GO:0005635	nuclear envelope	201	8	3.87	0.00057	0.0400425
M67	GO:0005834	heterotrimeric G-protein complex	28	4	0.54	0.00072	0.0466892
M67	GO:0097458	neuron part	612	23	11.78	0.00083	0.0499779
M71	GO:0005581	collagen trimer	50	40	0.56	< 1e-30	#N/A
M71	GO:0005788	endoplasmic reticulum lumen	113	49	1.27	< 1e-30	#N/A
M71	GO:0031012	extracellular matrix	197	49	2.21	< 1e-30	#N/A
M71	GO:0044432	endoplasmic reticulum part	545	52	6.11	< 1e-30	#N/A
M71	GO:0005578	proteinaceous extracellular matrix	168	46	1.88	< 1e-30	#N/A
M71	GO:0005783	endoplasmic reticulum	730	52	8.18	< 1e-30	#N/A
M71	GO:0044420	extracellular matrix component	78	28	0.87	< 1e-30	#N/A
M71	GO:0098644	complex of collagen trimers	21	19	0.24	< 1e-30	#N/A
M71	GO:0012505	endomembrane system	1666	57	18.68	5.9e-27	4.9265e-24
M71	GO:0005576	extracellular region	1759	58	19.72	1.7e-22	7.0975e-20
M71	GO:0044421	extracellular region part	1639	56	18.37	7.7e-22	2.14317e-19
M71	GO:0005583	fibrillar collagen trimer	11	10	0.12	1.5e-14	3.13125e-12
M71	GO:0005604	basement membrane	56	17	0.63	3.4e-13	5.678e-11
M71	GO:0098651	basement membrane collagen trimer	8	8	0.09	1.5e-12	2.0875e-10
M71	GO:0098642	network-forming collagen trimer	7	7	0.08	4.7e-11	5.60643e-09
M71	GO:0031974	membrane-enclosed lumen	2322	52	26.03	9.2e-11	9.6025e-09
M71	GO:0043233	organelle lumen	2292	52	25.69	8.6e-09	7.97889e-07
M71	GO:0044444	cytoplasmic part	3987	58	44.69	4.3e-08	3.5905e-06
M71	GO:0070013	intracellular organelle lumen	2256	51	25.29	7.5e-08	5.69318e-06
M71	GO:0044446	intracellular organelle part	3838	56	43.02	1.2e-06	8.35e-05
M71	GO:0032991	macromolecular complex	2792	49	31.3	9.2e-06	0.000590923
M71	GO:0005737	cytoplasm	4635	58	51.96	0.00029	0.0172964
M71	GO:0005587	collagen type IV trimer	6	6	0.07	0.00038	0.0211533
M71	GO:0044422	organelle part	3910	56	43.83	0.00075	0.0391406
M71	GO:0042383	sarcolemma	68	4	0.76	0.00086	0.0422412
M72	GO:0005783	endoplasmic reticulum	730	21	3.91	6.3e-13	5.3109e-10
M72	GO:0005794	Golgi apparatus	690	20	3.69	3.5e-12	1.47525e-09
M72	GO:0012505	endomembrane system	1666	25	8.92	7.5e-09	2.08642e-06
M72	GO:0044431	Golgi apparatus part	443	14	2.37	9.9e-09	2.08642e-06
M72	GO:0030658	transport vesicle membrane	50	8	0.27	5.2e-08	8.7672e-06
M72	GO:0030133	transport vesicle	87	9	0.47	1.1e-06	0.00015455
M72	GO:0031410	cytoplasmic vesicle	594	14	3.18	1.3e-06	0.000156557
M72	GO:0044433	cytoplasmic vesicle part	303	10	1.62	1.9e-06	0.000200212
M72	GO:0016023	cytoplasmic membrane-bounded vesicle	549	13	2.94	3.7e-06	0.000346567
M72	GO:0042175	nuclear outer membrane-endoplasmic retic...	441	11	2.36	1.2e-05	0.0010116
M72	GO:0044432	endoplasmic reticulum part	545	11	2.92	5.8e-05	0.00444491
M72	GO:0000139	Golgi membrane	342	13	1.83	7.8e-05	0.0054795
M72	GO:0030134	ER to Golgi transport vesicle	37	8	0.2	9.2e-05	0.00596585
M72	GO:0030662	coated vesicle membrane	99	7	0.53	0.00012	0.00722571
M72	GO:0030135	coated vesicle	144	10	0.77	0.00016	0.008992
M72	GO:0005789	endoplasmic reticulum membrane	434	11	2.32	0.00033	0.0173869
M72	GO:0005801	cis-Golgi network	26	3	0.14	0.00052	0.0257859
M72	GO:0043198	dendritic shaft	25	2	0.13	0.00093	0.04215
M72	GO:0012506	vesicle membrane	249	8	1.33	0.00095	0.04215
M72	GO:0031982	vesicle	1709	19	9.15	0.00118	0.049737
M75	GO:0098576	lumenal side of membrane	15	9	0.06	1.9e-18	1.6017e-15
M75	GO:0044437	vacuolar part	186	15	0.75	2.7e-17	1.13805e-14
M75	GO:0098553	lumenal side of endoplasmic reticulum me...	15	9	0.06	4.5e-15	1.2645e-12
M75	GO:0005773	vacuole	293	15	1.18	2.1e-14	4.42575e-12
M75	GO:0042611	MHC protein complex	14	9	0.06	1.4e-12	2.3604e-10
M75	GO:0030658	transport vesicle membrane	50	10	0.2	1.9e-12	2.6695e-10
M75	GO:0032588	trans-Golgi network membrane	31	10	0.12	2.7e-12	3.25157e-10
M75	GO:0098552	side of membrane	235	13	0.94	3.4e-11	3.58275e-09
M75	GO:0031984	organelle subcompartment	156	10	0.63	4.2e-10	3.934e-08
M75	GO:0030133	transport vesicle	87	10	0.35	6.8e-10	5.7324e-08
M75	GO:0005768	endosome	371	13	1.49	7.6e-10	5.82436e-08
M75	GO:0031300	intrinsic component of organelle membran...	122	9	0.49	1.0e-09	7.025e-08
M75	GO:0005802	trans-Golgi network	94	10	0.38	1.4e-09	9.07846e-08
M75	GO:0030662	coated vesicle membrane	99	10	0.4	2.5e-09	1.50536e-07
M75	GO:0031301	integral component of organelle membrane	115	9	0.46	2.8e-09	1.5736e-07
M75	GO:0044440	endosomal part	204	10	0.82	4.2e-09	2.21288e-07
M75	GO:0030666	endocytic vesicle membrane	110	10	0.44	6.7e-09	3.32241e-07
M75	GO:0031227	intrinsic component of endoplasmic retic...	65	9	0.26	1.1e-08	5.15167e-07
M75	GO:0009897	external side of plasma membrane	116	10	0.47	1.2e-08	5.32421e-07
M75	GO:0009986	cell surface	348	11	1.4	3.5e-08	1.47525e-06
M75	GO:0044459	plasma membrane part	1108	17	4.45	4.1e-08	1.64586e-06
M75	GO:0030176	integral component of endoplasmic reticu...	62	9	0.25	4.9e-08	1.87759e-06
M75	GO:0005775	vacuolar lumen	61	7	0.24	6.6e-08	2.41904e-06
M75	GO:0045334	clathrin-coated endocytic vesicle	47	10	0.19	8.7e-08	3.05587e-06
M75	GO:0098791	Golgi subcompartment	147	10	0.59	1.4e-07	4.7208e-06
M75	GO:0044433	cytoplasmic vesicle part	303	10	1.22	1.9e-07	6.16038e-06
M75	GO:0071556	integral component of lumenal side of en...	15	9	0.06	2.5e-07	7.80556e-06
M75	GO:0016023	cytoplasmic membrane-bounded vesicle	549	12	2.2	4.8e-07	1.44514e-05
M75	GO:0031410	cytoplasmic vesicle	594	12	2.39	1.1e-06	3.19759e-05
M75	GO:0031988	membrane-bounded vesicle	1651	18	6.63	2.4e-06	6.744e-05
M75	GO:0030669	clathrin-coated endocytic vesicle membra...	41	10	0.16	2.6e-06	6.84938e-05
M75	GO:0012506	vesicle membrane	249	10	1	2.6e-06	6.84938e-05
M75	GO:0042175	nuclear outer membrane-endoplasmic retic...	441	10	1.77	3.9e-06	9.96273e-05
M75	GO:0071944	cell periphery	1925	19	7.73	4.2e-06	0.000104135
M75	GO:0030134	ER to Golgi transport vesicle	37	9	0.15	4.4e-06	0.000105977
M75	GO:0044431	Golgi apparatus part	443	10	1.78	6.4e-06	0.000149867
M75	GO:0031982	vesicle	1709	18	6.86	7.1e-06	0.000161765
M75	GO:0098797	plasma membrane protein complex	316	11	1.27	8.2e-06	0.000181911
M75	GO:0005774	vacuolar membrane	129	9	0.52	1.4e-05	0.000302615
M75	GO:0098805	whole membrane	945	15	3.79	1.7e-05	0.000358275
M75	GO:0005886	plasma membrane	1887	18	7.58	2.0e-05	0.00041122
M75	GO:0098796	membrane protein complex	635	11	2.55	2.2e-05	0.000441571
M75	GO:0043230	extracellular organelle	1314	15	5.28	3.2e-05	0.000627349
M75	GO:0000139	Golgi membrane	342	10	1.37	3.8e-05	0.000728045
M75	GO:0065010	extracellular membrane-bounded organelle	1307	15	5.25	3.9e-05	0.0007306
M75	GO:0044432	endoplasmic reticulum part	545	10	2.19	4.1e-05	0.00075137
M75	GO:0030135	coated vesicle	144	10	0.58	4.8e-05	0.000860936
M75	GO:0012507	ER to Golgi transport vesicle membrane	32	9	0.13	5.7e-05	0.00100106
M75	GO:0044421	extracellular region part	1639	16	6.58	6.7e-05	0.00115267
M75	GO:0012505	endomembrane system	1666	16	6.69	0.00011	0.0018546
M75	GO:0044425	membrane part	2169	18	8.71	0.00013	0.00214882
M75	GO:0005576	extracellular region	1759	16	7.06	0.00017	0.00275596
M75	GO:0030139	endocytic vesicle	174	10	0.7	0.00029	0.00461264
M75	GO:0030665	clathrin-coated vesicle membrane	63	10	0.25	0.00030	0.00468333
M75	GO:0005789	endoplasmic reticulum membrane	434	10	1.74	0.00034	0.00521127
M75	GO:0005794	Golgi apparatus	690	10	2.77	0.00042	0.0063225
M75	GO:0042613	MHC class II protein complex	9	9	0.04	0.00050	0.00739474
M75	GO:0010008	endosome membrane	185	8	0.74	0.00051	0.00741259
M75	GO:0005783	endoplasmic reticulum	730	10	2.93	0.00066	0.00943017
M75	GO:0031904	endosome lumen	13	2	0.05	0.00347	0.0487535
M77	GO:0000313	organellar ribosome	64	26	0.41	< 1e-30	#N/A
M77	GO:0005840	ribosome	172	30	1.09	< 1e-30	#N/A
M77	GO:0044429	mitochondrial part	499	36	3.17	< 1e-30	#N/A
M77	GO:0005739	mitochondrion	786	38	5	< 1e-30	#N/A
M77	GO:0019866	organelle inner membrane	301	30	1.91	< 1e-30	#N/A
M77	GO:0005759	mitochondrial matrix	231	31	1.47	2.1e-27	1.7598e-24
M77	GO:0030529	ribonucleoprotein complex	466	30	2.96	8.1e-26	2.56987e-23
M77	GO:0044391	ribosomal subunit	136	22	0.86	9.2e-26	2.56987e-23
M77	GO:0031975	envelope	566	30	3.6	4.3e-24	9.0085e-22
M77	GO:0005761	mitochondrial ribosome	64	26	0.41	2.9e-22	4.8604e-20
M77	GO:0031967	organelle envelope	565	30	3.59	1.0e-21	1.39667e-19
M77	GO:0031966	mitochondrial membrane	364	30	2.31	8.3e-15	9.93629e-13
M77	GO:0031090	organelle membrane	1476	30	9.38	2.2e-11	2.3045e-09
M77	GO:0031974	membrane-enclosed lumen	2322	33	14.76	1.2e-09	1.11733e-07
M77	GO:0005762	mitochondrial large ribosomal subunit	29	13	0.18	4.6e-09	3.8548e-07
M77	GO:0043228	non-membrane-bounded organelle	1739	31	11.06	5.1e-09	3.88527e-07
M77	GO:0043232	intracellular non-membrane-bounded organ...	1739	31	11.06	3.1e-08	2.16483e-06
M77	GO:0044422	organelle part	3910	37	24.86	2.0e-06	0.000128923
M77	GO:0005763	mitochondrial small ribosomal subunit	24	9	0.15	1.2e-05	0.000718286
M77	GO:0044444	cytoplasmic part	3987	38	25.35	1.5e-05	0.000838
M77	GO:0032991	macromolecular complex	2792	30	17.75	4.7e-05	0.00236612
M77	GO:0043233	organelle lumen	2292	33	14.57	4.8e-05	0.00236612
M77	GO:0070013	intracellular organelle lumen	2256	33	14.34	5.1e-05	0.00237433
M77	GO:0044446	intracellular organelle part	3838	37	24.4	5.4e-05	0.00238168
M77	GO:0005743	mitochondrial inner membrane	283	30	1.8	8.1e-05	0.0033939
M77	GO:0005740	mitochondrial envelope	382	30	2.43	0.00038	0.0151638
M77	GO:0043226	organelle	4946	38	31.45	0.00073	0.0278064
M77	GO:0016020	membrane	3367	31	21.41	0.00095	0.034613
M80	GO:0031248	protein acetyltransferase complex	76	30	0.56	< 1e-30	#N/A
M80	GO:1902493	acetyltransferase complex	76	30	0.56	3.9e-26	2.6102e-23
M80	GO:0000123	histone acetyltransferase complex	73	30	0.54	6.2e-26	2.6102e-23
M80	GO:0033202	DNA helicase complex	13	12	0.1	2.5e-25	7.01667e-23
M80	GO:0070603	SWI/SNF superfamily-type complex	38	16	0.28	5.8e-22	1.2209e-19
M80	GO:1902494	catalytic complex	723	38	5.32	1.9e-19	3.1996e-17
M80	GO:0031974	membrane-enclosed lumen	2322	43	17.09	4.8e-17	6.736e-15
M80	GO:0031011	Ino80 complex	13	12	0.1	5.9e-15	7.09686e-13
M80	GO:0000785	chromatin	254	22	1.87	2.2e-13	2.3155e-11
M80	GO:0044427	chromosomal part	456	25	3.36	3.1e-13	2.90022e-11
M80	GO:0044428	nuclear part	2029	43	14.94	4.8e-13	4.0416e-11
M80	GO:0000790	nuclear chromatin	159	19	1.17	8.6e-13	6.58291e-11
M80	GO:0044451	nucleoplasm part	459	31	3.38	4.1e-12	2.87683e-10
M80	GO:0043233	organelle lumen	2292	43	16.87	9.0e-11	5.82923e-09
M80	GO:0070013	intracellular organelle lumen	2256	43	16.61	1.0e-10	6.01429e-09
M80	GO:0005634	nucleus	2640	44	19.43	3.6e-10	2.0208e-08
M80	GO:0032991	macromolecular complex	2792	40	20.55	6.3e-10	3.31537e-08
M80	GO:0034708	methyltransferase complex	68	9	0.5	2.6e-09	1.28776e-07
M80	GO:0000228	nuclear chromosome	288	20	2.12	4.3e-09	2.01144e-07
M80	GO:0005694	chromosome	495	25	3.64	5.8e-09	2.57032e-07
M80	GO:0097346	INO80-type complex	18	16	0.13	6.9e-09	2.9049e-07
M80	GO:0044454	nuclear chromosome part	272	20	2	7.1e-08	2.84676e-06
M80	GO:0044422	organelle part	3910	43	28.78	1.8e-07	6.88909e-06
M80	GO:1902562	H4 histone acetyltransferase complex	17	16	0.13	3.6e-07	1.31791e-05
M80	GO:0043228	non-membrane-bounded organelle	1739	32	12.8	3.8e-07	1.33317e-05
M80	GO:0000812	Swr1 complex	7	6	0.05	4.9e-07	1.65032e-05
M80	GO:0043232	intracellular non-membrane-bounded organ...	1739	32	12.8	2.1e-06	6.80077e-05
M80	GO:0044446	intracellular organelle part	3838	43	28.25	8.3e-06	0.000258837
M80	GO:0031981	nuclear lumen	1867	43	13.74	1.5e-05	0.000451071
M80	GO:0043226	organelle	4946	44	36.41	0.00023	0.00667793
M80	GO:0043229	intracellular organelle	4627	44	34.06	0.00057	0.015998
M82	GO:0005964	phosphorylase kinase complex	5	5	0.03	4.4e-11	3.7092e-08
M82	GO:0005829	cytosol	2223	34	14.13	2.8e-07	0.00011802
M82	GO:0043230	extracellular organelle	1314	21	8.35	9.4e-07	0.00026414
M82	GO:0065010	extracellular membrane-bounded organelle	1307	21	8.31	4.0e-06	0.000843
M82	GO:0031982	vesicle	1709	22	10.87	3.7e-05	0.0062382
M82	GO:0031988	membrane-bounded vesicle	1651	22	10.5	4.7e-05	0.0066035
M82	GO:0044421	extracellular region part	1639	21	10.42	0.00026	0.029505
M82	GO:0044444	cytoplasmic part	3987	36	25.35	0.00028	0.029505
M84	GO:0031974	membrane-enclosed lumen	2322	61	25.25	5.6e-21	4.7208e-18
M84	GO:0044428	nuclear part	2029	61	22.07	1.8e-17	7.587e-15
M84	GO:0043233	organelle lumen	2292	61	24.93	1.4e-13	3.372e-11
M84	GO:0070013	intracellular organelle lumen	2256	61	24.53	1.6e-13	3.372e-11
M84	GO:0005634	nucleus	2640	63	28.71	7.0e-13	1.1802e-10
M84	GO:0005663	DNA replication factor C complex	6	6	0.07	1.1e-11	1.5455e-09
M84	GO:1990391	DNA repair complex	23	8	0.25	7.3e-10	8.79129e-08
M84	GO:0032300	mismatch repair complex	7	5	0.08	4.8e-09	5.058e-07
M84	GO:0044422	organelle part	3910	62	42.52	6.4e-09	5.99467e-07
M84	GO:0005657	replication fork	43	12	0.47	1.7e-08	1.4331e-06
M84	GO:0042575	DNA polymerase complex	10	5	0.11	5.5e-08	4.215e-06
M84	GO:0005694	chromosome	495	26	5.38	1.2e-07	8.43e-06
M84	GO:0031981	nuclear lumen	1867	61	20.3	1.4e-07	9.07846e-06
M84	GO:0044446	intracellular organelle part	3838	62	41.74	1.3e-06	7.82786e-05
M84	GO:0005654	nucleoplasm	1638	61	17.81	1.7e-06	9.554e-05
M84	GO:0000151	ubiquitin ligase complex	161	11	1.75	2.9e-06	0.000152794
M84	GO:0043226	organelle	4946	65	53.79	4.2e-06	0.000208271
M84	GO:0044427	chromosomal part	456	21	4.96	5.3e-06	0.000248217
M84	GO:0043229	intracellular organelle	4627	65	50.32	1.6e-05	0.000709895
M84	GO:0034098	VCP-NPL4-UFD1 AAA ATPase complex	6	2	0.07	2.6e-05	0.0010959
M84	GO:0080008	Cul4-RING E3 ubiquitin ligase complex	13	6	0.14	0.00010	0.00401429
M84	GO:0043596	nuclear replication fork	25	5	0.27	0.00024	0.00916304
M84	GO:0043228	non-membrane-bounded organelle	1739	37	18.91	0.00025	0.00916304
M84	GO:0043601	nuclear replisome	18	4	0.2	0.00070	0.0245875
M84	GO:0043232	intracellular non-membrane-bounded organ...	1739	37	18.91	0.00111	0.0374292
M87	GO:0044429	mitochondrial part	499	28	2.42	1.1e-27	9.273e-25
M87	GO:0005739	mitochondrion	786	29	3.81	1.8e-24	7.587e-22
M87	GO:0019866	organelle inner membrane	301	21	1.46	8.7e-21	2.4447e-18
M87	GO:0070469	respiratory chain	60	13	0.29	1.9e-20	4.00425e-18
M87	GO:0031975	envelope	566	22	2.75	2.7e-17	4.5522e-15
M87	GO:0030964	NADH dehydrogenase complex	37	12	0.18	1.4e-16	1.967e-14
M87	GO:1990204	oxidoreductase complex	83	12	0.4	1.2e-15	1.44514e-13
M87	GO:0031967	organelle envelope	565	22	2.74	1.4e-15	1.47525e-13
M87	GO:0098803	respiratory chain complex	52	12	0.25	2.7e-13	2.529e-11
M87	GO:0044455	mitochondrial membrane part	105	14	0.51	7.0e-13	5.901e-11
M87	GO:0098798	mitochondrial protein complex	99	12	0.48	3.7e-11	2.83555e-09
M87	GO:0031966	mitochondrial membrane	364	22	1.77	3.6e-10	2.529e-08
M87	GO:0005747	mitochondrial respiratory chain complex ...	37	12	0.18	5.4e-10	3.50169e-08
M87	GO:0098800	inner mitochondrial membrane protein com...	74	12	0.36	1.2e-08	7.22571e-07
M87	GO:0031090	organelle membrane	1476	22	7.16	4.2e-08	2.3604e-06
M87	GO:1902494	catalytic complex	723	12	3.51	5.0e-07	2.63437e-05
M87	GO:0005746	mitochondrial respiratory chain	56	13	0.27	7.1e-06	0.000352076
M87	GO:0098796	membrane protein complex	635	12	3.08	1.0e-05	0.000468333
M87	GO:0005759	mitochondrial matrix	231	11	1.12	1.8e-05	0.000798632
M87	GO:0044422	organelle part	3910	28	18.97	7.2e-05	0.0030348
M87	GO:0044444	cytoplasmic part	3987	29	19.34	0.00021	0.00843
M87	GO:0044446	intracellular organelle part	3838	28	18.62	0.00083	0.0318041
M90	GO:1990351	transporter complex	178	35	1.22	< 1e-30	#N/A
M90	GO:0008076	voltage-gated potassium channel complex	62	35	0.43	< 1e-30	#N/A
M90	GO:1902495	transmembrane transporter complex	173	35	1.19	< 1e-30	#N/A
M90	GO:0034702	ion channel complex	156	35	1.07	1.9e-30	1.596e-27
M90	GO:0044459	plasma membrane part	1108	40	7.6	2.2e-28	9.24e-26
M90	GO:0098796	membrane protein complex	635	35	4.36	1.9e-24	5.32e-22
M90	GO:0098797	plasma membrane protein complex	316	35	2.17	4.3e-24	9.03e-22
M90	GO:0005887	integral component of plasma membrane	652	40	4.47	2.9e-22	4.872e-20
M90	GO:0031226	intrinsic component of plasma membrane	694	40	4.76	3.5e-21	4.9e-19
M90	GO:0005886	plasma membrane	1887	41	12.94	4.7e-21	5.64e-19
M90	GO:0071944	cell periphery	1925	41	13.2	1.2e-20	1.26e-18
M90	GO:0044425	membrane part	2169	41	14.88	7.0e-19	6.53333e-17
M90	GO:0034705	potassium channel complex	62	35	0.43	9.8e-12	8.232e-10
M90	GO:0016020	membrane	3367	41	23.1	5.4e-11	4.12364e-09
M90	GO:0032809	neuronal cell body membrane	16	7	0.11	3.2e-08	2.24e-06
M90	GO:0044297	cell body	245	12	1.68	6.0e-08	3.87692e-06
M90	GO:0044298	cell body membrane	16	7	0.11	2.1e-07	1.26e-05
M90	GO:0097458	neuron part	612	17	4.2	2.4e-07	1.344e-05
M90	GO:0032991	macromolecular complex	2792	35	19.15	3.0e-07	1.575e-05
M90	GO:0034703	cation channel complex	108	35	0.74	3.2e-07	1.58118e-05
M90	GO:0031224	intrinsic component of membrane	1586	41	10.88	2.3e-06	0.000107333
M90	GO:0043005	neuron projection	493	17	3.38	1.1e-05	0.000486316
M90	GO:0042995	cell projection	892	17	6.12	4.5e-05	0.00189
M90	GO:0043204	perikaryon	45	7	0.31	8.1e-05	0.00324
M90	GO:0032589	neuron projection membrane	25	5	0.17	0.00017	0.00649091
M90	GO:0033267	axon part	117	9	0.8	0.00019	0.00693913
M90	GO:0044463	cell projection part	493	11	3.38	0.00042	0.0147
M90	GO:0045202	synapse	350	9	2.4	0.00048	0.016128
M90	GO:0044224	juxtaparanode region of axon	8	4	0.05	0.00103	0.0332769
M90	GO:0044304	main axon	43	8	0.29	0.00137	0.0426222
M90	GO:0031234	extrinsic component of cytoplasmic side ...	65	3	0.45	0.00146	0.0438
M99	GO:0005840	ribosome	172	47	1.53	< 1e-30	#N/A
M99	GO:0019866	organelle inner membrane	301	49	2.67	< 1e-30	#N/A
M99	GO:0000313	organellar ribosome	64	35	0.57	< 1e-30	#N/A
M99	GO:0044429	mitochondrial part	499	52	4.42	< 1e-30	#N/A
M99	GO:0031975	envelope	566	49	5.02	< 1e-30	#N/A
M99	GO:0030529	ribonucleoprotein complex	466	47	4.13	< 1e-30	#N/A
M99	GO:0005739	mitochondrion	786	53	6.97	< 1e-30	#N/A
M99	GO:0031967	organelle envelope	565	49	5.01	< 1e-30	#N/A
M99	GO:0044391	ribosomal subunit	136	30	1.21	< 1e-30	#N/A
M99	GO:0005761	mitochondrial ribosome	64	35	0.57	4.6e-30	3.8364e-27
M99	GO:0005759	mitochondrial matrix	231	38	2.05	1.8e-29	5.56e-27
M99	GO:0031966	mitochondrial membrane	364	49	3.23	2.0e-29	5.56e-27
M99	GO:0031090	organelle membrane	1476	49	13.09	3.6e-24	7.506e-22
M99	GO:0043228	non-membrane-bounded organelle	1739	49	15.42	2.1e-18	3.5028e-16
M99	GO:0043232	intracellular non-membrane-bounded organ...	1739	49	15.42	4.7e-17	6.533e-15
M99	GO:0032991	macromolecular complex	2792	47	24.76	1.5e-10	1.668e-08
M99	GO:0005763	mitochondrial small ribosomal subunit	24	15	0.21	1.6e-10	1.668e-08
M99	GO:0005740	mitochondrial envelope	382	49	3.39	2.7e-10	2.502e-08
M99	GO:0044422	organelle part	3910	52	34.67	4.4e-09	3.6696e-07
M99	GO:0016020	membrane	3367	49	29.86	6.4e-09	4.85236e-07
M99	GO:0031974	membrane-enclosed lumen	2322	40	20.59	5.8e-08	4.031e-06
M99	GO:0005762	mitochondrial large ribosomal subunit	29	14	0.26	7.7e-08	4.93985e-06
M99	GO:0005743	mitochondrial inner membrane	283	49	2.51	1.2e-07	7.14857e-06
M99	GO:0044444	cytoplasmic part	3987	53	35.35	1.9e-07	1.0564e-05
M99	GO:0044446	intracellular organelle part	3838	52	34.03	4.9e-07	2.55412e-05
M99	GO:0043226	organelle	4946	53	43.86	4.2e-05	0.00206047
M99	GO:0043229	intracellular organelle	4627	53	41.03	0.00012	0.00526737
M99	GO:0045252	oxoglutarate dehydrogenase complex	6	2	0.05	0.00012	0.00526737
M99	GO:0005737	cytoplasm	4635	53	41.1	0.00058	0.024186
M99	GO:0043231	intracellular membrane-bounded organelle	4315	53	38.26	0.00092	0.0365371
M103	GO:0044432	endoplasmic reticulum part	545	12	1.64	1.8e-10	1.5174e-07
M103	GO:0098576	lumenal side of membrane	15	5	0.05	1.4e-09	5.901e-07
M103	GO:0005783	endoplasmic reticulum	730	12	2.2	4.7e-09	1.3207e-06
M103	GO:0009986	cell surface	348	10	1.05	1.4e-08	2.9505e-06
M103	GO:0098552	side of membrane	235	9	0.71	2.5e-07	4.215e-05
M103	GO:0005788	endoplasmic reticulum lumen	113	7	0.34	3.0e-07	4.215e-05
M103	GO:0044440	endosomal part	204	7	0.61	4.5e-07	4.95262e-05
M103	GO:0016023	cytoplasmic membrane-bounded vesicle	549	10	1.65	4.7e-07	4.95262e-05
M103	GO:0031410	cytoplasmic vesicle	594	10	1.79	9.7e-07	9.08567e-05
M103	GO:0098797	plasma membrane protein complex	316	9	0.95	4.8e-06	0.00040464
M103	GO:0098553	lumenal side of endoplasmic reticulum me...	15	5	0.05	5.4e-06	0.000413836
M103	GO:0044433	cytoplasmic vesicle part	303	7	0.91	6.5e-06	0.000456625
M103	GO:0042611	MHC protein complex	14	5	0.04	9.0e-06	0.000583615
M103	GO:0098796	membrane protein complex	635	10	1.91	1.1e-05	0.000662357
M103	GO:0044459	plasma membrane part	1108	12	3.34	1.2e-05	0.0006744
M103	GO:0030658	transport vesicle membrane	50	5	0.15	1.4e-05	0.000737625
M103	GO:0012505	endomembrane system	1666	14	5.02	2.0e-05	0.000991765
M103	GO:0005768	endosome	371	7	1.12	2.2e-05	0.00103033
M103	GO:0098802	plasma membrane receptor complex	111	6	0.33	2.5e-05	0.0010959
M103	GO:0031904	endosome lumen	13	3	0.04	2.6e-05	0.0010959
M103	GO:0044425	membrane part	2169	15	6.53	5.7e-05	0.00228814
M103	GO:0031300	intrinsic component of organelle membran...	122	5	0.37	7.6e-05	0.00291218
M103	GO:0043235	receptor complex	193	6	0.58	0.00015	0.00549783
M103	GO:0042175	nuclear outer membrane-endoplasmic retic...	441	7	1.33	0.00020	0.007025
M103	GO:0030133	transport vesicle	87	5	0.26	0.00035	0.011802
M103	GO:0030662	coated vesicle membrane	99	5	0.3	0.00040	0.0129692
M103	GO:0030134	ER to Golgi transport vesicle	37	5	0.11	0.00042	0.0131133
M103	GO:0071556	integral component of lumenal side of en...	15	5	0.05	0.00046	0.0138493
M103	GO:0042101	T cell receptor complex	10	4	0.03	0.00048	0.0138687
M103	GO:0042612	MHC class I protein complex	5	5	0.02	0.00050	0.0138687
M103	GO:0030176	integral component of endoplasmic reticu...	62	5	0.19	0.00051	0.0138687
M103	GO:1990712	HFE-transferrin receptor complex	6	2	0.02	0.00055	0.0144891
M103	GO:0030666	endocytic vesicle membrane	110	5	0.33	0.00063	0.0154149
M103	GO:0031301	integral component of organelle membrane	115	5	0.35	0.00063	0.0154149
M103	GO:0030670	phagocytic vesicle membrane	31	5	0.09	0.00064	0.0154149
M103	GO:0012506	vesicle membrane	249	6	0.75	0.00076	0.0177967
M103	GO:0065010	extracellular membrane-bounded organelle	1307	10	3.94	0.00084	0.0191384
M103	GO:0009897	external side of plasma membrane	116	5	0.35	0.00094	0.020232
M103	GO:0043230	extracellular organelle	1314	10	3.96	0.00096	0.020232
M103	GO:0031982	vesicle	1709	11	5.15	0.00096	0.020232
M103	GO:0010008	endosome membrane	185	6	0.56	0.00102	0.0209722
M103	GO:0031988	membrane-bounded vesicle	1651	11	4.97	0.00110	0.0220786
M103	GO:0005794	Golgi apparatus	690	7	2.08	0.00116	0.0224161
M103	GO:0005576	extracellular region	1759	12	5.3	0.00117	0.0224161
M103	GO:0005790	smooth endoplasmic reticulum	16	3	0.05	0.00169	0.0316593
M103	GO:0012507	ER to Golgi transport vesicle membrane	32	5	0.1	0.00181	0.0331702
M103	GO:0031090	organelle membrane	1476	11	4.45	0.00215	0.0385628
M103	GO:0005886	plasma membrane	1887	12	5.68	0.00275	0.0482969
M108	GO:0000151	ubiquitin ligase complex	161	21	0.81	3.6e-26	3.0348e-23
M108	GO:1902494	catalytic complex	723	21	3.63	1.4e-10	5.901e-08
M108	GO:0019005	SCF ubiquitin ligase complex	33	15	0.17	5.4e-06	0.0015174

## Sheet: MF
Module	GO.ID	Term	Annotated	Significant	Expected	p.raw	p.adj
M2	GO:0016874	ligase activity	203	35	4.02	1.7e-22	2.0502e-19
M2	GO:0019787	ubiquitin-like protein transferase activ...	209	32	4.14	7.9e-16	4.7637e-13
M2	GO:0036459	ubiquitinyl hydrolase activity	56	11	1.11	6.4e-11	2.5728e-08
M2	GO:0046332	SMAD binding	46	11	0.91	4.6e-09	1.3869e-06
M2	GO:0044389	ubiquitin-like protein ligase binding	187	23	3.7	6.7e-09	1.61604e-06
M2	GO:0008233	peptidase activity	203	14	4.02	5.6e-08	1.1256e-05
M2	GO:0046914	transition metal ion binding	491	25	9.72	8.0e-05	0.0137829
M2	GO:0017081	chloride channel regulator activity	5	3	0.1	0.00011	0.0165825
M2	GO:0043167	ion binding	2232	67	44.21	0.00020	0.0268
M2	GO:0016740	transferase activity	1188	45	23.53	0.00030	0.033165
M2	GO:0061650	ubiquitin-like protein conjugating enzym...	22	10	0.44	0.00032	0.033165
M2	GO:0061631	ubiquitin conjugating enzyme activity	21	10	0.42	0.00033	0.033165
M4	GO:0098772	molecular function regulator	608	45	7.27	6.4e-28	7.7184e-25
M4	GO:0016917	GABA receptor activity	12	6	0.14	1.1e-09	6.633e-07
M4	GO:0060589	nucleoside-triphosphatase regulator acti...	167	33	2	1.5e-08	6.03e-06
M4	GO:0008289	lipid binding	286	13	3.42	2.0e-06	0.000603
M4	GO:0005253	anion channel activity	23	6	0.27	3.3e-06	0.000758057
M4	GO:0005525	GTP binding	174	9	2.08	4.2e-06	0.000758057
M4	GO:0008047	enzyme activator activity	252	37	3.01	4.4e-06	0.000758057
M4	GO:0019001	guanyl nucleotide binding	183	9	2.19	5.7e-06	0.000804
M4	GO:0032561	guanyl ribonucleotide binding	183	9	2.19	6.0e-06	0.000804
M4	GO:0005543	phospholipid binding	149	11	1.78	1.6e-05	0.00186382
M4	GO:0005096	GTPase activator activity	141	32	1.69	1.7e-05	0.00186382
M4	GO:0008509	anion transmembrane transporter activity	67	6	0.8	0.00042	0.04221
M14	GO:0098772	molecular function regulator	608	19	2.91	4.4e-13	5.3064e-10
M14	GO:0060589	nucleoside-triphosphatase regulator acti...	167	18	0.8	2.4e-08	1.4472e-05
M14	GO:0001882	nucleoside binding	856	10	4.09	2.5e-05	0.01005
M14	GO:0005096	GTPase activator activity	141	17	0.67	0.00012	0.03618
M15	GO:1901363	heterocyclic compound binding	2193	32	13.48	1.2e-10	1.206e-07
M15	GO:0097159	organic cyclic compound binding	2228	32	13.69	2.0e-10	1.206e-07
M15	GO:0003676	nucleic acid binding	1346	32	8.27	8.6e-08	3.4572e-05
M15	GO:0003723	RNA binding	791	31	4.86	7.7e-07	0.000232155
M20	GO:0060089	molecular transducer activity	719	75	15.96	< 1e-30	#N/A
M20	GO:0004930	G-protein coupled receptor activity	184	58	4.08	1.8e-21	2.169e-18
M20	GO:0001664	G-protein coupled receptor binding	154	38	3.42	1.0e-18	6.025e-16
M20	GO:0008009	chemokine activity	19	18	0.42	8.9e-17	3.57483e-14
M20	GO:0005102	receptor binding	712	48	15.8	3.8e-15	1.14475e-12
M20	GO:0042379	chemokine receptor binding	22	18	0.49	2.2e-13	5.302e-11
M20	GO:0005242	inward rectifier potassium channel activ...	15	9	0.33	4.1e-10	8.23417e-08
M20	GO:0016787	hydrolase activity	995	20	22.08	4.3e-09	7.40214e-07
M20	GO:0031683	G-protein beta/gamma-subunit complex bin...	17	7	0.38	2.1e-08	3.16312e-06
M20	GO:0042923	neuropeptide binding	11	8	0.24	1.1e-07	1.47278e-05
M20	GO:0005125	cytokine activity	75	18	1.66	2.1e-07	2.5305e-05
M20	GO:0001848	complement binding	8	4	0.18	1.3e-05	0.00142409
M20	GO:0033218	amide binding	134	12	2.97	1.9e-05	0.0018075
M20	GO:0051378	serotonin binding	7	3	0.16	2.1e-05	0.0018075
M20	GO:1901338	catecholamine binding	7	3	0.16	2.1e-05	0.0018075
M20	GO:0070405	ammonium ion binding	32	5	0.71	4.8e-05	0.003856
M20	GO:0005179	hormone activity	44	11	0.98	6.0e-05	0.00451875
M20	GO:0004950	chemokine receptor activity	6	4	0.13	7.7e-05	0.00545794
M20	GO:0001653	peptide receptor activity	65	19	1.44	9.6e-05	0.00642667
M20	GO:0005539	glycosaminoglycan binding	84	7	1.86	0.00016	0.0101474
M20	GO:0003924	GTPase activity	137	9	3.04	0.00018	0.010845
M20	GO:0005126	cytokine receptor binding	116	18	2.57	0.00019	0.0109024
M20	GO:0004888	transmembrane signaling receptor activit...	404	59	8.97	0.00020	0.0109545
M20	GO:0030165	PDZ domain binding	45	5	1	0.00022	0.0115261
M20	GO:0008201	heparin binding	63	6	1.4	0.00028	0.0140583
M20	GO:0005525	GTP binding	174	7	3.86	0.00033	0.015906
M20	GO:0015079	potassium ion transmembrane transporter ...	77	9	1.71	0.00036	0.0166846
M20	GO:0016247	channel regulator activity	82	8	1.82	0.00041	0.0174517
M20	GO:0019001	guanyl nucleotide binding	183	7	4.06	0.00041	0.0174517
M20	GO:0032561	guanyl ribonucleotide binding	183	7	4.06	0.00042	0.0174517
M20	GO:0043176	amine binding	8	3	0.18	0.00046	0.0184767
M20	GO:0005261	cation channel activity	149	10	3.31	0.00103	0.0400371
M21	GO:0016782	transferase activity, transferring sulfu...	35	13	0.2	2.6e-17	3.1356e-14
M21	GO:0015020	glucuronosyltransferase activity	12	5	0.07	9.0e-06	0.005427
M21	GO:1901682	sulfur compound transmembrane transporte...	10	3	0.06	1.5e-05	0.00603
M24	GO:0016491	oxidoreductase activity	325	31	2.39	1.7e-22	2.0502e-19
M24	GO:0016651	oxidoreductase activity, acting on NAD(P...	58	21	0.43	7.5e-11	4.5225e-08
M24	GO:0003824	catalytic activity	2592	38	19.03	1.8e-09	6.3315e-07
M24	GO:0048037	cofactor binding	143	10	1.05	2.1e-09	6.3315e-07
M24	GO:0051287	NAD binding	32	6	0.23	1.8e-06	0.00043416
M24	GO:0003954	NADH dehydrogenase activity	34	20	0.25	1.0e-05	0.00201
M24	GO:0009055	electron carrier activity	63	5	0.46	8.6e-05	0.0148166
M24	GO:0016655	oxidoreductase activity, acting on NAD(P...	38	20	0.28	0.00021	0.0316575
M32	GO:0030276	clathrin binding	27	4	0.15	2.8e-05	0.033768
M33	GO:0005198	structural molecule activity	347	79	11.97	< 1e-30	#N/A
M33	GO:0003735	structural constituent of ribosome	140	77	4.83	< 1e-30	#N/A
M33	GO:0003723	RNA binding	791	148	27.28	< 1e-30	#N/A
M33	GO:1901363	heterocyclic compound binding	2193	157	75.63	< 1e-30	#N/A
M33	GO:0097159	organic cyclic compound binding	2228	157	76.84	< 1e-30	#N/A
M33	GO:0003676	nucleic acid binding	1346	151	46.42	3.0e-27	3.603e-24
M33	GO:0043021	ribonucleoprotein complex binding	45	15	1.55	7.3e-18	4.38365e-15
M33	GO:0008135	translation factor activity, RNA binding	56	38	1.93	3.8e-17	1.52127e-14
M33	GO:0031369	translation initiation factor binding	14	8	0.48	1.7e-09	5.10425e-07
M33	GO:0004576	oligosaccharyl transferase activity	7	6	0.24	4.9e-09	1.17698e-06
M33	GO:0005525	GTP binding	174	13	6	6.2e-05	0.0124103
M33	GO:0019001	guanyl nucleotide binding	183	13	6.31	9.1e-05	0.014412
M33	GO:0032561	guanyl ribonucleotide binding	183	13	6.31	9.6e-05	0.014412
M33	GO:0008312	7S RNA binding	7	6	0.24	0.00023	0.0306922
M36	GO:0019787	ubiquitin-like protein transferase activ...	209	36	1.82	1.5e-27	1.809e-24
M36	GO:0016874	ligase activity	203	19	1.77	3.8e-11	2.2914e-08
M36	GO:0046914	transition metal ion binding	491	19	4.28	6.3e-09	2.5326e-06
M36	GO:0016740	transferase activity	1188	37	10.34	1.0e-08	3.015e-06
M36	GO:0003824	catalytic activity	2592	42	22.57	2.2e-08	5.3064e-06
M36	GO:0044390	ubiquitin-like protein conjugating enzym...	20	4	0.17	2.7e-05	0.005427
M37	GO:0003824	catalytic activity	2592	56	28.77	2.2e-12	2.6532e-09
M37	GO:0048037	cofactor binding	143	13	1.59	1.4e-09	8.442e-07
M37	GO:0004089	carbonate dehydratase activity	9	9	0.1	7.0e-08	2.814e-05
M37	GO:0016829	lyase activity	102	13	1.13	1.2e-07	3.618e-05
M37	GO:0043167	ion binding	2232	41	24.77	1.2e-06	0.0002613
M37	GO:0016491	oxidoreductase activity	325	21	3.61	1.3e-06	0.0002613
M37	GO:1901681	sulfur compound binding	115	9	1.28	2.3e-06	0.000396257
M37	GO:0016903	oxidoreductase activity, acting on the a...	26	8	0.29	5.7e-05	0.00859275
M37	GO:0016769	transferase activity, transferring nitro...	17	4	0.19	0.00012	0.01608
M37	GO:0000062	fatty-acyl-CoA binding	17	4	0.19	0.00024	0.028944
M37	GO:0016885	ligase activity, forming carbon-carbon b...	6	3	0.07	0.00028	0.029145
M37	GO:0019825	oxygen binding	13	3	0.14	0.00029	0.029145
M38	GO:0000149	SNARE binding	55	11	0.42	6.8e-14	8.2008e-11
M38	GO:0005215	transporter activity	477	19	3.66	4.7e-10	2.8341e-07
M38	GO:0005484	SNAP receptor activity	22	5	0.17	4.2e-07	0.00016884
M38	GO:0015294	solute:cation symporter activity	18	8	0.14	9.1e-07	0.0002412
M38	GO:0015296	anion:cation symporter activity	7	6	0.05	1.0e-06	0.0002412
M38	GO:0015081	sodium ion transmembrane transporter act...	24	8	0.18	4.1e-05	0.008241
M38	GO:0005343	organic acid:sodium symporter activity	7	6	0.05	5.7e-05	0.00982029
M38	GO:0005342	organic acid transmembrane transporter a...	38	8	0.29	7.2e-05	0.0098892
M38	GO:0015370	solute:sodium symporter activity	9	7	0.07	8.0e-05	0.0098892
M38	GO:0048306	calcium-dependent protein binding	32	4	0.25	8.2e-05	0.0098892
M38	GO:0022804	active transmembrane transporter activit...	98	12	0.75	0.00037	0.0402
M38	GO:0017022	myosin binding	26	3	0.2	0.00040	0.0402
M39	GO:0030276	clathrin binding	27	10	0.26	2.6e-13	3.1356e-10
M39	GO:0098748	endocytic adaptor activity	9	7	0.09	7.3e-09	4.4019e-06
M39	GO:0008565	protein transporter activity	60	8	0.58	1.3e-07	5.226e-05
M39	GO:0070325	lipoprotein particle receptor binding	10	4	0.1	6.8e-07	0.00020502
M39	GO:0008289	lipid binding	286	13	2.78	6.3e-06	0.00151956
M39	GO:0005509	calcium ion binding	207	10	2.01	1.1e-05	0.002211
M39	GO:0000149	SNARE binding	55	6	0.54	4.9e-05	0.00798975
M39	GO:0060090	binding, bridging	94	7	0.91	5.3e-05	0.00798975
M39	GO:0030674	protein binding, bridging	85	7	0.83	7.0e-05	0.00938
M39	GO:0005515	protein binding	4531	56	44.1	0.00022	0.026532
M40	GO:0060089	molecular transducer activity	719	61	12.89	1.2e-29	1.4472e-26
M40	GO:0009975	cyclase activity	16	13	0.29	3.7e-22	2.2311e-19
M40	GO:0004930	G-protein coupled receptor activity	184	43	3.3	2.7e-15	1.0854e-12
M40	GO:0016849	phosphorus-oxygen lyase activity	16	13	0.29	6.0e-14	1.809e-11
M40	GO:0004112	cyclic-nucleotide phosphodiesterase acti...	19	17	0.34	3.6e-12	8.6832e-10
M40	GO:0030552	cAMP binding	15	8	0.27	9.6e-11	1.65825e-08
M40	GO:0030551	cyclic nucleotide binding	20	9	0.36	1.0e-10	1.65825e-08
M40	GO:0008081	phosphoric diester hydrolase activity	54	17	0.97	1.1e-10	1.65825e-08
M40	GO:0005179	hormone activity	44	12	0.79	5.5e-10	7.37e-08
M40	GO:0004984	olfactory receptor activity	9	9	0.16	9.8e-10	1.18188e-07
M40	GO:0016829	lyase activity	102	13	1.83	2.5e-09	2.74091e-07
M40	GO:0001664	G-protein coupled receptor binding	154	17	2.76	7.0e-08	7.035e-06
M40	GO:1901338	catecholamine binding	7	4	0.13	9.1e-07	8.442e-05
M40	GO:0042562	hormone binding	37	7	0.66	1.2e-06	0.000103371
M40	GO:0008179	adenylate cyclase binding	8	4	0.14	1.9e-06	0.00015276
M40	GO:0051428	peptide hormone receptor binding	15	6	0.27	6.6e-06	0.000497475
M40	GO:1901265	nucleoside phosphate binding	1055	26	18.91	7.7e-06	0.000546247
M40	GO:0042578	phosphoric ester hydrolase activity	184	17	3.3	4.0e-05	0.00268
M40	GO:0005102	receptor binding	712	23	12.76	0.00012	0.007236
M40	GO:0032553	ribonucleotide binding	874	26	15.67	0.00012	0.007236
M40	GO:0030553	cGMP binding	7	3	0.13	0.00030	0.0172286
M40	GO:0008144	drug binding	61	6	1.09	0.00033	0.01809
M40	GO:0003924	GTPase activity	137	8	2.46	0.00047	0.0246443
M40	GO:0016787	hydrolase activity	995	27	17.84	0.00055	0.0276375
M42	GO:0017056	structural constituent of nuclear pore	8	8	0.17	2.1e-16	2.5326e-13
M42	GO:0005487	nucleocytoplasmic transporter activity	13	9	0.28	1.0e-12	6.03e-10
M42	GO:0019789	SUMO transferase activity	9	6	0.19	7.8e-10	3.1356e-07
M42	GO:0016875	ligase activity, forming carbon-oxygen b...	11	8	0.23	1.5e-08	4.5225e-06
M42	GO:0008536	Ran GTPase binding	13	7	0.28	3.1e-08	6.432e-06
M42	GO:0000049	tRNA binding	23	10	0.49	3.2e-08	6.432e-06
M42	GO:0003676	nucleic acid binding	1346	63	28.73	2.5e-06	0.000430714
M42	GO:0045182	translation regulator activity	7	4	0.15	6.6e-06	0.00099495
M42	GO:0016874	ligase activity	203	15	4.33	8.5e-06	0.001139
M42	GO:1901363	heterocyclic compound binding	2193	74	46.8	1.0e-05	0.001206
M42	GO:0097159	organic cyclic compound binding	2228	74	47.55	2.0e-05	0.00219273
M42	GO:0003682	chromatin binding	229	18	4.89	2.6e-05	0.002613
M42	GO:0031386	protein tag	5	3	0.11	9.2e-05	0.00853477
M42	GO:0051213	dioxygenase activity	42	5	0.9	0.00016	0.0137829
M42	GO:0031072	heat shock protein binding	42	6	0.9	0.00048	0.038592
M42	GO:0051427	hormone receptor binding	93	5	1.98	0.00058	0.0437175
M47	GO:0001071	nucleic acid binding transcription facto...	258	12	1.32	1.8e-09	2.1708e-06
M47	GO:0016741	transferase activity, transferring one-c...	105	10	0.54	4.0e-08	2.412e-05
M47	GO:0003677	DNA binding	669	24	3.43	5.6e-07	0.00022512
M47	GO:0003676	nucleic acid binding	1346	25	6.89	3.1e-06	0.00079596
M47	GO:1901363	heterocyclic compound binding	2193	25	11.23	3.3e-06	0.00079596
M47	GO:0097159	organic cyclic compound binding	2228	25	11.41	4.7e-06	0.000930343
M47	GO:0042800	histone methyltransferase activity (H3-K...	10	10	0.05	5.4e-06	0.000930343
M47	GO:0016278	lysine N-methyltransferase activity	25	10	0.13	1.5e-05	0.00226125
M47	GO:0001067	regulatory region nucleic acid binding	244	14	1.25	2.0e-05	0.00268
M47	GO:0008276	protein methyltransferase activity	37	10	0.19	2.5e-05	0.003015
M47	GO:0003682	chromatin binding	229	10	1.17	6.4e-05	0.00701673
M47	GO:0008170	N-methyltransferase activity	42	10	0.22	0.00011	0.011055
M47	GO:0003708	retinoic acid receptor activity	6	2	0.03	0.00014	0.0129877
M47	GO:0016740	transferase activity	1188	15	6.09	0.00035	0.03015
M47	GO:0042393	histone binding	112	5	0.57	0.00062	0.049848
M61	GO:0008353	RNA polymerase II carboxy-terminal domai...	13	8	0.14	1.3e-10	1.5678e-07
M61	GO:0001098	basal transcription machinery binding	20	5	0.22	4.2e-06	0.0025326
M61	GO:0003676	nucleic acid binding	1346	35	14.71	1.1e-05	0.0039195
M61	GO:0000993	RNA polymerase II core binding	17	4	0.19	1.3e-05	0.0039195
M61	GO:0070063	RNA polymerase binding	22	4	0.24	0.00013	0.031356
M61	GO:0003677	DNA binding	669	28	7.31	0.00019	0.03819
M63	GO:1901363	heterocyclic compound binding	2193	141	62.9	< 1e-30	#N/A
M63	GO:0003676	nucleic acid binding	1346	140	38.61	< 1e-30	#N/A
M63	GO:0097159	organic cyclic compound binding	2228	141	63.91	1.2e-30	1.4448e-27
M63	GO:0003723	RNA binding	791	122	22.69	1.5e-14	9.03e-12
M63	GO:0004386	helicase activity	63	13	1.81	8.0e-10	3.21067e-07
M63	GO:0008186	RNA-dependent ATPase activity	22	9	0.63	8.2e-07	0.00024682
M63	GO:0005488	binding	5260	166	150.88	2.3e-06	0.00055384
M63	GO:0017069	snRNA binding	17	11	0.49	4.2e-06	0.0008428
M63	GO:0051427	hormone receptor binding	93	5	2.67	3.5e-05	0.00602
M63	GO:0036094	small molecule binding	1215	60	34.85	7.8e-05	0.011739
M63	GO:0016779	nucleotidyltransferase activity	86	6	2.47	0.00012	0.0160533
M63	GO:0000166	nucleotide binding	1054	60	30.23	0.00015	0.01806
M63	GO:0036002	pre-mRNA binding	13	8	0.37	0.00017	0.0186073
M63	GO:0016859	cis-trans isomerase activity	14	5	0.4	0.00021	0.02107
M63	GO:0031491	nucleosome binding	25	4	0.72	0.00027	0.0250062
M63	GO:0008026	ATP-dependent helicase activity	40	9	1.15	0.00033	0.026488
M63	GO:0001055	RNA polymerase II activity	9	5	0.26	0.00033	0.026488
M63	GO:0016817	hydrolase activity, acting on acid anhyd...	366	14	10.5	0.00043	0.0323575
M64	GO:0051082	unfolded protein binding	46	15	0.43	2.5e-19	3.015e-16
M64	GO:0005200	structural constituent of cytoskeleton	60	13	0.56	3.8e-11	2.2914e-08
M64	GO:0001882	nucleoside binding	856	29	8.04	3.1e-10	1.2462e-07
M64	GO:0043168	anion binding	1239	29	11.63	3.3e-08	9.9495e-06
M64	GO:0097367	carbohydrate derivative binding	1051	29	9.87	5.9e-08	1.42308e-05
M64	GO:0035639	purine ribonucleoside triphosphate bindi...	841	29	7.9	5.8e-07	0.00011658
M64	GO:0016817	hydrolase activity, acting on acid anhyd...	366	16	3.44	1.0e-06	0.000172286
M64	GO:1901265	nucleoside phosphate binding	1055	29	9.91	1.2e-06	0.0001809
M64	GO:0036094	small molecule binding	1215	29	11.41	1.6e-06	0.0002144
M64	GO:0003924	GTPase activity	137	15	1.29	4.8e-06	0.00057888
M64	GO:0051087	chaperone binding	45	6	0.42	8.8e-06	0.0009648
M64	GO:0005198	structural molecule activity	347	13	3.26	1.3e-05	0.0013065
M64	GO:0016787	hydrolase activity	995	17	9.34	2.4e-05	0.00222646
M64	GO:0032553	ribonucleotide binding	874	29	8.21	4.3e-05	0.00370414
M67	GO:0060089	molecular transducer activity	719	62	14.12	1.2e-27	1.4472e-24
M67	GO:0004930	G-protein coupled receptor activity	184	52	3.61	1.8e-20	1.0854e-17
M67	GO:0001653	peptide receptor activity	65	29	1.28	2.9e-14	1.0854e-11
M67	GO:0004143	diacylglycerol kinase activity	12	10	0.24	3.6e-14	1.0854e-11
M67	GO:0016298	lipase activity	53	11	1.04	7.9e-10	1.90548e-07
M67	GO:0005102	receptor binding	712	32	13.98	2.6e-08	5.226e-06
M67	GO:0031683	G-protein beta/gamma-subunit complex bin...	17	5	0.33	1.3e-06	0.000223971
M67	GO:0001664	G-protein coupled receptor binding	154	19	3.02	2.2e-06	0.00033165
M67	GO:0004629	phospholipase C activity	21	9	0.41	3.5e-06	0.000469
M67	GO:0001965	G-protein alpha-subunit binding	9	4	0.18	8.6e-06	0.00103716
M67	GO:0008081	phosphoric diester hydrolase activity	54	9	1.06	9.7e-06	0.00106347
M67	GO:0008289	lipid binding	286	17	5.62	1.4e-05	0.001407
M67	GO:0030594	neurotransmitter receptor activity	44	15	0.86	2.1e-05	0.00194815
M67	GO:0016772	transferase activity, transferring phosp...	509	17	9.99	2.9e-05	0.00249814
M67	GO:0042562	hormone binding	37	6	0.73	4.9e-05	0.0039396
M67	GO:0005179	hormone activity	44	9	0.86	5.6e-05	0.004221
M67	GO:0038023	signaling receptor activity	462	53	9.07	0.00010	0.00709412
M67	GO:0008528	G-protein coupled peptide receptor activ...	63	29	1.24	0.00012	0.00804
M67	GO:0005509	calcium ion binding	207	15	4.06	0.00015	0.00952105
M67	GO:0017046	peptide hormone binding	18	6	0.35	0.00016	0.009648
M67	GO:0004697	protein kinase C activity	14	4	0.27	0.00017	0.00976286
M67	GO:0035014	phosphatidylinositol 3-kinase regulator ...	7	3	0.14	0.00027	0.0148009
M67	GO:0001882	nucleoside binding	856	23	16.81	0.00032	0.0167791
M67	GO:0004871	signal transducer activity	640	62	12.57	0.00052	0.02613
M67	GO:1901265	nucleoside phosphate binding	1055	24	20.71	0.00058	0.0279792
M67	GO:0043169	cation binding	1359	40	26.68	0.00062	0.0287585
M67	GO:0033218	amide binding	134	9	2.63	0.00074	0.0330533
M71	GO:0005201	extracellular matrix structural constitu...	38	23	0.41	7.2e-25	8.6832e-22
M71	GO:0005198	structural molecule activity	347	24	3.73	3.0e-14	1.809e-11
M71	GO:0005518	collagen binding	36	11	0.39	5.5e-10	2.211e-07
M71	GO:0008233	peptidase activity	203	10	2.18	1.0e-07	3.015e-05
M71	GO:0048407	platelet-derived growth factor binding	11	7	0.12	2.8e-07	6.7536e-05
M71	GO:0032403	protein complex binding	496	17	5.34	9.2e-07	0.00018492
M71	GO:0008201	heparin binding	63	7	0.68	1.5e-06	0.000258429
M71	GO:0061134	peptidase regulator activity	72	7	0.77	3.0e-06	0.0004288
M71	GO:0019838	growth factor binding	70	7	0.75	3.2e-06	0.0004288
M71	GO:0005539	glycosaminoglycan binding	84	7	0.9	9.3e-06	0.00112158
M71	GO:0031418	L-ascorbic acid binding	13	4	0.14	3.3e-05	0.003618
M71	GO:0048029	monosaccharide binding	43	4	0.46	3.7e-05	0.0037185
M71	GO:0019842	vitamin binding	47	4	0.51	6.3e-05	0.00584446
M71	GO:1901681	sulfur compound binding	115	7	1.24	0.00015	0.012864
M71	GO:0051213	dioxygenase activity	42	5	0.45	0.00016	0.012864
M71	GO:0044877	macromolecular complex binding	730	18	7.85	0.00021	0.0158287
M71	GO:0004222	metalloendopeptidase activity	32	7	0.34	0.00041	0.0290859
M75	GO:0003823	antigen binding	32	10	0.13	9.0e-18	1.0854e-14
M75	GO:0033218	amide binding	134	11	0.55	1.1e-12	6.633e-10
M75	GO:0032395	MHC class II receptor activity	8	7	0.03	2.9e-12	1.1658e-09
M75	GO:0023023	MHC protein complex binding	12	5	0.05	4.9e-06	0.00135072
M75	GO:0042605	peptide antigen binding	17	8	0.07	5.6e-06	0.00135072
M75	GO:0042287	MHC protein binding	12	3	0.05	3.6e-05	0.00689143
M75	GO:0032403	protein complex binding	496	9	2.03	4.0e-05	0.00689143
M75	GO:0060089	molecular transducer activity	719	10	2.95	0.00028	0.04221
M77	GO:0005198	structural molecule activity	347	26	2.19	2.3e-24	2.7738e-21
M77	GO:0003735	structural constituent of ribosome	140	26	0.88	1.2e-11	7.236e-09
M77	GO:0003723	RNA binding	791	22	5	7.4e-06	0.0029748
M77	GO:0003676	nucleic acid binding	1346	22	8.5	1.4e-05	0.004221
M77	GO:1901363	heterocyclic compound binding	2193	22	13.85	7.6e-05	0.0183312
M77	GO:0097159	organic cyclic compound binding	2228	22	14.07	0.00010	0.0201
M77	GO:0043021	ribonucleoprotein complex binding	45	3	0.28	0.00022	0.0379029
M80	GO:0016746	transferase activity, transferring acyl ...	138	12	1.01	1.4e-08	1.6884e-05
M80	GO:0016410	N-acyltransferase activity	49	12	0.36	5.2e-06	0.0031356
M80	GO:0016407	acetyltransferase activity	59	12	0.43	6.4e-05	0.025728
M82	GO:0030246	carbohydrate binding	105	13	0.68	3.8e-14	4.5828e-11
M82	GO:0048029	monosaccharide binding	43	8	0.28	1.7e-08	1.0251e-05
M82	GO:0003824	catalytic activity	2592	31	16.82	2.5e-06	0.001005
M82	GO:0004683	calmodulin-dependent protein kinase acti...	20	5	0.13	4.6e-06	0.0013869
M82	GO:0005536	glucose binding	9	7	0.06	8.5e-06	0.0017487
M82	GO:0031432	titin binding	8	3	0.05	8.7e-06	0.0017487
M82	GO:1901476	carbohydrate transporter activity	12	3	0.08	1.2e-05	0.00206743
M82	GO:0019208	phosphatase regulator activity	30	4	0.19	2.0e-05	0.002814
M82	GO:0008179	adenylate cyclase binding	8	3	0.05	2.1e-05	0.002814
M82	GO:0035256	G-protein coupled glutamate receptor bin...	6	3	0.04	2.4e-05	0.00285055
M82	GO:0030235	nitric-oxide synthase regulator activity	9	3	0.06	2.6e-05	0.00285055
M82	GO:0015144	carbohydrate transmembrane transporter a...	12	3	0.08	3.3e-05	0.0033165
M82	GO:0035254	glutamate receptor binding	27	3	0.18	4.9e-05	0.00454569
M82	GO:0004689	phosphorylase kinase activity	5	5	0.03	6.4e-05	0.00551314
M82	GO:0016208	AMP binding	10	3	0.06	7.1e-05	0.0057084
M82	GO:0050998	nitric-oxide synthase binding	12	3	0.08	8.1e-05	0.00574624
M82	GO:0031996	thioesterase binding	12	3	0.08	8.1e-05	0.00574624
M82	GO:0019211	phosphatase activator activity	9	3	0.06	1.0e-04	0.0067
M82	GO:0005516	calmodulin binding	85	5	0.55	0.00012	0.00761684
M82	GO:0019200	carbohydrate kinase activity	15	4	0.1	0.00013	0.007839
M82	GO:0043548	phosphatidylinositol 3-kinase binding	19	3	0.12	0.00017	0.00976286
M82	GO:0043274	phospholipase binding	16	3	0.1	0.00020	0.0109636
M82	GO:0015294	solute:cation symporter activity	18	3	0.12	0.00028	0.0146817
M82	GO:0030170	pyridoxal phosphate binding	30	3	0.19	0.00042	0.021105
M82	GO:0048306	calcium-dependent protein binding	32	3	0.21	0.00083	0.0400392
M82	GO:1901265	nucleoside phosphate binding	1055	12	6.84	0.00090	0.0417462
M82	GO:0035251	UDP-glucosyltransferase activity	8	3	0.05	0.00098	0.0437733
M82	GO:0019209	kinase activator activity	33	3	0.21	0.00112	0.04824
M84	GO:0003684	damaged DNA binding	51	23	0.58	3.3e-18	3.9798e-15
M84	GO:0003824	catalytic activity	2592	57	29.65	4.2e-12	2.5326e-09
M84	GO:0003677	DNA binding	669	40	7.65	9.5e-11	3.819e-08
M84	GO:0032404	mismatch repair complex binding	7	6	0.08	1.7e-09	5.1255e-07
M84	GO:0003676	nucleic acid binding	1346	42	15.4	8.2e-08	1.97784e-05
M84	GO:0004518	nuclease activity	88	11	1.01	3.3e-07	6.633e-05
M84	GO:0016798	hydrolase activity, acting on glycosyl b...	50	11	0.57	5.4e-07	8.04e-05
M84	GO:0016779	nucleotidyltransferase activity	86	10	0.98	5.9e-07	8.04e-05
M84	GO:0003689	DNA clamp loader activity	5	5	0.06	6.0e-07	8.04e-05
M84	GO:0034061	DNA polymerase activity	20	9	0.23	3.2e-06	0.00038592
M84	GO:0008094	DNA-dependent ATPase activity	47	11	0.54	4.6e-06	0.000504327
M84	GO:0030983	mismatched DNA binding	9	7	0.1	6.8e-06	0.0006834
M84	GO:1901363	heterocyclic compound binding	2193	44	25.09	1.0e-05	0.000927692
M84	GO:0097159	organic cyclic compound binding	2228	44	25.49	1.6e-05	0.00137829
M84	GO:0016799	hydrolase activity, hydrolyzing N-glycos...	14	9	0.16	3.5e-05	0.002814
M84	GO:0016787	hydrolase activity	995	37	11.38	3.8e-05	0.00286425
M84	GO:0016887	ATPase activity	172	13	1.97	7.4e-05	0.00524965
M84	GO:0036459	ubiquitinyl hydrolase activity	56	9	0.64	0.00011	0.00737
M84	GO:0003906	DNA-(apurinic or apyrimidinic site) lyas...	8	5	0.09	0.00018	0.0114253
M84	GO:0032182	ubiquitin-like protein binding	65	6	0.74	0.00023	0.013869
M84	GO:0033170	protein-DNA loading ATPase activity	5	5	0.06	0.00030	0.0172286
M84	GO:0008234	cysteine-type peptidase activity	89	9	1.02	0.00062	0.0339873
M87	GO:0016491	oxidoreductase activity	325	18	1.61	8.0e-12	9.648e-09
M87	GO:0048037	cofactor binding	143	9	0.71	4.6e-10	2.7738e-07
M87	GO:0016651	oxidoreductase activity, acting on NAD(P...	58	14	0.29	1.4e-08	5.628e-06
M87	GO:0009055	electron carrier activity	63	6	0.31	4.8e-07	0.00014472
M87	GO:0003824	catalytic activity	2592	25	12.83	3.5e-06	0.0008442
M87	GO:0051540	metal cluster binding	34	4	0.17	5.3e-06	0.0010653
M87	GO:0000062	fatty-acyl-CoA binding	17	3	0.08	0.00011	0.0189514
M90	GO:0005215	transporter activity	477	41	3.34	< 1e-30	#N/A
M90	GO:0015079	potassium ion transmembrane transporter ...	77	41	0.54	1.0e-23	1.205e-20
M90	GO:0005267	potassium channel activity	71	41	0.5	1.7e-18	1.02425e-15
M90	GO:0044325	ion channel binding	69	11	0.48	5.2e-15	2.08867e-12
M90	GO:0000155	phosphorelay sensor kinase activity	6	6	0.04	3.6e-14	1.0845e-11
M90	GO:0005261	cation channel activity	149	41	1.04	4.6e-14	1.1086e-11
M90	GO:0005244	voltage-gated ion channel activity	102	41	0.71	1.6e-13	3.21333e-11
M90	GO:0022838	substrate-specific channel activity	190	41	1.33	1.4e-12	2.41e-10
M90	GO:0022803	passive transmembrane transporter activi...	199	41	1.39	2.8e-12	4.2175e-10
M90	GO:0004673	protein histidine kinase activity	7	6	0.05	6.1e-12	8.16722e-10
M90	GO:0016247	channel regulator activity	82	12	0.57	1.7e-11	2.0485e-09
M90	GO:0016775	phosphotransferase activity, nitrogenous...	11	6	0.08	2.0e-11	2.19091e-09
M90	GO:0022832	voltage-gated channel activity	102	41	0.71	3.0e-11	2.78077e-09
M90	GO:0005216	ion channel activity	187	41	1.31	3.0e-11	2.78077e-09
M90	GO:0005249	voltage-gated potassium channel activity	59	38	0.41	1.4e-10	1.205e-08
M90	GO:0015077	monovalent inorganic cation transmembran...	156	41	1.09	6.8e-08	5.46267e-06
M90	GO:0046873	metal ion transmembrane transporter acti...	163	41	1.14	5.4e-07	4.06688e-05
M90	GO:0022843	voltage-gated cation channel activity	95	38	0.67	7.0e-07	4.96176e-05
M90	GO:0015459	potassium channel regulator activity	33	12	0.23	4.3e-06	0.000287861
M90	GO:0005057	receptor signaling protein activity	89	6	0.62	6.2e-06	0.000393211
M90	GO:0022857	transmembrane transporter activity	362	41	2.53	6.8e-06	0.0004097
M90	GO:0008324	cation transmembrane transporter activit...	255	41	1.79	5.0e-05	0.00286905
M90	GO:0022891	substrate-specific transmembrane transpo...	344	41	2.41	5.8e-05	0.00317682
M90	GO:0005251	delayed rectifier potassium channel acti...	28	25	0.2	0.00014	0.00733478
M90	GO:0022836	gated channel activity	167	41	1.17	0.00030	0.0150625
M90	GO:0098772	molecular function regulator	608	12	4.26	0.00065	0.03133
M90	GO:0097110	scaffold protein binding	37	3	0.26	0.00079	0.0366135
M99	GO:0005198	structural molecule activity	347	36	2.96	< 1e-30	#N/A
M99	GO:0003735	structural constituent of ribosome	140	36	1.2	3.0e-16	3.615e-13
M99	GO:1901363	heterocyclic compound binding	2193	34	18.72	9.9e-10	5.96475e-07
M99	GO:0097159	organic cyclic compound binding	2228	34	19.02	1.6e-09	6.42667e-07
M99	GO:0003723	RNA binding	791	33	6.75	1.8e-08	5.4225e-06
M99	GO:0003676	nucleic acid binding	1346	33	11.49	7.3e-07	0.00017593
M99	GO:0043021	ribonucleoprotein complex binding	45	4	0.38	1.3e-05	0.00261083
M99	GO:0019843	rRNA binding	33	8	0.28	2.5e-05	0.00430357
M103	GO:0033218	amide binding	134	6	0.41	2.4e-06	0.0015075
M103	GO:0003823	antigen binding	32	4	0.1	2.5e-06	0.0015075
M103	GO:0001948	glycoprotein binding	71	4	0.22	7.6e-05	0.030552
M108	GO:0019787	ubiquitin-like protein transferase activ...	209	18	1.11	1.4e-14	1.6884e-11
M108	GO:0016740	transferase activity	1188	18	6.29	7.4e-07	0.00044622
M108	GO:0016874	ligase activity	203	8	1.07	2.7e-05	0.010854

## Sheet: Reactome
Module	Pathway	Hit	oddsRatio	p.value	FDR
M2	Synthesis of active ubiquitin: roles of E1 and E2 enzymes	18	30.771	1.7281e-18	3.24537e-15
M2	Protein ubiquitination	20	19.3566	3.02532e-17	2.84077e-14
M2	Deubiquitination	30	6.97217	3.63057e-14	2.27274e-11
M2	Antigen processing: Ubiquitination & Proteasome degradation	26	6.1249	1.77197e-11	8.31939e-09
M2	Regulation of FZD by ubiquitination	10	25.6293	2.06542e-10	7.75773e-08
M2	Hedgehog 'on' state	15	10.2646	4.27452e-10	1.33792e-07
M2	Class I MHC mediated antigen processing & presentation	26	4.92834	1.1948e-09	3.20549e-07
M2	Post-translational protein modification	47	3.15683	2.10227e-09	4.93509e-07
M2	UCH proteinases	14	9.0978	6.05962e-09	1.26444e-06
M2	Signaling by Hedgehog	16	6.68008	2.83885e-08	5.33137e-06
M2	Regulation of innate immune responses to cytosolic DNA	7	29.9179	4.72419e-08	7.836e-06
M2	TCF dependent signaling in response to WNT	18	5.603	5.00703e-08	7.836e-06
M2	Ub-specific processing proteases	17	5.66919	9.56626e-08	1.38196e-05
M2	Stimuli-sensing channels	8	14.6534	4.29175e-07	5.75708e-05
M2	PTK6 Regulates Proteins Involved in RNA Processing	5	51.1851	6.646e-07	8.32079e-05
M2	Signaling by Wnt	20	4.09371	1.01832e-06	0.000119525
M2	Downregulation of TGF-beta receptor signaling	7	13.8209	3.12004e-06	0.000344673
M2	Signaling by TGF-beta Receptor Complex	10	7.3372	4.40593e-06	0.000459686
M2	IRF3-mediated induction of type I IFN	5	28.4555	4.93708e-06	0.000487991
M2	STING mediated induction of host immune responses	5	23.3001	1.04169e-05	0.000931572
M2	TGF-beta receptor signaling activates SMADs	7	11.2241	1.00979e-05	0.000931572
M2	Downregulation of SMAD2/3:SMAD4 transcriptional activity	6	13.3812	1.83235e-05	0.00156416
M2	GLI proteins bind promoters of Hh responsive genes to promote transcription	4	34.1524	2.75134e-05	0.00224653
M2	Activated NOTCH1 Transmits Signal to the Nucleus	6	11.8435	3.31919e-05	0.00259727
M2	Hedgehog 'off' state	10	5.64428	3.47548e-05	0.00261078
M2	Cytosolic sensors of pathogen-associated DNA	8	7.20886	4.23291e-05	0.00294423
M2	Metabolism of proteins	47	2.10764	4.12999e-05	0.00294423
M2	Signal Transduction	60	1.9529	4.55768e-05	0.0030569
M2	Adaptive Immune System	27	2.57407	5.83386e-05	0.00377793
M2	Regulation of TP53 Degradation	6	9.93486	7.81272e-05	0.00473299
M2	Regulation of TP53 Expression and Degradation	6	9.93486	7.81272e-05	0.00473299
M2	Degradation of AXIN	7	7.18775	0.000126308	0.00741267
M2	Downregulation of ERBB2 signaling	5	10.2632	0.000269142	0.0153166
M2	Transcriptional activity of SMAD2/SMAD3:SMAD4 heterotrimer	6	7.5156	0.000303984	0.0167906
M2	Signaling by NOTCH1	7	5.89382	0.000381883	0.0199216
M2	Signaling by PTK6	7	5.89382	0.000381883	0.0199216
M2	Signaling by ERBB2	6	6.84678	0.000476181	0.0241694
M2	Ion channel transport	8	4.77898	0.000555528	0.0274548
M2	Downregulation of ERBB4 signaling	3	21.9699	0.000790531	0.0371853
M2	Regulation of TP53 Activity through Methylation	4	11.4038	0.000792019	0.0371853
M2	Axonal growth inhibition (RHOA activation)	3	19.2319	0.00107102	0.0490581
M4	Rho GTPase cycle	39	29.5696	1.27179e-36	2.38842e-33
M4	Signaling by Rho GTPases	52	15.0043	2.00903e-34	1.88648e-31
M4	RHO GTPases Activate NADPH Oxidases	9	72.287	7.21392e-13	4.51591e-10
M4	RHO GTPase Effectors	18	8.00258	4.45026e-10	2.0894e-07
M4	Signal Transduction	54	3.04259	6.17e-09	2.31745e-06
M4	GABA A receptor activation	6	44.3388	4.1602e-08	1.30214e-05
M4	Cross-presentation of particulate exogenous antigens (phagosomes)	5	63.1704	1.55134e-07	4.16202e-05
M4	Ligand-gated ion channel transport	6	31.3018	2.14642e-07	5.03873e-05
M4	RHO GTPases activate CIT	5	31.6721	2.12237e-06	0.000442868
M4	ROS, RNS production in phagocytes	5	17.0763	2.74909e-05	0.00516279
M4	GABA receptor activation	6	11.341	3.56879e-05	0.0060929
M4	Detoxification of Reactive Oxygen Species	5	15.3148	4.36887e-05	0.00683728
M4	RHO GTPases activate PKNs	5	11.1059	0.000171884	0.0248306
M4	Sema4D induced cell migration and growth-cone collapse	4	16.147	0.000213567	0.0286485
M4	RHO GTPases Activate Rhotekin and Rhophilins	3	33.2472	0.00023017	0.0288173
M4	Sema4D in semaphorin signaling	4	14.216	0.000329789	0.038709
M8	COPII (Coat Protein 2) Mediated Vesicle Transport	17	69.6207	1.08567e-22	2.03889e-19
M8	ER to Golgi Anterograde Transport	17	35.1434	2.68677e-18	2.52288e-15
M8	Asparagine N-linked glycosylation	21	21.1844	9.87843e-18	6.1839e-15
M8	Transport to the Golgi and subsequent modification	17	30.1663	2.68186e-17	1.25913e-14
M8	RAB GEFs exchange GTP for GDP on RABs	11	34.3984	1.22252e-12	4.5918e-10
M8	Membrane Trafficking	21	10.5348	2.73734e-12	8.56788e-10
M8	Vesicle-mediated transport	21	10.0086	6.60627e-12	1.77237e-09
M8	Post-translational protein modification	21	6.54322	7.15899e-09	1.68057e-06
M8	ER Quality Control Compartment (ERQC)	4	52.6442	3.01476e-06	0.000566173
M8	Metabolism of proteins	21	4.36882	2.74172e-06	0.000566173
M8	Calnexin/calreticulin cycle	4	41.2475	7.09014e-06	0.00121048
M8	Cargo concentration in the ER	4	33.924	1.42413e-05	0.00222876
M8	N-glycan trimming in the ER and Calnexin/Calreticulin cycle	4	29.7029	2.296e-05	0.00331684
M8	Antigen Presentation: Folding, assembly and peptide loading of class I MHC	3	30.9827	0.00021889	0.0293626
M14	Rho GTPase cycle	25	43.7784	1.42184e-27	2.67022e-24
M14	Signaling by Rho GTPases	28	18.6728	2.481e-21	2.32966e-18
M14	RHO GTPases Activate Rhotekin and Rhophilins	4	101.594	3.63288e-07	0.000227419
M14	Signal Transduction	28	3.64498	2.41246e-06	0.00113265
M15	Transport of Mature mRNA derived from an Intron-Containing Transcript	28	71.9809	8.6536e-36	1.62515e-32
M15	Post-Elongation Processing of Intron-Containing pre-mRNA	26	83.9045	6.55074e-35	4.10076e-32
M15	mRNA 3'-end processing	26	83.9045	6.55074e-35	4.10076e-32
M15	Transport of Mature Transcript to Cytoplasm	28	63.2613	1.69597e-34	7.9626e-32
M15	Cleavage of Growing Transcript in the Termination Region	26	71.2362	1.86194e-33	4.99533e-31
M15	Post-Elongation Processing of the Transcript	26	71.2362	1.86194e-33	4.99533e-31
M15	RNA Polymerase II Transcription Termination	26	71.2362	1.86194e-33	4.99533e-31
M15	RNA Polymerase II Transcription	26	33.0036	3.68022e-26	8.63932e-24
M15	Processing of Capped Intron-Containing Pre-mRNA	28	20.9465	4.5488e-23	9.49182e-21
M15	mRNA Splicing - Major Pathway	16	15.7436	8.03221e-13	1.50845e-10
M15	mRNA Splicing	16	15.0311	1.53121e-12	2.61419e-10
M15	Gene Expression	36	5.051	7.87284e-11	1.2321e-08
M15	tRNA processing in the nucleus	7	21.4216	1.78847e-07	2.58365e-05
M15	tRNA processing	7	12.3099	5.47755e-06	0.000734774
M20	G alpha (i) signalling events	95	32.1818	5.4081e-83	1.01564e-79
M20	GPCR ligand binding	93	16.582	8.53227e-62	8.0118e-59
M20	Class A/1 (Rhodopsin-like receptors)	81	20.5213	1.25753e-60	7.87214e-58
M20	GPCR downstream signaling	96	11.6455	2.4404e-52	1.14577e-49
M20	Peptide ligand-binding receptors	54	22.5337	3.47883e-44	1.30665e-41
M20	Signaling by GPCR	99	7.33972	4.89478e-39	1.53207e-36
M20	Chemokine receptors bind chemokines	21	41.1054	6.54302e-23	1.7554e-20
M20	Activation of GABAB receptors	17	21.8946	1.45986e-15	3.04625e-13
M20	GABA B receptor activation	17	21.8946	1.45986e-15	3.04625e-13
M20	Activation of G protein gated Potassium channels	14	28.6622	2.44518e-14	3.82671e-12
M20	G protein gated Potassium channels	14	28.6622	2.44518e-14	3.82671e-12
M20	Inhibition of voltage gated Ca2+ channels via Gbeta/gamma subunits	14	28.6622	2.44518e-14	3.82671e-12
M20	GABA receptor activation	17	16.3109	6.94347e-14	1.00306e-11
M20	Inwardly rectifying K+ channels	14	24.2622	1.36569e-13	1.83197e-11
M20	Signal Transduction	99	2.83138	1.46469e-13	1.83379e-11
M20	Regulation of Complement cascade	10	32.1491	4.91008e-11	5.76321e-09
M20	Complement cascade	11	21.5538	1.37322e-10	1.51701e-08
M20	Amine ligand-binding receptors	11	19.0711	3.84528e-10	4.01191e-08
M20	G-protein activation	10	19.5975	1.91146e-09	1.88932e-07
M20	Class C/3 (Metabotropic glutamate/pheromone receptors)	8	36.0449	2.23819e-09	2.10166e-07
M20	Potassium Channels	14	8.89707	8.14941e-09	7.2879e-07
M20	Lysosphingolipid and LPA receptors	7	35.0522	2.61483e-08	2.232e-06
M20	Neurotransmitter Receptor Binding And Downstream Transmission In The Postsynaptic Cell	17	6.2382	2.73354e-08	2.232e-06
M20	G alpha (z) signalling events	10	11.5691	1.20693e-07	9.44419e-06
M20	ADP signalling through P2Y purinoceptor 12	8	18.0325	1.29349e-07	9.71672e-06
M20	Cooperation of PDCL (PhLP1) and TRiC/CCT in G-protein beta folding	9	11.9376	4.01022e-07	2.89661e-05
M20	Adrenaline,noradrenaline inhibits insulin secretion	8	13.3596	8.48254e-07	5.90008e-05
M20	Signal amplification	8	12.027	1.65738e-06	0.000111163
M20	Transmission across Chemical Synapses	17	4.43579	2.0848e-06	0.000135009
M20	Interleukin-10 signaling	8	11.2768	2.50174e-06	0.000156609
M20	Metabolism of Angiotensinogen to Angiotensins	5	32.1466	3.6894e-06	0.000223506
M20	Serotonin receptors	5	25.0234	8.97945e-06	0.000526982
M20	Terminal pathway of complement	4	45.0027	1.54222e-05	0.000877664
M20	Opioid Signalling	10	6.01801	2.14981e-05	0.00118745
M20	Chaperonin-mediated protein folding	9	5.56548	9.28453e-05	0.00498182
M20	Protein folding	9	5.14246	0.000160027	0.00834807
M20	Classical Kir channels	3	45.0021	0.000201946	0.0102501
M20	Nucleotide-like (purinergic) receptors	4	16.3965	0.000265098	0.0131011
M20	Platelet activation, signaling and aggregation	13	3.47312	0.000272067	0.0131011
M20	Neuronal System	17	2.82219	0.000373837	0.0175517
M20	Phase 4 - resting membrane potential	3	27.0259	0.000546774	0.0244486
M20	Regulation of insulin secretion	8	4.81559	0.000536565	0.0244486
M20	Peptide hormone metabolism	6	6.15455	0.000811901	0.0354593
M20	Thrombin signalling through proteinase activated receptors (PARs)	5	7.78082	0.000857222	0.0365878
M21	Glycosaminoglycan metabolism	24	38.0951	9.97976e-26	1.8742e-22
M21	Chondroitin sulfate biosynthesis	16	138.408	2.61872e-25	2.45898e-22
M21	Chondroitin sulfate/dermatan sulfate metabolism	19	66.5689	6.2359e-25	3.90367e-22
M21	Cytosolic sulfonation of small molecules	12	151.087	7.16289e-20	3.36298e-17
M21	Metabolism of carbohydrates	24	17.406	1.1402e-18	4.28257e-16
M21	Phase II conjugation	12	38.8097	2.76342e-14	8.64951e-12
M21	Dermatan sulfate biosynthesis	8	131.542	1.73572e-13	4.65668e-11
M21	Biological oxidations	12	22.0357	1.04639e-11	2.4564e-09
M21	Transport and synthesis of PAPS	5	136.73	5.1546e-09	1.07559e-06
M21	Defective CHST14 causes EDS, musculocontractural type	5	116.907	8.78504e-09	1.37486e-06
M21	Defective CHST3 causes SEDCJD	5	116.907	8.78504e-09	1.37486e-06
M21	Defective CHSY1 causes TPBS	5	116.907	8.78504e-09	1.37486e-06
M21	CS/DS degradation	5	63.2414	9.17716e-08	1.32575e-05
M21	Defective B3GALT6 causes EDSP2 and SEMDJL1	5	43.355	4.3964e-07	5.16028e-05
M21	Defective B3GAT3 causes JDSSDHD	5	43.355	4.3964e-07	5.16028e-05
M21	Defective B4GALT7 causes EDS, progeroid type	5	43.355	4.3964e-07	5.16028e-05
M21	Metabolism	31	3.59941	5.95269e-07	6.57597e-05
M21	Diseases of glycosylation	6	23.0417	8.68762e-07	9.06408e-05
M21	Diseases associated with glycosaminoglycan metabolism	5	34.3593	1.19318e-06	0.000117937
M21	A tetrasaccharide linker sequence is required for GAG synthesis	5	31.7273	1.68747e-06	0.000158454
M21	Heparan sulfate/heparin (HS-GAG) metabolism	5	17.2134	2.50972e-05	0.00224441
M21	Regulation of Insulin-like Growth Factor (IGF) transport and uptake by Insulin-like Growth Factor Binding Proteins (IGFBPs)	3	44.903	8.74612e-05	0.00746601
M21	ECM proteoglycans	4	15.7407	0.000219715	0.0179402
M21	Multifunctional anion exchangers	2	163.26	0.000232347	0.0181811
M24	The citric acid (TCA) cycle and respiratory electron transport	35	31.3774	1.0073e-33	1.8917e-30
M24	Complex I biogenesis	26	67.2075	4.92283e-33	4.62254e-30
M24	Respiratory electron transport	26	40.9264	1.36413e-28	8.53943e-26
M24	Respiratory electron transport, ATP synthesis by chemiosmotic coupling, and heat production by uncoupling proteins.	26	32.2408	2.32446e-26	1.09134e-23
M24	Citric acid cycle (TCA cycle)	9	55.0269	3.00851e-12	1.13e-09
M24	Pyruvate metabolism and Citric Acid (TCA) cycle	9	26.2153	7.39343e-10	2.31414e-07
M24	Metabolism	45	3.68819	1.25025e-09	3.35424e-07
M24	Mitochondrial Fatty Acid Beta-Oxidation	4	27.4005	3.29645e-05	0.00773841
M24	Gluconeogenesis	4	17.9391	0.000141216	0.0294671
M24	Cobalamin (Cbl, vitamin B12) transport and metabolism	3	31.764	0.000230835	0.0433508
M32	Clathrin-mediated endocytosis	25	37.2391	2.19392e-26	4.12018e-23
M32	Cargo recognition for clathrin-mediated endocytosis	19	40.3076	1.92266e-21	1.80538e-18
M32	Membrane Trafficking	25	8.95905	3.26503e-13	2.04391e-10
M32	Vesicle-mediated transport	25	8.51117	9.09102e-13	4.26824e-10
M32	EGFR downregulation	7	56.3842	5.03577e-10	1.89144e-07
M32	Negative regulation of MET activity	5	44.5774	3.87362e-07	0.000121244
M32	Signaling by EGFR	10	5.83004	3.94643e-05	0.0105877
M32	Signaling by MET	5	14.9162	4.75935e-05	0.0111726
M32	InlB-mediated entry of Listeria monocytogenes into host cell	3	39.1357	0.000123234	0.0257148
M32	Deubiquitination	8	6.16273	0.000140978	0.0264757
M32	Spry regulation of FGF signaling	3	31.8122	0.000210155	0.0358792
M32	Listeria monocytogenes entry into host cells	3	28.295	0.000285665	0.0447065
M33	Translation	139	28.4871	4.23102e-110	7.94586e-107
M33	Cap-dependent Translation Initiation	105	28.2226	1.00322e-85	6.28015e-83
M33	Eukaryotic Translation Initiation	105	28.2226	1.00322e-85	6.28015e-83
M33	SRP-dependent cotranslational protein targeting to membrane	102	29.3055	1.31454e-84	6.17176e-82
M33	GTP hydrolysis and joining of the 60S ribosomal subunit	99	28.4366	1.48958e-81	5.59487e-79
M33	3' -UTR-mediated translational regulation	98	28.4278	8.27896e-81	2.22113e-78
M33	L13a-mediated translational silencing of Ceruloplasmin expression	98	28.4278	8.27896e-81	2.22113e-78
M33	Nonsense Mediated Decay (NMD) enhanced by the Exon Junction Complex (EJC)	98	27.6462	5.32646e-80	1.11145e-77
M33	Nonsense-Mediated Decay (NMD)	98	27.6462	5.32646e-80	1.11145e-77
M33	Formation of a pool of free 40S subunits	91	29.3034	2.18842e-76	4.10984e-74
M33	Nonsense Mediated Decay (NMD) independent of the Exon Junction Complex (EJC)	84	28.9547	8.54668e-71	1.45915e-68
M33	Eukaryotic Translation Termination	83	29.3017	2.61589e-70	4.09386e-68
M33	Eukaryotic Translation Elongation	80	29.3011	5.23243e-68	7.55884e-66
M33	Selenocysteine synthesis	80	28.5808	1.8766e-67	2.51733e-65
M33	Peptide chain elongation	79	29.3009	3.07928e-67	3.85525e-65
M33	Viral mRNA Translation	77	29.3005	1.0766e-65	1.26366e-63
M33	Selenoamino acid metabolism	80	22.7733	3.43078e-62	3.79e-60
M33	Major pathway of rRNA processing in the nucleolus and cytosol	89	17.1742	7.51792e-61	7.8437e-59
M33	rRNA processing in the nucleus and cytosol	90	16.2958	5.34044e-60	5.27861e-58
M33	rRNA processing	90	15.4388	1.7054e-58	1.60137e-56
M33	Influenza Viral RNA Transcription and Replication	77	18.8186	1.10689e-55	9.89879e-54
M33	Influenza Infection	78	17.2012	3.51668e-54	2.98275e-52
M33	Influenza Life Cycle	77	17.6437	3.653e-54	2.98275e-52
M33	Ribosomal scanning and start codon recognition	51	27.6971	2.80246e-44	2.10521e-42
M33	Translation initiation complex formation	51	27.6971	2.80246e-44	2.10521e-42
M33	Activation of the mRNA upon binding of the cap-binding complex and eIFs, and subsequent binding to 43S	51	27.1858	5.18585e-44	3.74578e-42
M33	Formation of the ternary complex, and subsequently, the 43S complex	47	29.2937	7.60529e-42	5.2899e-40
M33	Metabolism of amino acids and derivatives	80	9.2794	6.96066e-40	4.66861e-38
M33	Gene Expression	168	4.18034	5.92357e-36	3.83602e-34
M33	Infectious disease	81	7.35907	2.05723e-34	1.28783e-32
M33	Metabolism of proteins	157	4.02255	9.84951e-33	5.9669e-31
M33	Disease	82	3.70937	2.49856e-18	1.46634e-16
M33	Recycling of eIF2:GDP	8	29.2834	1.64446e-08	9.35845e-07
M33	Antiviral mechanism by IFN-stimulated genes	15	6.98652	5.37018e-08	2.88149e-06
M33	ISG15 antiviral mechanism	15	6.98652	5.37018e-08	2.88149e-06
M33	XBP1(S) activates chaperone genes	10	10.1191	4.89855e-07	2.55541e-05
M33	IRE1alpha activates chaperones	10	9.46426	8.10939e-07	4.11606e-05
M33	Synthesis of diphthamide-EEF2	6	29.2829	1.08906e-06	5.38225e-05
M33	Unfolded Protein Response (UPR)	12	6.28906	2.7621e-06	0.000133006
M33	Interferon Signaling	15	3.86303	3.44025e-05	0.0016152
M33	Synthesis, secretion, and inactivation of Glucose-dependent Insulinotropic Polypeptide (GIP)	5	18.3253	4.25616e-05	0.00194953
M33	Protein methylation	6	11.0024	6.5573e-05	0.00293205
M33	Metabolism	83	1.7093	6.94749e-05	0.00303428
M33	Synthesis, secretion, and deacylation of Ghrelin	5	13.3311	0.000132665	0.00566239
M33	Incretin synthesis, secretion, and inactivation	5	11.2818	0.000245908	0.0100395
M33	Synthesis, secretion, and inactivation of Glucagon-like Peptide-1 (GLP-1)	5	11.2818	0.000245908	0.0100395
M33	Gamma carboxylation, hypusine formation and arylsulfatase activation	6	6.0725	0.000977578	0.0390615
M36	Antigen processing: Ubiquitination & Proteasome degradation	42	22.4827	2.66256e-34	5.00028e-31
M36	Class I MHC mediated antigen processing & presentation	42	18.0915	5.52017e-31	5.18344e-28
M36	Adaptive Immune System	42	9.10282	8.98154e-21	5.62245e-18
M36	Immune System	43	4.10909	1.38229e-10	6.48986e-08
M36	Association of TriC/CCT with target proteins during biosynthesis	7	30.2073	2.26475e-08	8.5064e-06
M36	Amyloid fiber formation	6	17.0711	4.21923e-06	0.00132062
M36	Chaperonin-mediated protein folding	7	11.1931	9.05033e-06	0.00242807
M36	Protein folding	7	10.348	1.45535e-05	0.00341644
M36	Circadian Clock	6	11.6754	3.05752e-05	0.00638003
M36	Prolactin receptor signaling	3	34.9254	0.000182615	0.0342951
M37	Glyoxylate metabolism and glycine degradation	17	82.9848	1.64601e-23	3.0912e-20
M37	Pyruvate metabolism and Citric Acid (TCA) cycle	19	44.0278	3.74791e-22	3.51929e-19
M37	Pyruvate metabolism	16	67.3138	3.07003e-21	1.92184e-18
M37	Metabolism of amino acids and derivatives	29	10.6674	1.4001e-17	6.57348e-15
M37	Regulation of pyruvate dehydrogenase (PDH) complex	12	79.5111	5.23643e-17	1.9668e-14
M37	Branched-chain amino acid catabolism	12	48.3525	4.06888e-15	1.09205e-12
M37	The citric acid (TCA) cycle and respiratory electron transport	20	14.3058	4.07049e-15	1.09205e-12
M37	Reversible hydration of carbon dioxide	9	92.5247	1.46856e-13	3.44745e-11
M37	Metabolism	61	3.98395	2.02538e-13	4.22629e-11
M37	Signaling by Retinoic Acid	9	26.1204	8.20979e-10	1.5418e-07
M37	Biotin transport and metabolism	6	61.7203	8.97704e-09	1.53263e-06
M37	Erythrocytes take up carbon dioxide and release oxygen	5	92.4875	4.06425e-08	5.4519e-06
M37	Erythrocytes take up oxygen and release carbon dioxide	5	92.4875	4.06425e-08	5.4519e-06
M37	O2/CO2 exchange in erythrocytes	5	92.4875	4.06425e-08	5.4519e-06
M37	Scavenging of heme from plasma	5	66.0808	1.25281e-07	1.56851e-05
M37	Glycine degradation	4	92.4781	9.98485e-07	0.000117197
M37	Binding and Uptake of Ligands by Scavenger Receptors	5	17.2142	2.62635e-05	0.00290134
M37	Defective HLCS causes multiple carboxylase deficiency	3	55.6199	7.0434e-05	0.00696185
M37	Defects in biotin (Btn) metabolism	3	55.6199	7.0434e-05	0.00696185
M37	Citric acid cycle (TCA cycle)	4	19.5589	0.000110124	0.0103406
M37	Gluconeogenesis	4	14.3093	0.000319812	0.0286003
M37	Metabolism of water-soluble vitamins and cofactors	6	7.25345	0.000343402	0.029314
M37	Lysine catabolism	3	25.3261	0.000435192	0.0355343
M38	Neurotransmitter Release Cycle	29	108.897	6.14906e-41	1.15479e-37
M38	Glutamate Neurotransmitter Release Cycle	22	131.3	3.58957e-33	3.3706e-30
M38	Transmission across Chemical Synapses	36	27.508	1.5355e-32	9.61222e-30
M38	Neuronal System	36	17.5102	1.45949e-26	6.85233e-24
M38	Norepinephrine Neurotransmitter Release Cycle	16	131.234	7.42571e-25	2.7891e-22
M38	Acetylcholine Neurotransmitter Release Cycle	15	131.223	1.91614e-23	5.99751e-21
M38	Serotonin Neurotransmitter Release Cycle	14	131.211	5.03514e-22	1.35086e-19
M38	Dopamine Neurotransmitter Release Cycle	14	97.1188	9.80951e-21	2.30278e-18
M38	GABA synthesis, release, reuptake and degradation	12	120.807	7.01554e-19	1.46391e-16
M38	Amino acid and oligopeptide SLC transporters	8	58.5331	2.83478e-11	5.32371e-09
M38	Transport of inorganic cations/anions and amino acids/oligopeptides	8	45.8895	1.3755e-10	2.34835e-08
M38	SLC-mediated transmembrane transport	10	15.204	1.03986e-08	1.62738e-06
M38	Neurotoxicity of clostridium toxins	5	109.27	1.43571e-08	2.07404e-06
M38	Depolarization of the Presynaptic Terminal Triggers the Opening of Calcium Channels	5	54.9366	1.84309e-07	2.47237e-05
M38	Abacavir transmembrane transport	4	131.079	2.65735e-07	3.327e-05
M38	LGI-ADAM interactions	5	47.0608	3.41481e-07	4.00813e-05
M38	Abacavir transport and metabolism	4	75.1448	1.22796e-06	0.000135654
M38	Uptake and actions of bacterial toxins	5	28.7088	2.70879e-06	0.000282617
M38	Regulation of insulin secretion	7	12.3497	5.08904e-06	0.000503011
M38	Toxicity of botulinum toxin type C (BoNT/C)	3	131.065	9.39149e-06	0.000881861
M38	Transmembrane transport of small molecules	12	5.42309	1.29962e-05	0.00116223
M38	Astrocytic Glutamate-Glutamine Uptake And Metabolism	3	98.746	1.63348e-05	0.00133377
M38	Neurotransmitter uptake and Metabolism In Glial Cells	3	98.746	1.63348e-05	0.00133377
M38	Neurotransmitter Clearance In The Synaptic Cleft	3	78.8726	2.59762e-05	0.00203264
M38	Integration of energy metabolism	7	9.35731	2.72108e-05	0.00204407
M38	Dopamine clearance from the synaptic cleft	2	131.05	0.0003555	0.0208634
M38	Enzymatic degradation of Dopamine by monoamine oxidase	2	131.05	0.0003555	0.0208634
M38	Enzymatic degradation of dopamine by COMT	2	131.05	0.0003555	0.0208634
M38	GABA synthesis	2	131.05	0.0003555	0.0208634
M38	Organic cation transport	2	131.05	0.0003555	0.0208634
M38	Organic cation/anion/zwitterion transport	2	131.05	0.0003555	0.0208634
M38	Toxicity of botulinum toxin type G (BoNT/G)	2	131.05	0.0003555	0.0208634
M38	Toxicity of botulinum toxin type B (BoNT/B)	2	87.575	0.00058935	0.0335394
M39	Clathrin-mediated endocytosis	40	36.5943	3.37628e-40	6.34065e-37
M39	Cargo recognition for clathrin-mediated endocytosis	27	35.1919	3.66754e-28	3.44382e-25
M39	Membrane Trafficking	42	9.24208	2.57873e-21	1.61428e-18
M39	Vesicle-mediated transport	42	8.77997	1.39728e-20	6.56022e-18
M39	VLDL interactions	10	52.0482	3.49516e-13	1.31278e-10
M39	Recycling pathway of L1	10	43.3689	1.46413e-12	4.58274e-10
M39	Lipoprotein metabolism	11	26.069	1.21517e-11	3.0887e-09
M39	Retrograde neurotrophin signalling	8	69.3597	1.31574e-11	3.0887e-09
M39	Lipid digestion, mobilization, and transport	11	19.7923	1.60077e-10	3.34027e-08
M39	VLDLR internalisation and degradation	7	60.5952	4.89755e-10	9.1976e-08
M39	LDL-mediated lipid transport	7	48.5341	1.61133e-09	2.75097e-07
M39	Clathrin derived vesicle budding	10	18.0054	2.2947e-09	3.31495e-07
M39	trans-Golgi Network Vesicle Budding	10	18.0054	2.2947e-09	3.31495e-07
M39	Formation of annular gap junctions	6	69.3421	4.7265e-09	6.34027e-07
M39	Gap junction degradation	6	62.2927	7.49377e-09	9.3822e-07
M39	WNT5A-dependent internalization of FZD2, FZD5 and ROR2	6	52.031	1.70582e-08	2.0022e-06
M39	Gap junction trafficking	6	44.609	3.49732e-08	3.86351e-06
M39	Gap junction trafficking and regulation	6	41.6922	4.85189e-08	4.14175e-06
M39	L1CAM interactions	10	12.8971	4.01767e-08	4.14175e-06
M39	Nef Mediated CD8 Down-regulation	5	86.5144	4.29841e-08	4.14175e-06
M39	Trafficking of GluR2-containing AMPA receptors	6	41.6922	4.85189e-08	4.14175e-06
M39	WNT5A-dependent internalization of FZD4	6	41.6922	4.85189e-08	4.14175e-06
M39	EPH-ephrin mediated repulsion of cells	8	18.1453	7.81352e-08	6.37991e-06
M39	Nef Mediated CD4 Down-regulation	5	65.0876	1.17669e-07	9.20761e-06
M39	Golgi Associated Vesicle Biogenesis	7	16.9919	7.25331e-07	5.44869e-05
M39	EPH-Ephrin signaling	9	10.4484	9.09965e-07	6.57275e-05
M39	Reelin signalling pathway	4	83.0631	1.1518e-06	8.01141e-05
M39	Glutamate Binding, Activation of AMPA Receptors and Synaptic Plasticity	6	21.5939	1.27809e-06	8.27675e-05
M39	Trafficking of AMPA receptors	6	21.5939	1.27809e-06	8.27675e-05
M39	Lysosome Vesicle Biogenesis	6	19.57	2.11555e-06	0.000132434
M39	MHC class II antigen presentation	8	10.8524	2.68239e-06	0.000162501
M39	Nef-mediates down modulation of cell surface receptors by recruiting them to clathrin adapters	5	27.4244	3.53118e-06	0.000207236
M39	EGFR downregulation	5	24.8268	5.37082e-06	0.000305648
M39	The role of Nef in HIV-1 replication and disease pathogenesis	5	20.8577	1.12386e-05	0.000620767
M39	InlB-mediated entry of Listeria monocytogenes into host cell	4	32.067	2.03693e-05	0.00109296
M39	Listeria monocytogenes entry into host cells	4	23.1898	6.00887e-05	0.00313463
M39	Negative regulation of MET activity	4	21.9631	7.21453e-05	0.00366186
M39	PCP/CE pathway	6	7.46502	0.000299338	0.0147936
M39	Signaling by MET	5	9.16305	0.000387426	0.0186561
M39	Metabolism of lipids and lipoproteins	15	3.05161	0.000511451	0.0240126
M39	Alpha-defensins	2	69.3049	0.000925423	0.0423889
M39	Retrograde transport at the Trans-Golgi-Network	4	9.94577	0.00110238	0.0481457
M39	Synthesis of PIPs at the plasma membrane	4	9.94577	0.00110238	0.0481457
M40	G alpha (s) signalling events	82	46.965	1.7905e-82	3.36256e-79
M40	GPCR downstream signaling	92	13.7662	1.15078e-54	1.08058e-51
M40	Signaling by GPCR	96	8.77786	2.05158e-42	1.28429e-39
M40	Class B/2 (Secretin family receptors)	33	28.1959	4.36844e-31	2.05098e-28
M40	GPCR ligand binding	52	11.4401	1.09354e-30	4.10734e-28
M40	Opioid Signalling	28	20.7506	6.27623e-24	1.96446e-21
M40	Glucagon signaling in metabolic regulation	20	35.8345	2.14304e-21	5.74946e-19
M40	Platelet homeostasis	24	19.9193	1.55529e-20	3.65105e-18
M40	Vasopressin regulates renal water homeostasis via Aquaporins	20	30.0348	2.96541e-20	6.18783e-18
M40	G alpha (z) signalling events	20	28.5177	6.57792e-20	1.23533e-17
M40	Aquaporin-mediated transport	20	27.7655	9.67094e-20	1.65109e-17
M40	Activation of GABAB receptors	18	28.5965	3.8745e-18	5.57589e-16
M40	GABA B receptor activation	18	28.5965	3.8745e-18	5.57589e-16
M40	Glucagon-type ligand receptors	16	40.3829	4.15668e-18	5.57589e-16
M40	Signal Transduction	99	3.49307	1.67713e-17	2.09976e-15
M40	GABA receptor activation	18	21.2898	2.35983e-16	2.76985e-14
M40	Integration of energy metabolism	23	12.924	2.60654e-16	2.87946e-14
M40	Glucagon-like Peptide-1 (GLP1) regulates insulin secretion	17	23.6321	3.72832e-16	3.88988e-14
M40	Olfactory Signaling Pathway	11	55.5233	5.30989e-14	5.24841e-12
M40	Prostacyclin signalling through prostacyclin receptor	12	37.0221	1.11731e-13	1.04916e-11
M40	Nitric oxide stimulates guanylate cyclase	12	30.3024	6.584e-13	5.88797e-11
M40	Adenylate cyclase activating pathway	10	55.5217	7.31811e-13	6.24701e-11
M40	Regulation of insulin secretion	17	12.6098	1.91243e-12	1.56154e-10
M40	CaM pathway	12	25.6436	3.02178e-12	2.18475e-10
M40	Calmodulin induced events	12	25.6436	3.02178e-12	2.18475e-10
M40	G alpha (i) signalling events	21	8.78938	3.02467e-12	2.18475e-10
M40	Adenylate cyclase inhibitory pathway	10	42.7019	4.29671e-12	2.78249e-10
M40	Adrenaline,noradrenaline inhibits insulin secretion	12	24.6987	4.28584e-12	2.78249e-10
M40	Inhibition of adenylate cyclase pathway	10	42.7019	4.29671e-12	2.78249e-10
M40	Neurotransmitter Receptor Binding And Downstream Transmission In The Postsynaptic Cell	20	9.05316	5.7764e-12	3.61603e-10
M40	Ca-dependent events	12	23.8224	6.01192e-12	3.64206e-10
M40	G-protein activation	11	26.5651	1.7348e-11	1.01811e-09
M40	DAG and IP3 signaling	12	20.8377	2.10988e-11	1.20071e-09
M40	G-protein mediated events	13	17.2148	2.3611e-11	1.30416e-09
M40	EGFR interacts with phospholipase C-gamma	12	20.2174	2.82515e-11	1.47379e-09
M40	PLC-gamma1 signalling	12	20.2174	2.82515e-11	1.47379e-09
M40	PKA activation in glucagon signalling	10	32.673	2.95155e-11	1.49811e-09
M40	G beta:gamma signalling through PLC beta	10	29.2479	6.76394e-11	3.34281e-09
M40	ADP signalling through P2Y purinoceptor 12	10	27.7586	9.96793e-11	4.67995e-09
M40	Presynaptic function of Kainate receptors	10	27.7586	9.96793e-11	4.67995e-09
M40	Calcitonin-like ligand receptors	8	55.5184	1.44598e-10	6.62328e-09
M40	Thromboxane signalling through TP receptor	10	25.2564	2.0659e-10	9.23753e-09
M40	PLC beta mediated events	12	16.2802	2.26555e-10	9.89466e-09
M40	PKA activation	9	31.2458	3.8001e-10	1.62195e-08
M40	ADP signalling through P2Y purinoceptor 1	10	23.1453	4.05329e-10	1.69157e-08
M40	PKA-mediated phosphorylation of CREB	9	29.4159	5.71178e-10	2.3319e-08
M40	Transmission across Chemical Synapses	20	6.43706	1.26689e-09	5.06215e-08
M40	Activation of Kainate Receptors upon glutamate binding	10	19.1731	1.79907e-09	6.8952e-08
M40	Thrombin signalling through proteinase activated receptors (PARs)	10	19.1731	1.79907e-09	6.8952e-08
M40	Signal amplification	10	18.5352	2.35681e-09	8.85217e-08
M40	Cooperation of PDCL (PhLP1) and TRiC/CCT in G-protein beta folding	10	16.3595	6.42907e-09	2.36741e-07
M40	cGMP effects	8	27.7571	7.2103e-09	2.60403e-07
M40	Class A/1 (Rhodopsin-like receptors)	19	5.94425	9.89777e-09	3.50717e-07
M40	G beta:gamma signalling through PI3Kgamma	10	15.4531	1.01965e-08	3.5461e-07
M40	G-protein beta:gamma signalling	10	14.2695	1.94987e-08	6.65791e-07
M40	Activation of G protein gated Potassium channels	8	20.2163	5.1818e-08	1.67783e-06
M40	G protein gated Potassium channels	8	20.2163	5.1818e-08	1.67783e-06
M40	Inhibition of voltage gated Ca2+ channels via Gbeta/gamma subunits	8	20.2163	5.1818e-08	1.67783e-06
M40	Hemostasis	26	3.95701	7.31146e-08	2.32727e-06
M40	Inwardly rectifying K+ channels	8	17.1122	1.50199e-07	4.70124e-06
M40	Ca2+ pathway	10	9.93666	3.71506e-07	1.14375e-05
M40	Neuronal System	20	4.09542	1.05426e-06	3.19339e-05
M40	Amine ligand-binding receptors	7	14.9787	1.88815e-06	5.62848e-05
M40	Transmembrane transport of small molecules	20	3.80233	2.96634e-06	8.70435e-05
M40	Chaperonin-mediated protein folding	10	7.62656	3.18365e-06	9.19831e-05
M40	G alpha (12/13) signalling events	10	7.42369	3.95569e-06	0.000112557
M40	Protein folding	10	7.04584	5.99651e-06	0.000168081
M40	NGF-independant TRKA activation	4	55.5118	6.97739e-06	0.000192699
M40	Activation of TRKA receptors	4	44.4003	1.23746e-05	0.000336804
M40	Hedgehog 'off' state	10	6.11864	1.8402e-05	0.000493701
M40	G alpha (q) signalling events	11	4.71244	6.70711e-05	0.00177408
M40	Potassium Channels	8	6.27355	0.000101333	0.0026431
M40	Platelet activation, signaling and aggregation	12	3.95483	0.00015358	0.003951
M40	Signaling by Hedgehog	10	4.52728	0.000186367	0.00472968
M40	Cam-PDE 1 activation	3	41.6315	0.000191686	0.00479982
M40	Beta-catenin independent WNT signaling	10	4.21874	0.000314577	0.00777335
M40	NGF signalling via TRKA from the plasma membrane	16	2.82947	0.000548561	0.0133792
M40	CREB phosphorylation through the activation of Adenylate Cyclase	3	23.8181	0.00063069	0.0149929
M40	Prostanoid ligand receptors	3	23.8181	0.00063069	0.0149929
M40	DARPP-32 events	4	9.67822	0.00132276	0.0310518
M40	Nucleotide-like (purinergic) receptors	3	15.1723	0.00181124	0.0414819
M40	Synthesis, secretion, and deacylation of Ghrelin	3	15.1723	0.00181124	0.0414819
M40	Peptide hormone metabolism	5	6.32685	0.00188731	0.0427032
M40	Eicosanoid ligand-binding receptors	3	13.9106	0.00223338	0.049932
M42	SUMOylation	51	24.8762	1.14992e-43	2.15955e-40
M42	SUMO E3 ligases SUMOylate target proteins	46	23.6815	4.4385e-39	4.16775e-36
M42	SUMOylation of DNA replication proteins	36	38.2954	7.7478e-37	4.85013e-34
M42	Interactions of Rev with host cellular proteins	33	44.1176	2.06229e-35	6.89453e-33
M42	Regulation of HSF1-mediated heat shock response	38	29.1658	1.70222e-35	6.89453e-33
M42	tRNA processing	43	21.4413	2.20272e-35	6.89453e-33
M42	Nuclear import of Rev protein	32	46.7858	5.68419e-35	1.52499e-32
M42	SUMOylation of DNA damage response and repair proteins	38	25.8071	5.37052e-34	1.26073e-31
M42	Vpr-mediated nuclear import of PICs	31	45.3258	1.10056e-33	2.2965e-31
M42	Rev-mediated nuclear export of HIV RNA	31	43.9548	2.08102e-33	3.90816e-31
M42	Interactions of Vpr with host cellular proteins	31	42.6644	3.87891e-33	6.62237e-31
M42	Regulation of Glucokinase by Glucokinase Regulatory Protein	30	46.7846	5.82022e-33	9.10865e-31
M42	Cellular response to heat stress	38	23.1195	1.22218e-32	1.76557e-30
M42	Nuclear Pore Complex (NPC) Disassembly	30	42.539	3.92827e-32	5.2695e-30
M42	Export of Viral Ribonucleoproteins from Nucleus	29	45.2274	1.14056e-31	1.25998e-29
M42	NEP/NS2 Interacts with the Cellular Export Machinery	29	45.2274	1.14056e-31	1.25998e-29
M42	Transport of Ribonucleoproteins into the Host Nucleus	29	45.2274	1.14056e-31	1.25998e-29
M42	Nuclear Envelope Breakdown	32	32.5414	1.69783e-31	1.7714e-29
M42	Glucose transport	30	39.0005	2.33471e-31	2.1923e-29
M42	Hexose transport	30	39.0005	2.33471e-31	2.1923e-29
M42	SUMOylation of RNA binding proteins	31	33.7804	6.05385e-31	5.41387e-29
M42	NS1 Mediated Effects on Host Pathways	29	39.9159	1.32573e-30	1.13169e-28
M42	Host Interactions with Influenza Factors	29	38.7776	2.36445e-30	1.93062e-28
M42	Transport of the SLBP independent Mature mRNA	28	40.9458	7.50868e-30	5.87554e-28
M42	Transport of the SLBP Dependant Mature mRNA	28	39.7073	1.354e-29	1.01713e-27
M42	Antiviral mechanism by IFN-stimulated genes	32	23.7924	2.79044e-28	1.9409e-26
M42	ISG15 antiviral mechanism	32	23.7924	2.79044e-28	1.9409e-26
M42	Transport of Mature mRNA Derived from an Intronless Transcript	28	33.64	3.56982e-28	2.39433e-26
M42	Transcriptional regulation by small RNAs	31	25.0209	5.31687e-28	3.44313e-26
M42	Transport of Mature mRNAs Derived from Intronless Transcripts	28	32.7406	5.92038e-28	3.70616e-26
M42	tRNA processing in the nucleus	30	26.0256	1.45818e-27	8.83375e-26
M42	Viral Messenger RNA Synthesis	28	31.1951	1.58044e-27	9.27521e-26
M42	Metabolism of non-coding RNA	28	26.2275	5.66406e-26	3.12856e-24
M42	snRNP Assembly	28	26.2275	5.66406e-26	3.12856e-24
M42	Interferon Signaling	36	14.8054	1.04572e-25	5.61102e-24
M42	Host Interactions of HIV factors	36	14.0611	4.45252e-25	2.32273e-23
M42	Mitotic Prophase	32	17.2391	7.71427e-25	3.91551e-23
M42	Gene Silencing by RNA	31	18.3891	7.92302e-25	3.91564e-23
M42	Transport of Mature mRNA derived from an Intron-Containing Transcript	28	20.498	1.05584e-23	5.0843e-22
M42	HIV Life Cycle	35	12.6228	3.57656e-23	1.67919e-21
M42	SLC-mediated transmembrane transport	30	16.1635	8.39099e-23	3.84348e-21
M42	Transport of Mature Transcript to Cytoplasm	28	17.9751	1.82003e-22	8.13815e-21
M42	Late Phase of HIV Life Cycle	31	12.3172	1.36728e-20	5.97153e-19
M42	HIV Infection	37	8.5494	2.0733e-19	8.84921e-18
M42	Influenza Life Cycle	30	10.9902	7.74537e-19	3.2324e-17
M42	Influenza Infection	30	10.5752	1.91972e-18	7.83746e-17
M42	Cellular responses to stress	45	6.11974	5.97703e-18	2.38827e-16
M42	Influenza Viral RNA Transcription and Replication	28	10.9413	1.04401e-17	4.08468e-16
M42	M Phase	32	6.67245	1.6333e-14	6.25989e-13
M42	Infectious disease	37	5.37521	8.91233e-14	3.34747e-12
M42	Gene Expression	79	3.14226	1.54012e-13	5.67127e-12
M42	SeMet incorporation into proteins	11	46.7731	2.97912e-13	1.07592e-11
M42	Metabolism of carbohydrates	30	6.17215	5.38384e-13	1.90771e-11
M42	Cytosolic tRNA aminoacylation	11	34.3415	2.99966e-12	1.02425e-10
M42	tRNA Aminoacylation	11	34.3415	2.99966e-12	1.02425e-10
M42	Processing of Capped Intron-Containing Pre-mRNA	28	5.94368	6.11747e-12	2.05154e-10
M42	tRNA modification in the nucleus and cytosol	13	16.9231	3.3605e-11	1.1072e-09
M42	Processing and activation of SUMO	9	46.7718	4.24031e-11	1.37298e-09
M42	Post-translational protein modification	53	3.25141	9.7167e-11	3.09287e-09
M42	Transmembrane transport of small molecules	30	4.80453	1.36981e-10	4.2875e-09
M42	Cell Cycle, Mitotic	35	4.06568	3.4548e-10	1.06363e-08
M42	SUMOylation of transcription factors	9	30.0803	6.43774e-10	1.95001e-08
M42	Cell Cycle	38	3.68437	9.02072e-10	2.68903e-08
M42	Cytokine Signaling in Immune system	37	3.595	2.52751e-09	7.41665e-08
M42	SUMO is proteolytically processed	6	46.7698	7.9587e-08	2.26461e-06
M42	SUMO is transferred from E1 to E2 (UBE2I, UBC9)	6	46.7698	7.9587e-08	2.26461e-06
M42	Disease	40	2.89266	1.42331e-07	3.98952e-06
M42	Transcriptional regulation by the AP-2 (TFAP2) family of transcription factors	8	15.6239	3.06312e-07	8.4596e-06
M42	Metabolism of proteins	57	2.33461	6.20765e-07	1.68956e-05
M42	Formation of Senescence-Associated Heterochromatin Foci (SAHF)	6	25.5567	9.69681e-07	2.60152e-05
M42	SUMO is conjugated to E1 (UBA2:SAE1)	5	46.7691	1.01717e-06	2.69048e-05
M42	Negative regulation of activity of TFAP2 (AP-2) family transcription factors	5	38.9877	1.83101e-06	4.77589e-05
M42	SUMOylation of chromatin organization proteins	4	46.7684	1.33318e-05	0.00033834
M42	TET1,2,3 and TDG demethylate DNA	4	46.7684	1.33318e-05	0.00033834
M42	Deadenylation of mRNA	6	14.0551	1.52224e-05	0.00038117
M42	Selenoamino acid metabolism	11	5.01068	4.03417e-05	0.000996864
M42	2-LTR circle formation	4	26.7517	5.96527e-05	0.00143625
M42	Insulin-like Growth Factor-2 mRNA Binding Proteins (IGF2BPs/IMPs/VICKZs) bind RNA	4	26.7517	5.96527e-05	0.00143625
M42	Integration of provirus	4	20.8174	0.000124836	0.00296762
M42	Resolution of Sister Chromatid Cohesion	9	5.21281	0.000145046	0.00340496
M42	Autointegration results in viral DNA circles	3	46.7677	0.000180948	0.00414414
M42	Integration of viral DNA into host genomic DNA	3	46.7677	0.000180948	0.00414414
M42	Mitotic Prometaphase	9	4.79901	0.000255573	0.00578272
M42	TFAP2 (AP-2) family regulates transcription of cell cycle factors	3	35.1057	0.000311571	0.00696584
M42	DNA Damage/Telomere Stress Induced Senescence	6	7.40708	0.000333245	0.00736276
M42	RHO GTPases Activate Formins	9	4.59048	0.000345118	0.0075364
M42	Formation of Incision Complex in GG-NER	6	7.21457	0.000377424	0.00814716
M42	Early Phase of HIV Life Cycle	4	14.4142	0.000387729	0.00827448
M42	APOBEC3G mediated resistance to HIV-1 infection	3	28.0835	0.000490515	0.0103504
M42	Mitotic Anaphase	11	3.51148	0.000690966	0.0144182
M42	Mitotic Metaphase and Anaphase	11	3.48784	0.00072755	0.0150147
M42	Activation of DNA fragmentation factor	3	20.0751	0.0010177	0.0205511
M42	Apoptosis induced DNA fragmentation	3	20.0751	0.0010177	0.0205511
M42	Deadenylation-dependent mRNA decay	6	5.74442	0.0011159	0.0222943
M47	Activation of HOX genes during differentiation	22	77.7074	2.35579e-29	2.21209e-26
M47	Activation of anterior HOX genes in hindbrain development during early embryogenesis	22	77.7074	2.35579e-29	2.21209e-26
M47	PKMTs methylate histone lysines	11	72.6882	8.7879e-16	5.50123e-13
M47	Chromatin modifying enzymes	12	15.0928	7.69012e-10	2.40701e-07
M47	Chromatin organization	12	15.0928	7.69012e-10	2.40701e-07
M47	Developmental Biology	22	7.0295	7.55907e-10	2.40701e-07
M47	Transcriptional regulation of pluripotent stem cells	5	44.0799	3.90629e-07	0.0001048
M47	Signaling by FGFR2 IIIa TM	4	44.5916	5.451e-06	0.00127962
M47	Abortive elongation of HIV-1 transcript in the absence of Tat	4	40.3613	7.71914e-06	0.00144965
M47	PIWI-interacting RNA (piRNA) biogenesis	4	40.3613	7.71914e-06	0.00144965
M47	FGFR2 alternative splicing	4	35.3624	1.23308e-05	0.00154382
M47	FGFR2 mutant receptor activation	4	35.3624	1.23308e-05	0.00154382
M47	MicroRNA (miRNA) biogenesis	4	36.8575	1.06157e-05	0.00154382
M47	RNA Pol II CTD phosphorylation and interaction with CE	4	35.3624	1.23308e-05	0.00154382
M47	RNA Pol II CTD phosphorylation and interaction with CE during HIV infection	4	35.3624	1.23308e-05	0.00154382
M47	Formation of the Early Elongation Complex	4	30.305	2.12807e-05	0.0019031
M47	Formation of the HIV-1 Early Elongation Complex	4	30.305	2.12807e-05	0.0019031
M47	Pausing and recovery of Tat-mediated HIV elongation	4	30.305	2.12807e-05	0.0019031
M47	Tat-mediated HIV elongation arrest and recovery	4	30.305	2.12807e-05	0.0019031
M47	Transcriptional regulation by small RNAs	5	18.3098	1.97172e-05	0.0019031
M47	mRNA Capping	4	32.6248	1.63605e-05	0.0019031
M47	HIV elongation arrest and recovery	4	28.2951	2.72058e-05	0.00222141
M47	Pausing and recovery of HIV elongation	4	28.2951	2.72058e-05	0.00222141
M47	Signaling by FGFR2 in disease	4	25.7094	3.82397e-05	0.00299226
M47	Formation of HIV elongation complex in the absence of HIV Tat	4	21.7666	6.96077e-05	0.0038448
M47	Formation of HIV-1 elongation complex containing HIV-1 Tat	4	22.9481	5.76202e-05	0.0038448
M47	HIV Transcription Elongation	4	22.9481	5.76202e-05	0.0038448
M47	HIV Transcription Initiation	4	21.7666	6.96077e-05	0.0038448
M47	RNA Polymerase II HIV Promoter Escape	4	21.7666	6.96077e-05	0.0038448
M47	RNA Polymerase II Promoter Escape	4	21.7666	6.96077e-05	0.0038448
M47	RNA Polymerase II Transcription Initiation	4	21.7666	6.96077e-05	0.0038448
M47	RNA Polymerase II Transcription Initiation And Promoter Clearance	4	21.7666	6.96077e-05	0.0038448
M47	RNA Polymerase II Transcription Pre-Initiation And Promoter Opening	4	21.7666	6.96077e-05	0.0038448
M47	Tat-mediated elongation of the HIV-1 transcript	4	22.9481	5.76202e-05	0.0038448
M47	Gene Silencing by RNA	5	13.4559	7.85501e-05	0.00421477
M47	Formation of the beta-catenin:TCF transactivating complex	4	20.7217	8.33095e-05	0.00434598
M47	Viral Messenger RNA Synthesis	4	20.2274	9.08472e-05	0.00461111
M47	Elongation arrest and recovery	4	19.7502	9.88668e-05	0.0048861
M47	Formation of TC-NER Pre-Incision Complex	4	16.9969	0.000170042	0.00798346
M47	mRNA Splicing - Minor Pathway	4	16.9969	0.000170042	0.00798346
M47	Formation of RNA Pol II elongation complex	4	16.3449	0.000195777	0.00835612
M47	RNA Polymerase II Transcription Elongation	4	16.3449	0.000195777	0.00835612
M47	Signaling by FGFR in disease	4	16.3449	0.000195777	0.00835612
M47	TP53 Regulates Transcription of DNA Repair Genes	4	16.3449	0.000195777	0.00835612
M47	Signaling by FGFR2	4	14.6599	0.000289714	0.0120907
M47	Transcription of the HIV genome	4	14.4125	0.000308019	0.0125752
M47	Gap-filling DNA repair synthesis and ligation in TC-NER	4	14.1733	0.000327134	0.0130714
M47	Dual incision in TC-NER	4	13.942	0.00034708	0.0135795
M47	RNA polymerase II transcribes snRNA genes	4	13.0816	0.000435581	0.0166943
M47	Signaling by FGFR	4	12.3255	0.000539017	0.0202455
M47	RNA Polymerase II Pre-transcription Events	4	12.1501	0.000567365	0.0208924
M47	Transcription-Coupled Nucleotide Excision Repair (TC-NER)	4	11.4898	0.000691334	0.0249678
M47	Deactivation of the beta-catenin transactivating complex	3	15.9361	0.00131937	0.0467505
M61	RNA Polymerase II Pre-transcription Events	38	53.7021	1.62577e-43	3.05319e-40
M61	Formation of RNA Pol II elongation complex	33	62.7257	4.30945e-40	2.69772e-37
M61	RNA Polymerase II Transcription Elongation	33	62.7257	4.30945e-40	2.69772e-37
M61	RNA Polymerase II Transcription	40	30.4882	1.05845e-37	4.9694e-35
M61	Elongation arrest and recovery	27	62.0511	2.09365e-33	7.86375e-31
M61	Transcription of the HIV genome	28	46.9687	6.59481e-32	2.06418e-29
M61	TP53 Regulates Transcription of DNA Repair Genes	23	43.757	3.13462e-26	8.40973e-24
M61	Formation of HIV elongation complex in the absence of HIV Tat	21	53.305	1.36172e-25	3.19663e-23
M61	Late Phase of HIV Life Cycle	28	23.5217	4.74193e-25	9.89482e-23
M61	HIV Life Cycle	28	21.3587	4.58036e-24	8.60192e-22
M61	Formation of HIV-1 elongation complex containing HIV-1 Tat	19	50.7425	4.24647e-23	6.13451e-21
M61	HIV Transcription Elongation	19	50.7425	4.24647e-23	6.13451e-21
M61	Tat-mediated elongation of the HIV-1 transcript	19	50.7425	4.24647e-23	6.13451e-21
M61	Formation of TC-NER Pre-Incision Complex	18	35.648	8.35212e-20	1.12038e-17
M61	HIV Infection	28	13.6876	1.59862e-19	2.00148e-17
M61	HIV elongation arrest and recovery	15	49.4279	1.42275e-18	1.57172e-16
M61	Pausing and recovery of HIV elongation	15	49.4279	1.42275e-18	1.57172e-16
M61	Transcription-Coupled Nucleotide Excision Repair (TC-NER)	19	25.4467	1.80845e-18	1.88681e-16
M61	Formation of the Early Elongation Complex	13	45.9262	4.9447e-16	4.03746e-14
M61	Formation of the HIV-1 Early Elongation Complex	13	45.9262	4.9447e-16	4.03746e-14
M61	Nucleotide Excision Repair	19	18.1191	4.19843e-16	4.03746e-14
M61	Pausing and recovery of Tat-mediated HIV elongation	13	45.9262	4.9447e-16	4.03746e-14
M61	Tat-mediated HIV elongation arrest and recovery	13	45.9262	4.9447e-16	4.03746e-14
M61	Transcriptional Regulation by TP53	28	9.55254	6.54446e-16	5.12104e-14
M61	E3 ubiquitin ligases ubiquitinate target proteins	13	38.9898	2.69795e-15	2.0267e-13
M61	Infectious disease	28	8.60757	6.91208e-15	4.99265e-13
M61	HIV Transcription Initiation	13	33.0105	1.57256e-14	9.22894e-13
M61	RNA Polymerase II HIV Promoter Escape	13	33.0105	1.57256e-14	9.22894e-13
M61	RNA Polymerase II Promoter Escape	13	33.0105	1.57256e-14	9.22894e-13
M61	RNA Polymerase II Transcription Initiation	13	33.0105	1.57256e-14	9.22894e-13
M61	RNA Polymerase II Transcription Initiation And Promoter Clearance	13	33.0105	1.57256e-14	9.22894e-13
M61	RNA Polymerase II Transcription Pre-Initiation And Promoter Opening	13	33.0105	1.57256e-14	9.22894e-13
M61	DNA Repair	24	9.56844	4.47742e-14	2.54806e-12
M61	RNA Pol II CTD phosphorylation and interaction with CE	11	45.3312	8.5827e-14	4.60523e-12
M61	RNA Pol II CTD phosphorylation and interaction with CE during HIV infection	11	45.3312	8.5827e-14	4.60523e-12
M61	mRNA Capping	11	41.8929	1.72074e-13	8.97654e-12
M61	Global Genome Nucleotide Excision Repair (GG-NER)	15	19.0596	1.8342e-13	9.30983e-12
M61	RNA Polymerase I Chain Elongation	12	30.479	3.27834e-13	1.62019e-11
M61	Protein ubiquitination	13	24.3248	4.32074e-13	2.0806e-11
M61	Generic Transcription Pathway	28	6.60468	2.34678e-12	1.10181e-10
M61	RNA Polymerase I Promoter Clearance	12	22.0386	8.60499e-12	3.9415e-10
M61	NoRC negatively regulates rRNA expression	12	21.6157	1.03668e-11	4.63544e-10
M61	RNA Polymerase I Transcription	12	21.2347	1.24494e-11	5.4372e-10
M61	Negative epigenetic regulation of rRNA expression	12	20.5086	1.77894e-11	7.59285e-10
M61	Gene Expression	47	3.95677	4.10914e-11	1.71488e-09
M61	RNA Polymerase I, RNA Polymerase III, and Mitochondrial Transcription	12	13.6888	1.12189e-09	4.58026e-08
M61	DNA Damage Recognition in GG-NER	9	24.7628	1.19214e-09	4.76349e-08
M61	Epigenetic regulation of gene expression	12	12.9462	1.98563e-09	7.76878e-08
M61	Abortive elongation of HIV-1 transcript in the absence of Tat	7	33.0035	1.46142e-08	5.60113e-07
M61	Disease	28	4.28572	1.58639e-08	5.95848e-07
M61	RNA Polymerase I Promoter Escape	7	27.7241	3.99391e-08	1.4707e-06
M61	Cargo recognition for clathrin-mediated endocytosis	10	12.4064	5.5486e-08	2.0039e-06
M61	Gap-filling DNA repair synthesis and ligation in TC-NER	9	14.8802	5.94425e-08	2.10628e-06
M61	RNA Polymerase I Transcription Termination	7	25.6815	6.25905e-08	2.17676e-06
M61	Dual incision in TC-NER	9	14.6371	6.75113e-08	2.3052e-06
M61	RNA Polymerase I Transcription Initiation	7	17.7963	5.53541e-07	1.85634e-05
M61	Formation of the beta-catenin:TCF transactivating complex	7	16.93	7.46684e-07	2.46013e-05
M61	Clathrin-mediated endocytosis	10	8.70741	1.10741e-06	3.58573e-05
M61	RNA Polymerase I Promoter Opening	5	30.9466	2.19491e-06	6.98651e-05
M61	Activated PKN1 stimulates transcription of AR (androgen receptor) regulated genes KLK2 and KLK3	5	29.1137	2.81472e-06	8.52589e-05
M61	DNA methylation	5	29.1137	2.81472e-06	8.52589e-05
M61	Packaging Of Telomere Ends	5	29.1137	2.81472e-06	8.52589e-05
M61	Transcriptional regulation by small RNAs	7	11.977	5.98017e-06	0.000178266
M61	SIRT1 negatively regulates rRNA Expression	5	23.6045	6.7797e-06	0.000198942
M61	Activation of HOX genes during differentiation	7	11.5791	7.32608e-06	0.00020846
M61	Activation of anterior HOX genes in hindbrain development during early embryogenesis	7	11.5791	7.32608e-06	0.00020846
M61	Formation of Incision Complex in GG-NER	6	15.2597	7.68423e-06	0.000215388
M61	B-WICH complex positively regulates rRNA expression	6	13.8452	1.2704e-05	0.000350855
M61	PRC2 methylates histones and DNA	5	19.827	1.41636e-05	0.000385496
M61	ERCC6 (CSB) and EHMT2 (G9a) positively regulate rRNA expression	5	19.0625	1.67348e-05	0.000448972
M61	Condensation of Prophase Chromosomes	5	18.3539	1.96548e-05	0.000519884
M61	Regulation of TP53 Activity through Phosphorylation	7	8.907	3.49156e-05	0.000910715
M61	Meiotic recombination	5	15.9953	3.5486e-05	0.000912914
M61	Gene Silencing by RNA	7	8.79508	3.76434e-05	0.000955327
M61	Positive epigenetic regulation of rRNA expression	6	10.8243	4.50583e-05	0.00112826
M61	Deposition of new CENPA-containing nucleosomes at the centromere	5	15.029	4.64002e-05	0.00113168
M61	Nucleosome assembly	5	15.029	4.64002e-05	0.00113168
M61	Dual Incision in GG-NER	5	13.4102	7.58455e-05	0.00182613
M61	DNA Damage/Telomere Stress Induced Senescence	5	13.0534	8.50539e-05	0.00199664
M61	Meiotic synapsis	5	13.0534	8.50539e-05	0.00199664
M61	Nonhomologous End-Joining (NHEJ)	5	12.7193	9.50964e-05	0.00220483
M61	RHO GTPases activate PKNs	5	12.4021	0.000106023	0.00239893
M61	RNA polymerase II transcribes snRNA genes	6	9.16106	0.000105825	0.00239893
M61	Amyloid fiber formation	5	12.1005	0.000117885	0.00260456
M61	HDACs deacetylate histones	5	12.1005	0.000117885	0.00260456
M61	Telomere Maintenance	5	11.2718	0.00015962	0.00348566
M61	Recruitment and ATM-mediated phosphorylation of repair and signaling proteins at DNA double strand breaks	5	10.3368	0.000231725	0.00500207
M61	DNA Double Strand Break Response	5	10.1244	0.000253087	0.0054011
M61	Meiosis	5	8.55667	0.000518895	0.0109493
M61	Senescence-Associated Secretory Phenotype (SASP)	5	8.2719	0.000598965	0.0124984
M61	G2/M DNA damage checkpoint	5	8.0054	0.000687918	0.0140704
M61	Regulation of TP53 Activity	7	5.30607	0.000689283	0.0140704
M61	Processing of DNA double-strand break ends	5	7.63657	0.000839322	0.0169489
M61	Chromosome Maintenance	5	7.52114	0.00089489	0.0178788
M61	Oxidative Stress Induced Senescence	5	6.99015	0.00121451	0.0240089
M61	HATs acetylate histones	5	5.91038	0.00243141	0.0470741
M61	TCF dependent signaling in response to WNT	7	4.2136	0.00240861	0.0470741
M63	mRNA Splicing	141	28.048	4.32212e-111	8.11695e-108
M63	Processing of Capped Intron-Containing Pre-mRNA	145	22.9768	3.35822e-105	2.10224e-102
M63	mRNA Splicing - Major Pathway	133	27.7155	3.34903e-105	2.10224e-102
M63	Gene Expression	162	4.81347	1.0556e-39	4.95605e-37
M63	mRNA Splicing - Minor Pathway	35	24.5043	1.59184e-30	5.97896e-28
M63	Post-Elongation Processing of Intronless pre-mRNA	26	32.509	1.72495e-25	4.6278e-23
M63	Processing of Capped Intronless Pre-mRNA	26	32.509	1.72495e-25	4.6278e-23
M63	Cleavage of Growing Transcript in the Termination Region	28	16.3374	2.49967e-21	4.69438e-19
M63	Post-Elongation Processing of the Transcript	28	16.3374	2.49967e-21	4.69438e-19
M63	RNA Polymerase II Transcription Termination	28	16.3374	2.49967e-21	4.69438e-19
M63	RNA Polymerase II Transcription	34	9.16376	7.01956e-19	1.19843e-16
M63	Processing of Intronless Pre-mRNAs	17	31.278	3.88018e-17	6.07248e-15
M63	Metabolism of non-coding RNA	19	13.3085	7.7748e-14	1.04293e-11
M63	snRNP Assembly	19	13.3085	7.7748e-14	1.04293e-11
M63	Post-Elongation Processing of Intron-Containing pre-mRNA	19	13.0478	1.03618e-13	1.21622e-11
M63	mRNA 3'-end processing	19	13.0478	1.03618e-13	1.21622e-11
M63	FGFR2 alternative splicing	14	20.4185	1.3892e-12	1.53466e-10
M63	SLBP Dependent Processing of Replication-Dependent Histone Pre-mRNAs	9	28.6222	1.5599e-09	1.6275e-07
M63	SLBP independent Processing of Histone Pre-mRNAs	8	27.9664	1.43879e-08	1.42213e-06
M63	Signaling by FGFR2	14	8.4576	1.64824e-08	1.5477e-06
M63	Signaling by FGFR	14	7.10891	1.07251e-07	9.59129e-06
M63	Formation of TC-NER Pre-Incision Complex	10	7.00772	7.1734e-06	0.000612348
M63	Gap-filling DNA repair synthesis and ligation in TC-NER	10	5.84159	2.89416e-05	0.00236314
M63	Dual incision in TC-NER	10	5.74646	3.28053e-05	0.00256702
M63	Signaling by FGFR2 IIIa TM	6	11.0596	5.64399e-05	0.00411693
M63	Transport of Mature mRNAs Derived from Intronless Transcripts	8	7.00776	5.69969e-05	0.00411693
M63	Abortive elongation of HIV-1 transcript in the absence of Tat	6	10.0087	8.97913e-05	0.00624549
M63	Transport of Mature Transcript to Cytoplasm	10	4.80163	0.000125863	0.00844179
M63	Transcription-Coupled Nucleotide Excision Repair (TC-NER)	10	4.73716	0.000139157	0.00901161
M63	FGFR2 mutant receptor activation	6	8.75892	0.000167282	0.00981736
M63	RNA Pol II CTD phosphorylation and interaction with CE	6	8.75892	0.000167282	0.00981736
M63	RNA Pol II CTD phosphorylation and interaction with CE during HIV infection	6	8.75892	0.000167282	0.00981736
M63	RMTs methylate histone arginines	6	8.40911	0.000202389	0.0115178
M63	mRNA Capping	6	8.08631	0.000243045	0.0134247
M63	Transport of Mature mRNA Derived from an Intronless Transcript	7	6.29012	0.000292845	0.0157132
M63	Formation of the Early Elongation Complex	6	7.5101	0.000343422	0.0165371
M63	Formation of the HIV-1 Early Elongation Complex	6	7.5101	0.000343422	0.0165371
M63	Pausing and recovery of Tat-mediated HIV elongation	6	7.5101	0.000343422	0.0165371
M63	Tat-mediated HIV elongation arrest and recovery	6	7.5101	0.000343422	0.0165371
M63	HIV elongation arrest and recovery	6	7.00781	0.000473568	0.0216917
M63	Pausing and recovery of HIV elongation	6	7.00781	0.000473568	0.0216917
M63	PIWI-interacting RNA (piRNA) biogenesis	5	8.34247	0.000708794	0.0316932
M63	Signaling by FGFR2 in disease	6	6.37172	0.000737091	0.032192
M63	MicroRNA (miRNA) biogenesis	5	7.61864	0.00100991	0.0431046
M63	Formation of HIV-1 elongation complex containing HIV-1 Tat	6	5.68248	0.0012492	0.0488749
M63	HIV Transcription Elongation	6	5.68248	0.0012492	0.0488749
M63	Tat-mediated elongation of the HIV-1 transcript	6	5.68248	0.0012492	0.0488749
M63	Transcriptional regulation of pluripotent stem cells	5	7.29882	0.00119173	0.0488749
M64	Protein folding	40	55.6713	6.29612e-46	1.18241e-42
M64	Chaperonin-mediated protein folding	35	52.7164	3.4033e-40	3.1957e-37
M64	Cooperation of Prefoldin and TriC/CCT in actin and tubulin folding	25	97.9744	7.63658e-35	4.7805e-32
M64	Prefoldin mediated transfer of substrate to CCT/TriC	22	96.5029	6.12928e-31	2.8777e-28
M64	Formation of tubulin folding intermediates by CCT/TriC	20	99.749	1.41978e-28	5.3327e-26
M64	Post-chaperonin tubulin folding pathway	17	93.176	2.57253e-24	8.05203e-22
M64	Cooperation of PDCL (PhLP1) and TRiC/CCT in G-protein beta folding	15	48.4256	1.61496e-18	4.33271e-16
M64	Association of TriC/CCT with target proteins during biosynthesis	11	44.7556	8.67582e-14	2.03665e-11
M64	Folding of actin by CCT/TriC	8	97.36	1.7654e-12	3.6838e-10
M64	BBSome-mediated cargo-targeting to cilium	9	42.9968	1.85841e-11	3.49009e-09
M64	Condensation of Prometaphase Chromosomes	7	76.7502	1.36348e-10	2.32784e-08
M64	Metabolism of proteins	40	3.85265	1.59889e-09	2.50227e-07
M64	Cargo trafficking to the periciliary membrane	9	20.6446	4.69818e-09	6.78706e-07
M64	Cilium Assembly	11	7.09547	2.32711e-06	0.000312165
M64	Condensation of Prophase Chromosomes	5	20.3887	1.22409e-05	0.00153256
M64	Mitotic Prometaphase	7	8.7718	3.86434e-05	0.00453577
M64	M Phase	10	4.90499	0.000118114	0.0130481
M64	HuR (ELAVL1) binds and stabilizes mRNA	3	41.2558	0.000125433	0.0130868
M64	Organelle biogenesis and maintenance	11	3.92908	0.000353931	0.0349833
M67	G alpha (q) signalling events	96	38.5534	6.10434e-89	1.1464e-85
M67	Gastrin-CREB signalling pathway via PKC and MAPK	96	15.6216	5.8041e-61	5.45005e-58
M67	GPCR downstream signaling	98	13.7637	6.98202e-58	4.37074e-55
M67	Class A/1 (Rhodopsin-like receptors)	71	20.8267	2.9579e-54	1.38873e-51
M67	GPCR ligand binding	72	14.8704	9.23674e-47	3.46932e-44
M67	Signaling by GPCR	101	8.66805	4.27016e-44	1.33656e-41
M67	Peptide ligand-binding receptors	43	20.7949	5.57175e-35	1.49482e-32
M67	Effects of PIP2 hydrolysis	16	37.9098	1.02315e-17	2.40183e-15
M67	Signal Transduction	102	3.37738	2.62295e-17	5.47322e-15
M67	Platelet activation, signaling and aggregation	27	8.34825	1.22414e-14	2.29893e-12
M67	Hemostasis	32	4.57053	1.38112e-10	2.35794e-08
M67	Fatty Acids bound to GPR40 (FFAR1) regulate insulin secretion	8	52.082	2.31341e-10	3.34198e-08
M67	Free fatty acids regulate insulin secretion	8	52.082	2.31341e-10	3.34198e-08
M67	Acetylcholine regulates insulin secretion	8	41.6879	7.58636e-10	1.01766e-07
M67	Advanced glycosylation endproduct receptor signaling	7	33.1749	2.7151e-08	3.3993e-06
M67	Amine ligand-binding receptors	8	16.0647	2.35971e-07	2.76971e-05
M67	Tachykinin receptors bind tachykinins	5	52.0792	6.12429e-07	6.76553e-05
M67	Eicosanoid ligand-binding receptors	6	26.0742	7.8713e-07	8.21239e-05
M67	Leukotriene receptors	4	52.0782	8.86662e-06	0.000876395
M67	DEx/H-box helicases activate type I IFN and inflammatory cytokines production	5	23.6992	9.61481e-06	0.000902831
M67	Formyl peptide receptors bind formyl peptides and many other ligands	4	34.7497	2.57765e-05	0.00230515
M67	Regulation of insulin secretion	9	6.27113	3.92826e-05	0.0033533
M67	RIP-mediated NFkB activation via ZBP1	5	15.3576	5.25222e-05	0.00410986
M67	Thrombin signalling through proteinase activated receptors (PARs)	6	10.8078	5.15331e-05	0.00410986
M67	P2Y receptors	4	26.0733	5.88811e-05	0.00439172
M67	Signal amplification	6	10.4471	6.08012e-05	0.00439172
M67	ZBP1(DAI) mediated induction of type I IFNs	5	13.049	0.000100882	0.00701688
M67	G alpha (i) signalling events	11	4.32314	0.000135206	0.00819089
M67	Hormone ligand-binding receptors	3	52.0773	0.000133048	0.00819089
M67	Orexin and neuropeptides FF and QRFP bind to their respective receptors	3	52.0773	0.000133048	0.00819089
M67	Vasopressin-like receptors	3	52.0773	0.000133048	0.00819089
M67	Thromboxane signalling through TP receptor	5	11.8684	0.000148352	0.00870643
M67	Nucleotide-like (purinergic) receptors	4	18.9769	0.000154916	0.00881611
M67	TRAF6 mediated NF-kB activation	5	11.3516	0.000177675	0.00981392
M67	ADP signalling through P2Y purinoceptor 1	5	10.883	0.000211212	0.011333
M67	Integration of energy metabolism	9	4.75225	0.000271368	0.0141294
M67	PLC beta mediated events	6	7.64706	0.000278374	0.0141294
M67	G-protein mediated events	6	7.46549	0.000312833	0.0154606
M67	TAK1 activates NFkB by phosphorylation and activation of IKKs complex	5	9.67315	0.00034105	0.0164229
M67	Smooth Muscle Contraction	5	9.00942	0.00045615	0.0214163
M67	Adrenoceptors	3	22.3582	0.000753036	0.0344927
M71	Collagen formation	57	69.2685	8.21482e-67	1.54274e-63
M71	Collagen biosynthesis and modifying enzymes	53	82.0077	2.0526e-65	1.92739e-62
M71	Extracellular matrix organization	61	27.753	2.5994e-52	1.62722e-49
M71	Collagen chain trimerization	39	89.5712	9.12242e-51	4.28298e-48
M71	Assembly of collagen fibrils and other multimeric structures	35	66.9132	6.33866e-43	2.3808e-40
M71	Collagen degradation	16	55.4094	3.33836e-20	1.04491e-17
M71	Degradation of the extracellular matrix	19	28.9998	2.27668e-19	6.10802e-17
M71	Integrin cell surface interactions	13	20.9191	2.26496e-12	5.317e-10
M71	NCAM1 interactions	11	30.0049	3.58199e-12	7.47442e-10
M71	Scavenging by Class A Receptors	7	44.9142	2.82671e-09	5.30857e-07
M71	Binding and Uptake of Ligands by Scavenger Receptors	7	23.3554	1.1377e-07	1.94237e-05
M71	Trafficking and processing of endosomal TLR	5	49.929	3.58355e-07	5.60825e-05
M71	Activation of Matrix Metalloproteinases	5	34.6129	1.47383e-06	0.000212912
M71	Crosslinking of collagen fibrils	4	71.7212	1.99972e-06	0.000268248
M71	NCAM signaling for neurite out-growth	11	4.61937	8.76144e-05	0.0109693
M71	Anchoring fibril formation	3	44.9025	0.000114294	0.0134152
M72	COPII (Coat Protein 2) Mediated Vesicle Transport	30	95.7452	8.53335e-41	1.60256e-37
M72	ER to Golgi Anterograde Transport	31	50.0395	8.11567e-35	7.62062e-32
M72	Transport to the Golgi and subsequent modification	31	42.9645	4.53618e-33	2.83965e-30
M72	Cargo concentration in the ER	19	125.443	5.29029e-29	2.48379e-26
M72	Asparagine N-linked glycosylation	31	24.4279	1.63217e-26	6.13043e-24
M72	Membrane Trafficking	31	12.1483	1.53988e-18	4.81983e-16
M72	Vesicle-mediated transport	31	11.5416	5.65899e-18	1.51823e-15
M72	Post-translational protein modification	31	7.54569	1.82324e-13	4.28006e-11
M72	Metabolism of proteins	31	5.0383	1.38777e-09	2.89581e-07
M72	COPI-mediated anterograde transport	7	18.5985	4.44766e-07	8.3527e-05
M72	Antigen Presentation: Folding, assembly and peptide loading of class I MHC	4	32.2727	1.71328e-05	0.00292504
M72	Regulation of cholesterol biosynthesis by SREBP (SREBF)	5	17.8674	2.14883e-05	0.00336293
M72	Golgi Cisternae Pericentriolar Stack Reorganization	3	39.7084	0.000116314	0.0164975
M72	MHC class II antigen presentation	5	12.0826	0.000122984	0.0164975
M75	MHC class II antigen presentation	15	52.5474	1.10397e-18	2.07325e-15
M75	Generation of second messenger molecules	10	127.831	1.57308e-16	1.47712e-13
M75	Phosphorylation of CD3 and TCR zeta chains	8	164.83	2.73468e-14	1.71191e-11
M75	PD-1 signaling	8	152.811	4.27764e-14	2.00835e-11
M75	Translocation of ZAP-70 to Immunological synapse	7	185.976	5.30427e-13	1.99229e-10
M75	Adaptive Immune System	21	10.5502	4.63127e-12	1.34603e-09
M75	TCR signaling	11	30.3258	5.01714e-12	1.34603e-09
M75	Costimulation by the CD28 family	8	44.923	1.62625e-10	3.81762e-08
M75	Interferon gamma signaling	6	33.7439	1.24675e-07	2.60155e-05
M75	Downstream TCR signaling	7	22.5222	1.60044e-07	3.00562e-05
M75	Trafficking and processing of endosomal TLR	4	119.231	1.93357e-07	3.30114e-05
M75	Immune System	21	4.65193	1.70013e-06	0.000266071
M75	Interferon Signaling	6	14.245	1.347e-05	0.0019459
M75	Endosomal/Vacuolar pathway	3	53.8141	4.99991e-05	0.00670703
M75	Degradation of the extracellular matrix	4	18.3253	0.000134698	0.0168641
M77	Mitochondrial translation	38	65.9243	1.39439e-45	2.61866e-42
M77	Mitochondrial translation elongation	34	63.1808	6.61159e-41	3.10414e-38
M77	Mitochondrial translation initiation	34	63.1808	6.61159e-41	3.10414e-38
M77	Mitochondrial translation termination	34	63.1808	6.61159e-41	3.10414e-38
M77	Organelle biogenesis and maintenance	38	19.2757	1.58234e-28	5.94327e-26
M80	HATs acetylate histones	30	49.2548	3.23085e-34	6.06753e-31
M80	Chromatin modifying enzymes	34	27.8191	4.64966e-31	2.91069e-28
M80	Chromatin organization	34	27.8191	4.64966e-31	2.91069e-28
M80	DNA Damage Recognition in GG-NER	13	49.7945	1.67942e-16	7.88487e-14
M80	UCH proteinases	15	26.2538	3.61101e-15	1.3563e-12
M80	Global Genome Nucleotide Excision Repair (GG-NER)	13	23.041	8.49708e-13	2.65959e-10
M80	Nucleotide Excision Repair	13	17.2991	2.18957e-11	5.8743e-09
M80	Deubiquitination	16	10.0276	2.88186e-10	6.76516e-08
M80	DNA Repair	13	7.2333	3.3422e-07	6.97406e-05
M80	Regulation of TP53 Activity through Acetylation	4	23.0389	5.77395e-05	0.0108435
M82	Glucose metabolism	23	55.6805	5.00885e-28	9.40663e-25
M82	Glycogen breakdown (glycogenolysis)	15	163.612	1.19961e-24	7.50958e-22
M82	Metabolism of carbohydrates	30	21.7531	8.02501e-25	7.50958e-22
M82	Glycogen synthesis	9	113.462	1.44444e-14	6.78163e-12
M82	Galactose catabolism	5	163.35	2.82806e-09	1.06222e-06
M82	Diseases of carbohydrate metabolism	5	91.0041	2.19491e-08	5.15255e-06
M82	Glycogen storage diseases	5	91.0041	2.19491e-08	5.15255e-06
M82	Myoclonic epilepsy of Lafora	5	91.0041	2.19491e-08	5.15255e-06
M82	Metabolism	34	3.94766	3.96063e-08	8.26451e-06
M82	Glucose transport	6	27.5171	3.40096e-07	5.80636e-05
M82	Hexose transport	6	27.5171	3.40096e-07	5.80636e-05
M82	SLC-mediated transmembrane transport	7	13.3068	3.40645e-06	0.000533109
M82	Diseases of metabolism	5	25.0023	4.78692e-06	0.000626188
M82	Glycogen storage disease type IV (GBE1)	3	163.291	5.0015e-06	0.000626188
M82	Lysosomal glycogen catabolism	3	163.291	5.0015e-06	0.000626188
M82	Facilitative Na+-independent glucose transporters	3	122.529	8.70895e-06	0.00102221
M82	Vitamin C (ascorbate) metabolism	3	82.0921	2.06935e-05	0.00228602
M82	Neutrophil degranulation	9	6.03003	6.80595e-05	0.00710087
M82	Glycogen storage disease type 0 (muscle GYS1)	2	163.26	0.000232347	0.0207784
M82	Glycogen storage disease type II (GAA)	2	163.26	0.000232347	0.0207784
M82	Glycogen storage disease type XV (GYG1)	2	163.26	0.000232347	0.0207784
M82	Formation of the active cofactor, UDP-glucuronate	2	109.213	0.000385569	0.0314825
M82	Glucuronidation	2	109.213	0.000385569	0.0314825
M82	Transport of glucose and other sugars, bile salts and organic acids, metal ions and amine compounds	3	24.7475	0.000406898	0.0318397
M84	DNA Repair	63	22.4781	3.94628e-49	7.41112e-46
M84	DNA Damage Bypass	31	59.695	2.38833e-37	2.24264e-34
M84	Base Excision Repair	27	68.2548	3.94782e-34	1.8535e-31
M84	Resolution of Abasic Sites (AP sites)	27	68.2548	3.94782e-34	1.8535e-31
M84	Translesion synthesis by Y family DNA polymerases bypasses lesions on DNA template	24	55.848	3.68569e-29	1.38435e-26
M84	Nucleotide Excision Repair	29	24.7527	1.95455e-26	6.11774e-24
M84	Global Genome Nucleotide Excision Repair (GG-NER)	25	28.4289	1.79439e-24	4.81409e-22
M84	Gap-filling DNA repair synthesis and ligation in TC-NER	23	34.0038	3.40272e-24	7.98788e-22
M84	Transcription-Coupled Nucleotide Excision Repair (TC-NER)	24	28.7781	1.034e-23	2.1576e-21
M84	Recognition of DNA damage by PCNA-containing replication complex	18	56.9963	1.30837e-22	2.45712e-20
M84	Dual Incision in GG-NER	19	45.4728	2.46465e-22	4.20783e-20
M84	Termination of translesion DNA synthesis	18	51.4208	5.15009e-22	8.0599e-20
M84	Dual incision in TC-NER	21	30.5464	1.56782e-21	2.2649e-19
M84	Resolution of AP sites via the multiple-nucleotide patch replacement pathway	16	64.3454	5.7821e-21	7.75627e-19
M84	Gap-filling DNA repair synthesis and ligation in GG-NER	15	55.2607	4.66042e-19	5.83485e-17
M84	PCNA-Dependent Long Patch Base Excision Repair	14	61.9425	2.01113e-18	2.36056e-16
M84	Lagging Strand Synthesis	12	56.0081	1.17343e-15	1.22428e-13
M84	Translesion Synthesis by POLH	12	56.0081	1.17343e-15	1.22428e-13
M84	Mismatch Repair	11	69.4547	3.0233e-15	2.9883e-13
M84	Telomere C-strand (Lagging Strand) Synthesis	12	48.3117	4.39519e-15	4.12709e-13
M84	Translesion synthesis by POLI	11	57.3362	1.40495e-14	1.19931e-12
M84	Translesion synthesis by POLK	11	57.3362	1.40495e-14	1.19931e-12
M84	Extension of Telomeres	12	39.3926	2.94866e-14	2.40765e-12
M84	Leading Strand Synthesis	10	68.0073	6.10145e-14	4.09233e-12
M84	Mismatch repair (MMR) directed by MSH2:MSH3 (MutSbeta)	10	68.0073	6.10145e-14	4.09233e-12
M84	Mismatch repair (MMR) directed by MSH2:MSH6 (MutSalpha)	10	68.0073	6.10145e-14	4.09233e-12
M84	Polymerase switching	10	68.0073	6.10145e-14	4.09233e-12
M84	Polymerase switching on the C-strand of the telomere	10	68.0073	6.10145e-14	4.09233e-12
M84	DNA strand elongation	12	35.466	8.03751e-14	5.20498e-12
M84	Homology Directed Repair	17	15.7323	8.55868e-14	5.35773e-12
M84	Translesion synthesis by REV1	10	55.2475	2.73455e-13	1.65661e-11
M84	HDR through Homologous Recombination (HRR)	13	21.7671	1.46917e-12	8.6222e-11
M84	DNA Double-Strand Break Repair	17	12.5877	2.08255e-12	1.18516e-10
M84	Telomere Maintenance	12	24.2037	3.42158e-12	1.88992e-10
M84	Base-Excision Repair, AP Site Formation	8	70.6932	1.51484e-11	8.12818e-10
M84	Formation of Incision Complex in GG-NER	11	25.046	1.87762e-11	9.79494e-10
M84	APEX1-Independent Resolution of AP Sites via the Single Nucleotide Replacement Pathway	7	88.5779	9.91334e-11	5.03169e-09
M84	Chromosome Maintenance	12	16.1496	2.03733e-10	1.00687e-08
M84	Displacement of DNA glycosylase by APEX1	7	68.7447	3.23317e-10	1.55689e-08
M84	HDR through Homologous Recombination (HR) or Single Strand Annealing (SSA)	13	12.5512	6.2025e-10	2.84105e-08
M84	Synthesis of DNA	13	12.5512	6.2025e-10	2.84105e-08
M84	Processive synthesis on the C-strand of the telomere	7	56.4055	8.8002e-10	3.93495e-08
M84	S Phase	14	10.5461	1.15559e-09	5.04698e-08
M84	DNA Replication	13	11.7873	1.23954e-09	5.29058e-08
M84	POLB-Dependent Long Patch Base Excision Repair	6	88.5714	2.20575e-09	9.20532e-08
M84	Formation of TC-NER Pre-Incision Complex	10	17.76	2.6064e-09	1.06409e-07
M84	Processive synthesis on the lagging strand	7	44.3419	3.11213e-09	1.24353e-07
M84	Cleavage of the damaged pyrimidine	6	66.3074	7.01917e-09	2.6364e-07
M84	Depyrimidination	6	66.3074	7.01917e-09	2.6364e-07
M84	Recognition and association of DNA glycosylase with site containing an affected pyrimidine	6	66.3074	7.01917e-09	2.6364e-07
M84	Removal of the Flap Intermediate from the C-strand	6	53.0803	1.83277e-08	6.74889e-07
M84	Removal of the Flap Intermediate	6	40.893	6.01668e-08	2.17295e-06
M84	DNA Damage Recognition in GG-NER	7	17.2665	6.79415e-07	2.40744e-05
M84	Resolution of AP sites via the single-nucleotide replacement pathway	4	88.5584	1.18703e-06	4.12823e-05
M84	HDR through MMEJ (alt-NHEJ)	4	50.5844	5.4377e-06	0.000185673
M84	Cleavage of the damaged purine	3	88.5518	2.91592e-05	0.000944155
M84	Depurination	3	88.5518	2.91592e-05	0.000944155
M84	Recognition and association of DNA glycosylase with site containing an affected purine	3	88.5518	2.91592e-05	0.000944155
M84	Ub-specific processing proteases	10	5.7745	3.06347e-05	0.000975117
M84	Transcriptional Regulation by TP53	12	3.66795	0.000330986	0.0103599
M84	Deubiquitination	10	4.02484	0.00048136	0.0148196
M84	TP53 Regulates Transcription of DNA Repair Genes	5	8.54586	0.00052291	0.0158391
M84	Presynaptic phase of homologous DNA pairing and strand exchange	4	12.2557	0.000547103	0.0163089
M84	Cell Cycle, Mitotic	14	3.08277	0.000617142	0.0181093
M84	Activation of ATR in response to replication stress	4	11.4688	0.000686968	0.0195474
M84	HDR through Single Strand Annealing (SSA)	4	11.4688	0.000686968	0.0195474
M84	Abasic sugar-phosphate removal via the single-nucleotide replacement pathway	2	88.5452	0.000762185	0.0211437
M84	Homologous DNA Pairing and Strand Exchange	4	11.1055	0.000765587	0.0211437
M84	Generic Transcription Pathway	14	2.95834	0.000892631	0.0242951
M84	Cell Cycle	15	2.75707	0.00119461	0.0320497
M84	Processing of DNA double-strand break ends	5	6.83823	0.00132948	0.0351657
M87	Complex I biogenesis	18	81.6846	5.29655e-25	9.94693e-22
M87	Respiratory electron transport	19	52.5117	3.72817e-23	3.50075e-20
M87	Respiratory electron transport, ATP synthesis by chemiosmotic coupling, and heat production by uncoupling proteins.	19	41.4044	1.87684e-21	1.1749e-18
M87	The citric acid (TCA) cycle and respiratory electron transport	20	31.5243	2.44656e-20	1.14866e-17
M87	Mitochondrial Fatty Acid Beta-Oxidation	8	95.8447	9.16314e-13	3.44168e-10
M87	mitochondrial fatty acid beta-oxidation of unsaturated fatty acids	5	169.412	1.93637e-09	6.06085e-07
M87	mitochondrial fatty acid beta-oxidation of saturated fatty acids	5	126.831	5.34193e-09	1.43316e-06
M87	Metabolism	28	4.03572	4.4289e-07	0.000103968
M87	Beta oxidation of decanoyl-CoA to octanoyl-CoA-CoA	3	121.779	7.58424e-06	0.00109563
M87	Beta oxidation of hexanoyl-CoA to butanoyl-CoA	3	121.779	7.58424e-06	0.00109563
M87	Beta oxidation of lauroyl-CoA to decanoyl-CoA-CoA	3	121.779	7.58424e-06	0.00109563
M87	Beta oxidation of octanoyl-CoA to hexanoyl-CoA	3	121.779	7.58424e-06	0.00109563
M87	Fatty acid, triacylglycerol, and ketone body metabolism	8	10.0167	6.04834e-06	0.00109563
M87	Beta oxidation of butanoyl-CoA to acetyl-CoA	2	134.973	0.000256227	0.0320796
M87	Beta oxidation of myristoyl-CoA to lauroyl-CoA	2	134.973	0.000256227	0.0320796
M90	Voltage gated Potassium channels	36	133.017	7.39882e-52	1.3895e-48
M90	Potassium Channels	36	73.3221	5.87556e-45	5.51715e-42
M90	Neuronal System	36	19.2169	1.58826e-27	9.94252e-25
M90	Phase 1 - inactivation of fast Na+ channels	7	143.42	4.29219e-12	2.01518e-09
M90	Cardiac conduction	10	17.4846	3.1917e-09	1.1988e-06
M90	Muscle contraction	10	11.6145	1.1252e-07	3.52188e-05
M90	Phase 3 - rapid repolarisation	3	107.955	1.2558e-05	0.00336912
M99	Mitochondrial translation	52	65.9413	1.50681e-60	2.82979e-57
M99	Mitochondrial translation elongation	50	67.8458	5.17715e-59	2.43067e-56
M99	Mitochondrial translation initiation	50	67.8458	5.17715e-59	2.43067e-56
M99	Mitochondrial translation termination	50	67.8458	5.17715e-59	2.43067e-56
M99	Organelle biogenesis and maintenance	52	19.2762	4.53815e-38	1.70453e-35
M103	Antigen Presentation: Folding, assembly and peptide loading of class I MHC	14	149.488	5.8006e-23	5.44676e-20
M103	Immunoregulatory interactions between a Lymphoid and a non-Lymphoid cell	16	91.9066	3.93708e-23	5.44676e-20
M103	Endosomal/Vacuolar pathway	12	195.139	4.46206e-21	2.79325e-18
M103	Antigen processing-Cross presentation	14	39.3767	3.8179e-16	1.7925e-13
M103	ER-Phagosome pathway	13	42.8827	1.33433e-15	5.01174e-13
M103	Interferon alpha/beta signaling	10	84.8832	4.35082e-15	1.36181e-12
M103	Interferon gamma signaling	11	56.519	1.00163e-14	2.68723e-12
M103	Class I MHC mediated antigen processing & presentation	15	13.7313	4.98774e-11	1.04077e-08
M103	Interferon Signaling	11	23.8943	4.63681e-11	1.04077e-08
M103	Adaptive Immune System	20	9.21099	7.68476e-11	1.4432e-08
M103	N-glycan trimming in the ER and Calnexin/Calreticulin cycle	7	53.9649	6.34548e-10	1.08335e-07
M103	Neutrophil degranulation	12	12.0546	1.03496e-08	1.61971e-06
M103	Calnexin/calreticulin cycle	5	53.6502	1.65152e-07	2.38582e-05
M103	The role of Nef in HIV-1 replication and disease pathogenesis	5	49.3542	2.37489e-07	3.18575e-05
M103	Nef mediated downregulation of MHC class I complex cell surface expression	4	89.4236	4.9979e-07	6.25738e-05
M103	Immune System	22	4.46736	1.52157e-06	0.000178594
M103	Nef-mediates down modulation of cell surface receptors by recruiting them to clathrin adapters	4	51.9548	3.14356e-06	0.000347271
M103	Translocation of ZAP-70 to Immunological synapse	3	73.8829	2.2572e-05	0.00235502
M103	Cytokine Signaling in Immune system	11	5.65446	3.49711e-05	0.00345661
M103	Phosphorylation of CD3 and TCR zeta chains	3	56.9021	4.37356e-05	0.00410678
M103	PD-1 signaling	3	52.8633	5.29223e-05	0.00473276
M103	Innate Immune System	14	4.42341	5.67438e-05	0.00484385
M103	DAP12 interactions	8	6.84861	9.02797e-05	0.00737153
M103	Assembly of Viral Components at the Budding Site	2	243.407	0.000108133	0.00812298
M103	Virus Assembly and Release	2	243.407	0.000108133	0.00812298
M103	Asparagine N-linked glycosylation	7	7.36099	0.000148513	0.0106921
M103	Generation of second messenger molecules	3	35.3077	0.00015372	0.0106921
M103	Host Interactions of HIV factors	5	10.3345	0.000264708	0.0177543
M108	Antigen processing: Ubiquitination & Proteasome degradation	29	24.7366	2.94715e-25	5.53475e-22
M108	Class I MHC mediated antigen processing & presentation	29	19.9062	6.80151e-23	6.38662e-20
M108	Adaptive Immune System	29	10.0167	1.19145e-15	7.45847e-13
M108	Immune System	29	4.41661	4.24149e-08	1.99138e-05
